# Supplementary material for: Quantitative Phosphoproteomics Reveals System-Wide Phosphorylation Network Altered by Spry in Mouse Mammary Stromal Fibroblasts
Source: Int J Mol Sci. 2019 Oct 30;20(21):5400. doi: 10.3390/ijms20215400 (PMC6862705; doi:10.3390/ijms20215400)
Supplement: Supplementary file 1 [file ijms-20-05400-s001.zip]

Archive with 10 entries (10 files):
- FigS1.tif
- FigS2.tif
- FigS3.tif
- Supplementary Figures.docx
- Table S1 Intensity and knownsites information.xlsx
- Table S2 Results of differently regulated phosphosites.xlsx
- Table S3 Functional clusters by Metascape.xlsx
- Table S4 Function category of regulated kinases.xlsx
- Table S5 CORUM protein complexes.xlsx
- Table S6 Regulated phosphoproteins in the proteome analysis.xlsx
