# Supplementary material for: Quantitative Phosphoproteomics Reveals System-Wide Phosphorylation Network Altered by Spry in Mouse Mammary Stromal Fibroblasts
Source: Int J Mol Sci. 2019 Oct 30;20(21):5400. doi: 10.3390/ijms20215400 (PMC6862705; doi:10.3390/ijms20215400)
Supplement: Supplementary file 1 [file ijms-20-05400-s001.zip › Table S1 Intensity and knownsites information.xlsx]

## Sheet: Sheet1
Protein	Protein names	Proteins	Positions within proteins	Gene names	Amino acid	Position	Known site	Localization prob	Sequence window	PhosphoSitePlus window	intensity_CFBS1	intensity_CFBS2	intensity_SFBS1	intensity_SFBS2	PhosphoSitePlus kinase
A0A0G2JFX7	RNA-binding protein 8A	A0A0G2JFX7;A0A023T672	53;42	RBM8	S	53		0.99989	KLKEKAKKRKGRGFGSEEGSRARMREDYDSV		9160.1	8485.4	8761.2	10290
F6YMV1	Angiomotin	F6YMV1;A0A067XG49;F6QYS7;Q8VHG2	512;304;496;693	Amot	S	512	+	0.957991	AATVAAQRDTTVISHSPNTSYDTALEARIQK	DTtVISHsPNTsYDT	4371.1	4703.9	3245.2	4260.6
A0A087WP63		A0A087WP63;A0A087WNX7;A0A087WNL7;A0A087WQ44;E9Q9V7;A0A087WQY5;A0A087WS36	255;274;274;274;255;274;274	Srcap	S	255		0.819778	KAGSSPCLGSSSAASSPPPPVSRLDDEDGDF		4104.9	4054.5	3519.7	3666.7
A0A087WP63		A0A087WP63;A0A087WNX7;A0A087WNL7;A0A087WQ44;E9Q9V7;A0A087WQY5	560;579;579;579;559;579	Srcap	S	560		0.956201	YLLARDDERSEVDGGSGPPTPGPTTTLGPKK		10491.2	10488.7	6508.6	8778.3
A0A087WP63		A0A087WP63;A0A087WNX7;A0A087WNL7;A0A087WQ44	1683;1702;1798;1859	Srcap	S	1683		0.999313	PKDEPETLTLRSGPPSPLPTATSFSGPRPRR		2574.5	2967.6	3178	3988.3
A0A087WNP6	Protein CDV3	A0A087WNP6;Q4VAA2;A0A087WRM0	95;95;15	Cdv3	S	95	+	0.992202	ARSGDGGSSRSGDGGSAGPAGKAITKDENEW	SRsGDGGsAGPAGKA	3962.4	4552.7	6080.3	7303.7
A0A087WNP6	Protein CDV3	A0A087WNP6;Q4VAA2	63;63	Cdv3	S	63	+	0.755132	DGGSLGSGARSGDGGSLGSGSRSGDGGSSGS	ARsGDGGsLGSGsRS	6362.2	6764.3	6284.7	5529
A0A087WNP6	Protein CDV3	A0A087WNP6;Q4VAA2	68;68	Cdv3	S	68	+	0.976595	GSGARSGDGGSLGSGSRSGDGGSSGSGARSG	GGsLGSGsRSGDGGS	6683.1	7255.6	5773.6	6713.1
A0A087WNU9	Abl interactor 2	A0A087WNU9;A0A087WPP8;Q6AXH6;Q6AXD2;P62484;A0A087WP64;A0A087WPE6;A0A087WNT3;A0A087WRS3	221;301;335;368;301;107;165;215;313	Abi2	S	221	+	0.974459	MNRPASRHTPPTIGGSLPYRRPPSITSQTSL	tPPtIGGsLPyRRPP	13052	11122	9988.7	11027
A0A087WNU9	Abl interactor 2	A0A087WNU9;A0A087WPP8;Q6AXH6;Q6AXD2;P62484	80;221;227;227;221	Abi2	S	80	+	0.999992	DYVPSPTRNMAPSQQSPVRTASVNQRNRTYS	NMAPsQQsPVRTAsV	7312.2	7991.7	6933.8	7526.9
A0A087WNU9	Abl interactor 2	A0A087WNU9;A0A087WPP8;Q6AXH6;Q6AXD2;P62484;A0A087WP64;A0A087WPE6;A0A087WNT3;A0A087WRS3;A0A087WR90	36;177;183;183;177;32;29;79;177;127	Abi2	S	36	+	0.982388	MGGLPRTTPPTQKPPSPPMSGKGTLGRHSPY	PPtQKPPsPPMSGKG	6948.9	8183.8	7849	6070.4
A0A087WNV1	Arf-GAP domain and FG repeat-containing protein 1	A0A087WNV1;A0A087WSR7;A0A087WR52;Q8K2K6	322;322;383;362	Agfg1	S	322	+	0.95546	SGFGTTGKAPVGSVVSVPSHSSASSDKYAAL	APVGSVVsVPSHsSA	3639.7	4864.5	3647.3	4816.7
A0A087WNV1	Arf-GAP domain and FG repeat-containing protein 1	A0A087WNV1;A0A087WSR7;A0A087WR52;Q8K2K6;A0A087WRL1	181;181;178;181;112	Agfg1	S	181	+	0.999892	ESAPALHLNKGTPSQSPVVGRSQGQQQEKKQ	NkGtPsQsPVVGRSQ	13867	12093	10312	10617
A0A087WR91	Kinectin	A0A087WR91;A0A087WPY8;A0A087WQF8;A0A087WP48;A0A087WS04;A0A087WS29;A0A087WQG4;A0A087WQD0;A0A087WNW3;A0A087WQI3;A0A087WPW5;A0A087WS23;A0A087WQ25;A0A087WRS1;A0A087WQQ5;A0A087WP85;A0A087WP14;A0A087WPX0;F8VQC7;Q61595	75;75;75;75;75;75;75;75;75;75;75;75;75;75;75;75;75;75;75;75	Ktn1	S	75	+	0.912012	KKNKKKEIQNGTLRESDSEHVPRDFKLSDAS	QNGtLREsDsEHVPR	19901	21604	18123	20545
A0A087WNX0	Lebercilin	A0A087WNX0;G5E887;A0A087WRS6;G5E886;Q80ST9;A0A087WQT5	7;7;7;7;7;7	Lca5	S	7	+	1	_________MGERARSPDIEQGKKGGKHPYS	_MGERARsPDIEQGK	15654	14462	13158	15884
A0A087WNZ7	E3 ubiquitin-protein ligase TRIP12	A0A087WNZ7;G5E870	1078;1111	Trip12	S	1078	+	0.988471	EPARTAGVSGLARAASKDTISNNREKIKGWI	SGLARAAsKDTISNN	9726.7	10422	11816	8672.3
A0A087WNZ7	E3 ubiquitin-protein ligase TRIP12	A0A087WNZ7;G5E870;A0A087WRV6	1427;1460;265	Trip12	S	1427	+	0.989817	VGGKRGRAQTAPTKTSPRNAKKHDELWHDGV	QtAPtKtsPRNAKKH	21054	18064	15677	17927
A0A087WNZ7	E3 ubiquitin-protein ligase TRIP12	A0A087WNZ7;G5E870	1036;1069	Trip12	S	1036	+	0.983935	DDKVDNQAKSPTTTQSPKSSFLASLNPKTWG	KsPttTQsPkSSFLA	14928	11985	7482.2	10414
A0A087WNZ7	E3 ubiquitin-protein ligase TRIP12	A0A087WNZ7;G5E870;A0A087WS33	991;1024;42	Trip12	S	991	+	0.999997	GSPSLQHSRDDSLDLSPQGRLSDVLKRKRLP	RDDsLDLsPQGRLsD	7684.2	6736.9	4917.7	6764.5
A0A087WNZ7	E3 ubiquitin-protein ligase TRIP12	A0A087WNZ7;G5E870;A0A087WP92;A0A0B4J1N9;A0A087WSG4	310;310;352;310;19	Trip12	S	310	+	0.999157	LQAKLASLRKSTKKRSESPPAELPSLRRSTR	RKSTKKRsEsPPAEL	13083.3	12967.2	10442.2	12482.8
A0A087WNZ7	E3 ubiquitin-protein ligase TRIP12	A0A087WNZ7;G5E870;A0A087WP92;A0A0B4J1N9;A0A087WSG4	312;312;354;312;21	Trip12	S	312	+	0.995633	AKLASLRKSTKKRSESPPAELPSLRRSTRQK	STKKRsEsPPAELPS	50732.8	50114.8	38436.5	45223.5
A0A087WNZ7	E3 ubiquitin-protein ligase TRIP12	A0A087WNZ7;G5E870;A0A087WRV6	1376;1409;214	Trip12	S	1376	+	0.999938	QAVRQFSVQAEDERESTDDESNPLGRAGIWT	QAEDEREstDDEsNP	19401.9	22053	19459.2	20907.2
A0A087WNZ7	E3 ubiquitin-protein ligase TRIP12	A0A087WNZ7;G5E870;A0A087WP92;A0A0B4J1N9;Q3TP48;A0A087WQ02	77;77;119;77;77;119	Trip12	S	77	+	0.985548	QVPKKDNSRGVKRSASPDYNRTNSPSSAKKP	RGVKRSAsPDYNRtN	31484	33877	23174	30835
A0A087WNZ7	E3 ubiquitin-protein ligase TRIP12	A0A087WNZ7;G5E870	1248;1281	Trip12	S	1248	+	0.924602	PVKVHDFPSGNGAGGSFSLNRGSQALKFFNT	SGNGAGGsFsLNRGS	6767.1	6725.2	6042.8	6030.2
A0A087WNZ7	E3 ubiquitin-protein ligase TRIP12	A0A087WNZ7;G5E870	1016;1049	Trip12	S	1016	+	0.992603	KRKRLPKRGPRRPKYSPPRDDDKVDNQAKSP	GPRRPKysPPRDDDK	32145	28883	15363	22077
F6T2X5		F6T2X5;A0A087WP46	726;1088	BC034090	S	726	+	0.999955	SGPSRPAKAFPHRALSVEDVGAPSLARTVGR	AFPHRALsVEDVGAP	2906.5	2842.4	3090.4	3314.7
A0A087WP74	Uncharacterized protein KIAA1551	A0A087WP74;Q5DTW7	1512;1514	2810474O19Rik	S	1512	+	0.9852	MFRTYKKMYLEKRSRSLGSSPVK________	YLEKRsRsLGSsPVK	8046.2	7940.7	6186	8540.9
A0A087WP74	Uncharacterized protein KIAA1551	A0A087WP74;Q5DTW7	1480;1482	2810474O19Rik	S	1480	+	0.853302	SQRDSADSRLSKRSLSADEFEILQNPVKESN	RLSKRSLsADEFEIL	724.93	782.29	473.77	901.6
A0A087WP83	Vigilin	A0A087WP83;Q8VDJ3	875;944	Hdlbp	S	875	+	0.999998	DEAGEGREAKETDPGSPRRCDIIIISGRKEK	AKEtDPGsPRRCDII	154290	145680	106430	147980
A0A087WP83	Vigilin	A0A087WP83;Q8VDJ3;A0A087WQY9;A0A087WPC5;A0A087WS92	31;31;31;31;31	Hdlbp	S	31	+	0.998335	RSGLVPQQIKVATLNSEEENDPPTYKDAFPP	IKVAtLNsEEENDPP	51924	50447	46388	47764
A0A087WPB2	MyoD family inhibitor domain-containing protein	A0A087WPB2;A0A087WRH9;Q8BX65	141;223;141	Mdfic	S	141	+	0.969463	APVSQKMHRKIQSSLSVNNDISKKSKVNAVF	RKIQsSLsVNNDISK	12653	14926	14551	12366
E0CY18	AN1-type zinc finger protein 2B	E0CY18;A0A087WPF5;Q91X58	173;167;173	Zfand2b	S	173	+	0.992801	TSTAPSPSRTLPSSSSPSRATPQLPTRTASP	RtLPSSSsPSRATPQ	10461	8976.2	8412.9	8440.7
A0A087WS48	Basic leucine zipper and W2 domain-containing protein 1	A0A087WS48;A0A087WPF9;A0A087WQS2;Q9CQC6	12;12;44;12	Bzw1	S	12	+	0.980471	____MNNQKQQKPTLSGQRFKTRKRDEKERF	KQQKPTLsGQRFKTR	9489.9	10829	8636	10149
A0A0R4J2C3	ATP-dependent RNA helicase A	A0A0R4J2C3;A0A087WPL5;O70133	136;136;136	Dhx9	S	136	+	0.862257	KAEENNSGVESSGYGSPGPTWDRGANLKDYY	VESSGYGsPGPTWDR	6176.5	7608.7	6321.4	5914.1
A0A087WPR9	Protein FAM134A	A0A087WPR9;Q6NS82	281;332	Fam134a	S	281	+	0.97485	GFSVSRATTPQLTDVSEDLDQQSLPSEPEEA	tPQLtDVsEDLDQQs	1004.7	1158.7	850.98	1521.6
A0A087WS74	TAR DNA-binding protein 43	A0A087WS74;A0A087WRP4;H3BJV1;A0A087WSH7;A0A087WQA5;A0A087WRZ5;Q8R0B4;Q8BLD4;Q6VYI5;Q6VYI4;Q921F2	9;34;35;63;99;183;183;183;183;183;183	Tardbp	S	9	+	0.988952	_______CKLPNSKQSPDEPLRSRKVFVGRC	kLPNSkQsPDEPLRS	27521	21523	16503	26273
A0A087WR42	Transmembrane protein 237	A0A087WR42;A0A087WQC2;Q3V0J1	105;97;126	Tmem237	S	105	+	0.838643	RPPPELETSLTERPSSPSLLRNENGIDAEPR	sLTERPssPsLLRNE	6595.3	4963.6	4610.5	4112.3
A0A087WQD1	Cytoplasmic protein NCK1	A0A087WQD1;A0A087WSB1;Q8BH99;Q99M51	85;85;21;85	Nck1	S	85	+	0.985445	NLKDTLGIGKVKRKPSVPDTASPADDSFVDP	GKVKRKPsVPDtAsP	18203	17860	17077	17395
E9QAN4	Kinesin-like protein;Kinesin-like protein KIF1A	E9QAN4;G3UW47;Q6TA13;E9Q9G6;A0A087WQE8;P33173	1412;1420;1421;1421;1514;1418	Kif1a	S	1412	+	0.998865	REKLETTQRPGPEVLSPASSEDSESRSSSGA	RPGPEVLsPASSEDS	2750.6	2245.6	4926.3	4219.7
E9QAN4	Kinesin-like protein;Kinesin-like protein KIF1A	E9QAN4;G3UW47;Q6TA13;E9Q9G6;A0A087WQE8;P33173;A0A087WRJ3	1309;1317;1318;1318;1411;1315;36	Kif1a	S	1309	+	0.987067	DAKLPASRSIRNLFGSGSLRATEGNRVTGVY	SIRNLFGsGSLRATE	4227.8	3061.3	3674.4	3474
E9QAN4	Kinesin-like protein;Kinesin-like protein KIF1A	E9QAN4;G3UW47;Q6TA13;E9Q9G6;A0A087WQE8;P33173;A0A087WRJ3	1311;1319;1320;1320;1413;1317;38	Kif1a	S	1311		0.927923	KLPASRSIRNLFGSGSLRATEGNRVTGVYEL		2439.9	2557.3	1961.4	1845.6
E9QAN4	Kinesin-like protein;Kinesin-like protein KIF1A	E9QAN4;G3UW47;Q6TA13;E9Q9G6;A0A087WQE8;P33173	1531;1539;1540;1540;1633;1537	Kif1a	S	1531	+	1	GATDVRTPQPCSRPASPEPELLPELDSKKTP	QPCsRPAsPEPELLP	38709.7	31267.4	30180.9	30828
E9QAN4	Kinesin-like protein;Kinesin-like protein KIF1A	E9QAN4;G3UW47;Q6TA13;E9Q9G6;A0A087WQE8;P33173	1369;1377;1378;1378;1471;1375	Kif1a	S	1369	+	0.972936	VRGEENLAGWRPRSDSLILDHQWELEKLSLL	GWRPRsDsLILDHQW	13877	11659	11448	13063
E9QAN4	Kinesin-like protein;Kinesin-like protein KIF1A	E9QAN4;G3UW47;Q6TA13;E9Q9G6;A0A087WQE8;P33173	937;937;946;937;1039;937	Kif1a	S	937	+	0.985199	QSESCPVVGMSRSGTSQEELRIVEGQGQGAD	GMsRSGtsQEELRIV	25697	22970	18299	20292
E9QAN4	Kinesin-like protein;Kinesin-like protein KIF1A	E9QAN4;G3UW47;Q6TA13;E9Q9G6;A0A087WQE8;P33173	1527;1535;1536;1536;1629;1533	Kif1a	S	1527	+	0.912585	EGRYGATDVRTPQPCSRPASPEPELLPELDS	VRTPQPCsRPAsPEP	23782	17915	17493	15973
E9QAN4	Kinesin-like protein;Kinesin-like protein KIF1A	E9QAN4;G3UW47;Q6TA13;E9Q9G6;A0A087WQE8;P33173	1336;1344;1345;1345;1438;1342	Kif1a	S	1336	+	0.999547	TGVYELSLCHVADAGSPGMQRRRRRVLDTSV	CHVADAGsPGMQRRR	2360.7	2240	1757.1	1765.2
A0A087WQG9	Myeloid cell nuclear differentiation antigen-like protein;Interferon-activable protein 203	A0A087WQG9;A0A087WRA4;D0QMC3;O35368	109;109;109;109	Mndal	S	109	+	0.971154	GKCKTAGKKKGQDELSSSESLFINKESYKSV;GKCKTAVKKKGQDELSSSESLFINKESYKSV	KKGQDELsssEsLFI	3987.8	3887.5	3594.8	5109.3
A0A087WQG9	Myeloid cell nuclear differentiation antigen-like protein;Interferon-activable protein 203	A0A087WQG9;A0A087WRA4;D0QMC3;O35368	110;110;110;110	Mndal	S	110	+	0.864644	KCKTAGKKKGQDELSSSESLFINKESYKSVP;KCKTAVKKKGQDELSSSESLFINKESYKSVP	KGQDELsssEsLFIN	3987.8	3887.5	3594.8	5109.3
A0A087WQN7	5'-3' exoribonuclease 1	A0A087WQN7;F8VQ87;P97789	1382;1382;1382	Xrn1	S	1382	+	0.995655	AQLPHHGEPPDEADLSPQSFAMKGTRMLKEI	PPDEADLsPQSFAMK	5325.4	5752.7	6257.7	7319.7
A0A087WQN7	5'-3' exoribonuclease 1	A0A087WQN7;F8VQ87;P97789	1328;1328;1328	Xrn1	S	1328	+	0.95345	GGSARCSIKLLKRNESPGTSEAQKVVTSYPN	KLLKRNEsPGTSEAQ	2199.4	1121.6	1796	1182.1
A0A087WQS0		A0A087WQS0;E9Q0S6;A0A087WRU0;A0A087WQ94;A0A087WQM0	1062;1062;893;893;1018	Tns1	S	1062	+	0.998392	PLRRRAASDGQYENQSPEATSPRSPGVRSPV	DGQyENQsPEAtsPR	6640.1	6381.3	3985.8	3986.4
A0A087WQS0		A0A087WQS0;E9Q0S6;A0A087WRU0;A0A087WQ94;A0A087WQM0;Q9DBT6	1533;1554;1372;1385;1489;290	Tns1	S	1533	+	0.998804	ALPEKRRMSVGDRAGSLPNYATINGKVSSSP	sVGDRAGsLPNyAtI	15286	15585	15196	11510
A0A087WQS0		A0A087WQS0;E9Q0S6;A0A087WRU0;A0A087WQ94;A0A087WQM0;Q9DBT6;A0A087WPC7	1342;1363;1181;1194;1298;99;57	Tns1	S	1342	+	0.934365	GFGRRAVNPTMAAPGSPSLSHRQVMGPSGPG	PtMAAPGsPsLsHRQ	8550	8602.8	6797.3	7279.4
A0A087WQS0		A0A087WQS0;E9Q0S6;A0A087WRU0;A0A087WQ94;A0A087WQM0	1117;1117;948;948;1073	Tns1	S	1117	+	0.800605	HSYKEAFEEMEGTSPSSPPHSVARSPPGLAK	EMEGTsPssPPHSVA	3425.7	3885.5	3811.9	4951.4
A0A087WQS0		A0A087WQS0;E9Q0S6;A0A087WRU0;A0A087WQ94;A0A087WQM0	1118;1118;949;949;1074	Tns1	S	1118	+	0.860649	SYKEAFEEMEGTSPSSPPHSVARSPPGLAKT	MEGTsPssPPHSVAR	7312.8	6858.3	6648.5	7810.1
A0A087WQS0		A0A087WQS0;E9Q0S6;A0A087WRU0;A0A087WQ94;A0A087WQM0	1126;1126;957;957;1082	Tns1	S	1126	+	1	MEGTSPSSPPHSVARSPPGLAKTPLSALGLK	PPHSVARsPPGLAKT	8769.3	9309.2	8885.9	9956.2
A0A087WQS0		A0A087WQS0;E9Q0S6;A0A087WRU0;A0A087WQ94;A0A087WQM0;Q9DBT6	1440;1461;1279;1292;1396;197	Tns1	S	1440	+	0.954945	VISPGSPSLGRHLGGSGSVVPGSPSLDRHAA	LGRHLGGsGsVVPGs	11493.9	10697.7	9389.2	9709.5
A0A087WQS0		A0A087WQS0;E9Q0S6;A0A087WRU0;A0A087WQ94;A0A087WQM0;Q9DBT6	1447;1468;1286;1299;1403;204	Tns1	S	1447	+	0.937856	SLGRHLGGSGSVVPGSPSLDRHAAYGGYSTP	sGsVVPGsPsLDRHA	28388.3	25890.6	19710.6	21167.3
A0A087WQS0		A0A087WQS0;E9Q0S6;A0A087WRU0;A0A087WQ94;A0A087WQM0	545;545;376;376;501	Tns1	S	545	+	0.996365	GPLDGSLYAKVKKKDSLNGSSGPVTTARPAL	AKVKKKDsLNGSSGP	40145	44824	51885	37530
A0A087WQS0		A0A087WQS0;E9Q0S6;A0A087WS32;A0A087WP40;A0A087WR29	154;154;128;106;46	Tns1	S	154	+	0.957756	GSSPKNLEEGGSMRVSPSIQPQPQSQPTSLS	EGGsMRVsPsIQPQP	14184.1	13997.8	11060.5	11132.5
A0A087WQS0		A0A087WQS0;E9Q0S6;A0A087WS32;A0A087WP40;A0A087WR29	163;163;137;115;55	Tns1	S	163	+	0.929229	GGSMRVSPSIQPQPQSQPTSLSRNTSVSRAM	sIQPQPQsQPtsLsR	9938.5	11781.5	8770.4	8423.2
A0A087WQS0		A0A087WQS0;E9Q0S6;A0A087WS32;A0A087WP40;A0A087WR29	169;169;143;121;61	Tns1	S	169	+	0.893972	SPSIQPQPQSQPTSLSRNTSVSRAMEDSCEL	QsQPtsLsRNTSVSR	2414.6	1961.6	2154.1	2217.9
A0A087WQS0		A0A087WQS0;E9Q0S6;A0A087WRU0;A0A087WQ94;A0A087WQM0;Q9DBT6	1514;1535;1353;1366;1470;271	Tns1	S	1514	+	0.918113	PATSPSPDSAAFRQGSPTPALPEKRRMSVGD	SAAFRQGsPtPALPE	31670	38503	38604	26115
A0A087WQS0		A0A087WQS0;E9Q0S6;A0A087WRU0;A0A087WQ94;A0A087WQM0	836;836;667;667;792	Tns1	S	836	+	0.999998	WQQQQPHPPPRQQERSPLQSLARSKPSPQLS	PPRQQERsPLQsLAR	9488.2	10089	9390.6	6913.5
A0A087WQS0		A0A087WQS0;E9Q0S6;A0A087WRU0;A0A087WQ94;A0A087WQM0;Q9DBT6	1526;1547;1365;1378;1482;283	Tns1	S	1526	+	1	RQGSPTPALPEKRRMSVGDRAGSLPNYATIN	LPEKRRMsVGDRAGs	90919	105970	116620	83340
A0A087WQS0		A0A087WQS0;E9Q0S6;A0A087WRU0;A0A087WQ94;A0A087WQM0	847;847;678;678;803	Tns1	S	847	+	0.968209	QQERSPLQSLARSKPSPQLSAETPVAALPEF	sLARsKPsPQLsAEt	2466.5	3055.1	3374.6	2915.3
A0A087WQS0		A0A087WQS0;E9Q0S6;A0A087WRU0;A0A087WQ94;A0A087WQM0	851;851;682;682;807	Tns1	S	851	+	0.984873	SPLQSLARSKPSPQLSAETPVAALPEFPRAA	sKPsPQLsAEtPVAA	1386.1	1452.7	1529.9	1180.6
A0A087WQS0		A0A087WQS0;E9Q0S6;A0A087WRU0;A0A087WQ94;A0A087WQM0	792;792;623;623;748	Tns1	S	792	+	0.991028	SAHCGCDPSGLFRSQSFPDVEPQLPQAPTRG	SGLFRsQsFPDVEPQ	7084.5	8599.7	11306	8926.1
A0A087WQS0		A0A087WQS0;E9Q0S6;A0A087WRU0;A0A087WQ94;A0A087WQM0	899;899;730;730;855	Tns1	S	899	+	0.843134	DLEPASAAAPLHKSQSVPGAWPGASPLSSQP	APLHKsQsVPGAWPG	1775	1984.9	3120.4	1945.8
A0A087WQS0		A0A087WQS0;E9Q0S6;A0A087WRU0;A0A087WQ94;A0A087WQM0	908;908;739;739;864	Tns1	S	908	+	0.967438	PLHKSQSVPGAWPGASPLSSQPLLGSSRQSH	PGAWPGAsPLSSQPL	510.23	806.17	842.3	984.85
A0A087WQS0		A0A087WQS0;E9Q0S6;A0A087WRU0;A0A087WQ94;A0A087WQM0	604;604;435;435;560	Tns1	S	604	+	0.999936	TDEPVSGATTAPAALSPQEKKELDRLLSGFG	TTAPAALsPQEKKEL	16880	18380	28836	27357
A0A087WQS0		A0A087WQS0;E9Q0S6;A0A087WRU0;A0A087WQ94;A0A087WQM0;Q9DBT6;A0A087WPC7	1325;1346;1164;1177;1281;82;40	Tns1	S	1325	+	0.999996	SPQARHRTVGTNTPPSPGFGRRAVNPTMAAP	VGtNtPPsPGFGRRA	74385	70299	70150	54025
A0A087WQT6	Caspase-8;Caspase-8 subunit p18;Caspase-8 subunit p10	A0A087WQT6;O89110	208;188	Casp8	S	208	+	1	GKIEDYERSSTERRMSLEGREELPPSVLDEM	SSTERRMsLEGREEL	14017	12763	12797	13041
A0A087WQX3	SH3 domain-binding glutamic acid-rich-like protein 2	A0A087WQX3;Q8BG73	63;103	Sh3bgrl2	S	63	+	0.902116	SNTVFSFLGLKPRPASTAEP___________	GLkPRPAsTAEP___	5033.6	5341.1	5072.5	6079.3
B7ZNJ1	Fibronectin;Anastellin	B7ZNJ1;A0A087WS56;B9EHT6;A0A087WSN6;Q3UHL6;A0A087WR50;P11276	2174;2264;2269;2294;2359;2384;2475	Fn1	S	2174	+	1	IECFMPLDVQADRDDSRE_____________	VQADRDDsRE_____	17979	16341	13340	16261
E9Q3K3	Arf-GAP with GTPase, ANK repeat and PH domain-containing protein 1	E9Q3K3;A0A087WRF2;Q8BXK8	334;468;521	Agap1	S	334	+	1	PSISSSTSPKLDPPPSPHANRKKHRRKKSTS	PKLDPPPsPHANRKK	7569.5	7278.6	5998.1	6122
B2Z892	6-phosphofructo-2-kinase/fructose-2,6-bisphosphatase 2;6-phosphofructo-2-kinase;Fructose-2,6-bisphosphatase	B2Z892;Q6GTL7;A0A087WRG0;A0A087WRM7;P70265	464;485;485;485;486	Pfkfb2	S	464	+	0.999872	TPLSSSNTIRRPRNYSVGSRPLKPLSPLRAL	IRRPRNYsVGSRPLK;IRRPRNYsVGsRPLK	44198	41690.3	41026	43470
B2Z892	6-phosphofructo-2-kinase/fructose-2,6-bisphosphatase 2;6-phosphofructo-2-kinase;Fructose-2,6-bisphosphatase	B2Z892;Q6GTL7;A0A087WRG0;A0A087WRM7;P70265	474;495;495;495;496	Pfkfb2	S	474	+	0.998111	RPRNYSVGSRPLKPLSPLRALDMQEGADQPK	SRPLKPLsPLRALDM;sRPLKPLsPLRALDM	8976	9794.3	13081	13827
B2Z892	6-phosphofructo-2-kinase/fructose-2,6-bisphosphatase 2;6-phosphofructo-2-kinase;Fructose-2,6-bisphosphatase	B2Z892;Q6GTL7;A0A087WRG0;A0A087WRM7;P70265	447;468;468;468;469	Pfkfb2	S	447	+	0.999794	HNFPKSQTPVRMRRNSFTPLSSSNTIRRPRN	PVRMRRNsFtPLSSS	4324.6	5135.7	3768.8	3422.7
Q62347	Cyclic AMP-responsive element-binding protein 1	Q62347;A0A087WRI6;Q01147	88;128;142	Creb1	S	88	+	0.825861	ILSRRPSYRKILNDLSSDAPGVPRIEEEKSE	RkILNDLssDAPGVP	4529.4	3266.4	3449.8	3163.4	Nik
A0A087WRM8	LisH domain and HEAT repeat-containing protein KIAA1468	A0A087WRM8;A0A087WSS1;G3X9J4;E9QM90;Q148V7	180;180;180;180;180	2310035C23Rik	S	180	+	0.849199	EPSTTSGGGQLNRAGSISTLDSLDFARYSDD	GQLNRAGsIstLDsL	1285	1318.9	820.71	534.49
A0A087WRM8	LisH domain and HEAT repeat-containing protein KIAA1468	A0A087WRM8;A0A087WSS1;G3X9J4;E9QM90;Q148V7	193;193;193;193;193	2310035C23Rik	S	193	+	0.99236	AGSISTLDSLDFARYSDDGNRETDERVAVLE	sLDFARYsDDGNREt	13042.8	11545.5	8397.7	10141.2
F2Z4A3		F2Z4A3;A0A087WRT4;A0A087WQI2	4475;4487;179	Fat1	S	4475	+	0.995007	QFESIHPPRDMPAAGSLGSSSRSRQRFNLNQ	RDMPAAGsLGsSSRS	6978.9	7661.9	7591.8	7475.2
F2Z4A3		F2Z4A3;A0A087WRT4;A0A087WPU4;A0A087WQI2	4359;4359;129;31	Fat1	S	4359	+	0.986503	CLSKKPLEEKPSQPYSARESLSEVQSLSSFQ	EKPsQPYsARESLSE	4422.6	3782.1	3851.6	3579
A0A087WSQ8	Uncharacterized protein C8orf76 homolog	A0A087WSQ8;A0A087WRX1;Q9D2X8	26;29;29	9130401M01Rik	S	26		0.974692	DSVFEQRPERRPEPPSPYRAKLCEPQCF___		0	0	0	0
A0A087WS46	Elongation factor 1-beta	A0A087WS46;O70251	65;106	Eef1b2	S	65	+	0.999988	GAADAKDDDDIDLFGSDDEEESEEAKKLREE	DDIDLFGsDDEEEsE	164468	166841	147296	166000
A0A087WS46	Elongation factor 1-beta	A0A087WS46;O70251	87;128	Eef1b2	S	87	+	0.999984	EEAKKLREERLAQYESKKAKKPAVVAKSSIL	ERLAQyEskKAKKPA	15677	18750	12306	13028
A0A087WS46	Elongation factor 1-beta	A0A087WS46;O70251	133;174	Eef1b2	S	133	+	0.822435	EECVRSIQADGLVWGSSKLVPVGYGIKKLQI	ADGLVWGsSkLVPVG	1063.2	958.06	1186.4	1094
A0A087WS55	DNA topoisomerase 2-binding protein 1	A0A087WS55;Q6ZQF0	5;862	Topbp1	S	5		0.923631	___________XRKLSSPLSEVIVRNLTVAL		3720.8	3070.4	2739.9	2726.9
A0A087WSE3	Striated muscle-specific serine/threonine-protein kinase	A0A087WSE3;E9QQ25;Q62407	1790;2042;2042	Speg	S	1790	+	1	RVGSREPGRSLHKAASVELPQRRSPSPGATR	RSLHKAAsVELPQRR	2701.4	2799.4	3544.4	2393.3
A0A087WSE3	Striated muscle-specific serine/threonine-protein kinase	A0A087WSE3;E9QQ25;Q62407;D3Z7T0	187;439;439;284	Speg	S	187	+	1	PPAPLRPWVPLRKARSLEQPKSEGGAAWGTP	VPLRKARsLEQPKsE	9849.3	8847.9	7749.2	6994.4
E9PZ64	NGFI-A-binding protein 1	E9PZ64;A0A087WSU4;Q61122	327;327;327	Nab1	S	327	+	1	TYRTTRLKCGERDELSPKRIKIEQAEKGMAK	CGERDELsPKRIKIE	9592.7	8075	6056.4	9183.6
A0A0A0MQ73	Histone-lysine N-methyltransferase;Histone-lysine N-methyltransferase 2D	A0A0A0MQ73;Q6PDK2	4789;4789	Kmt2d	S	4789	+	1	PQLGSGRWEQDNRALSPVIPIIPRTGIPVFP	EQDNRALsPVIPIIP	3685.3	2218.8	2785	2374.4
A0A0A0MQ73	Histone-lysine N-methyltransferase;Histone-lysine N-methyltransferase 2D	A0A0A0MQ73;Q6PDK2	2318;2318	Kmt2d	S	2318	+	0.984438	GLRAQEPPPAQALAPSPPSHPDVFRSGPYPD	PAQALAPsPPSHPDV	2578.2	2097.3	1915.1	2068
A0A0A0MQ73	Histone-lysine N-methyltransferase;Histone-lysine N-methyltransferase 2D	A0A0A0MQ73;Q6PDK2	2231;2231	Kmt2d	S	2231	+	0.999894	ESPGVAGGKASEPLLSPPPFGESRKSLEVKK	KASEPLLsPPPFGES	1017.7	1288.1	1096	765.17
A0A0A0MQ73	Histone-lysine N-methyltransferase;Histone-lysine N-methyltransferase 2D	A0A0A0MQ73;Q6PDK2	2299;2299	Kmt2d	S	2299	+	1	FKAPLTPRASQVEPQSPGLGLRAQEPPPAQA	ASQVEPQsPGLGLRA	10542	11085	11433	10966
A0A0A0MQ73	Histone-lysine N-methyltransferase;Histone-lysine N-methyltransferase 2D	A0A0A0MQ73;Q6PDK2	2208;2208	Kmt2d	S	2208	+	1	HQPSTPDPFLKPRCPSLDNLAVPESPGVAGG	FLKPRCPsLDNLAVP	632.98	750.13	1313.5	911.97
A0A0A0MQ73	Histone-lysine N-methyltransferase;Histone-lysine N-methyltransferase 2D	A0A0A0MQ73;Q6PDK2	2217;2217	Kmt2d	S	2217	+	1	LKPRCPSLDNLAVPESPGVAGGKASEPLLSP	DNLAVPEsPGVAGGK	632.98	750.13	1313.5	911.97
A0A0A0MQ73	Histone-lysine N-methyltransferase;Histone-lysine N-methyltransferase 2D	A0A0A0MQ73;Q6PDK2	2597;2597	Kmt2d	S	2597	+	0.994164	LPYLTHGASQRVGITSPVEKREDPGATMSSS	SQRVGITsPVEKRED	5504.2	5717.2	8389	10390
S4R294	Protein PRRC2C	S4R294;S4R2J9;A0A0A0MQ79;Q3TLH4;S4R2L9;S4R209	2646;2644;2644;2646;1155;1367	Prrc2c	S	2646	+	0.840567	RSTTPTSSPFRATSTSPNSQSSKMNSVVYQK	PFRAtstsPNSQSSK	28917	26453	17652	23269
S4R294	Protein PRRC2C	S4R294;S4R2J9;A0A0A0MQ79;Q3TLH4	1215;1213;1213;1215	Prrc2c	S	1215	+	0.977328	RTEHVPSGPLRQREESETRSESSDFEVVPKR	PLRQREEsEtRsEss	17959.8	17780.9	17997.3	18005.6
S4R294	Protein PRRC2C	S4R294;S4R2J9;A0A0A0MQ79;Q3TLH4	1219;1217;1217;1219	Prrc2c	S	1219	+	0.867034	VPSGPLRQREESETRSESSDFEVVPKRRRQR	REEsEtRsEssDFEV	48236	47219	43031.3	43186
S4R294	Protein PRRC2C	S4R294;S4R2J9;A0A0A0MQ79;Q3TLH4	1221;1219;1219;1221	Prrc2c	S	1221	+	0.963556	SGPLRQREESETRSESSDFEVVPKRRRQRGS	EsEtRsEssDFEVVP	28552	28959.2	29501	28330.8
S4R294	Protein PRRC2C	S4R294;S4R2J9;A0A0A0MQ79;Q3TLH4	1222;1220;1220;1222	Prrc2c	S	1222	+	0.95101	GPLRQREESETRSESSDFEVVPKRRRQRGSE	sEtRsEssDFEVVPK	37138.6	37559.7	34111	34493.1
S4R294	Protein PRRC2C	S4R294;S4R2J9;A0A0A0MQ79;Q3TLH4	853;851;851;853	Prrc2c	S	853	+	1	ARDSTETEEQKFLSRSLEDVKPRHVDTNTQS	EQKFLSRsLEDVKPR	19424	17263	16994	18507
S4R294	Protein PRRC2C	S4R294;S4R2J9;A0A0A0MQ79;Q3TLH4;S4R2L9;S4R209	1965;1963;1963;1965;539;681	Prrc2c	S	1965	+	0.957393	APAVLNDISKKLGPISPPQPPSVSAWNKPLT	SKKLGPIsPPQPPSV	1166.3	1050.7	1294.6	1726.8
S4R294	Protein PRRC2C	S4R294;S4R2J9;A0A0A0MQ79;Q3TLH4	610;608;608;610	Prrc2c	S	610	+	0.776671	NNCKKEEEPIFTRQDSNRSEKETTQVVQEAE	PIFTRQDsNRSEKET	2009.9	2771.8	2212.5	1831.5
S4R294	Protein PRRC2C	S4R294;S4R2J9;A0A0A0MQ79;Q3TLH4;S4R2L9;S4R209	1516;1514;1514;1516;90;232	Prrc2c	S	1516	+	0.919984	ESVLPPKREIAKRSFSSQRPGVDRQNRRGNN	EIAKRsFssQRPGVD	18683	18576	21269	15322
A0A0G2JFY0	Spermatogenesis-associated protein 5	A0A0G2JFY0;A0A0A0MQ80;Q3UMC0	273;272;273	Spata5	S	273	+	0.997792	RTVNKAGEVLLDVTQSPRDGSGLGLEESTGL	VLLDVtQsPRDGsGL	4439.1	4176.3	4421.9	5892.3
A0A0A0MQ90	Protein S100-A13	A0A0A0MQ90;P97352	94;32	S100a13	S	94	+	1	VSTFFTFAGREGRKGSLNINEFKELATQQLP	GREGRKGsLNINEFK	6722.8	6017.2	5935.4	5275.4
S4R248	Rho GTPase-activating protein 12	S4R248;A0A0A0MQ95;S4R221;Q8C0D4;S4R1B0;S4R203;B2RUJ8	238;238;238;238;238;238;238	Arhgap12	S	238	+	0.981836	EQMRATTPPNQGRPDSPVYANLQELKISQSA	PNQGRPDsPVyANLQ	18166.5	18247.7	17854.5	18691.3
S4R248	Rho GTPase-activating protein 12	S4R248;A0A0A0MQ95;S4R221;Q8C0D4	397;397;444;444	Arhgap12	S	397	+	0.98389	KDSPTTTKLCLPENESPPTSSKHQDPGQEKY	LCLPENEsPPTSSKH	3625.5	3184.1	3519.3	3214.7
S4R248	Rho GTPase-activating protein 12	S4R248;A0A0A0MQ95;S4R221;Q8C0D4;S4R1B0;S4R203;B2RUJ8	101;101;101;101;101;101;101	Arhgap12	S	101	+	0.850116	PNNSMKTIQSMHLQRSTENVNKMPELSSFGK	QSMHLQRstENVNKM	6228.3	6212.1	5612.2	6694.4
A0A0A0MQA2	Mitogen-activated protein kinase-binding protein 1	A0A0A0MQA2;Q6NS57	889;889	Mapkbp1	S	889		0.99852	LAPSPRGPSQDSLAVSPAGPGKHGPQGPELS		10051	8931.6	4879.9	6480.7
A0A0A0MQA2	Mitogen-activated protein kinase-binding protein 1	A0A0A0MQA2;Q6NS57	1252;1252	Mapkbp1	S	1252	+	0.814322	QNHTTSSMAKLARSISVGENPGLATEPQAPV	AKLARSIsVGENPGL	1648.6	2081	2887.9	1901.9
P68373	Tubulin alpha-4A chain;Tubulin alpha-1B chain;Tubulin alpha-1C chain;Tubulin alpha-1A chain;Tubulin alpha-3 chain	A0A0A0MQA5;P68368;P05213;P68373;P68369;P05214	187;158;158;158;158;158	Tuba4a	S	158	+	0.985887	GGTGSGFTSLLMERLSVDYGKKSKLEFSIYP	SLLMERLsVDyGkks	9457.6	9657.9	8659.7	9371.9
P05213	Tubulin alpha-4A chain;Tubulin alpha-1B chain	A0A0A0MQA5;P68368;P05213	369;340;340	Tuba4a	S	340	+	0.999876	PKDVNAAIAAIKTKRSIQFVDWCPTGFKVGI;PKDVNAAIATIKTKRSIQFVDWCPTGFKVGI	AAIkTKRsIQFVDWC;AtIktkRsIQFVDWC	2101.6	1795.6	1768.6	1715.6
A0A0A0MQC2	Pleckstrin homology domain-containing family G member 5	A0A0A0MQC2;B1AS67;Q66T02	906;925;938	Plekhg5	S	906	+	0.94613	PVQLLPRPPRLLKSKSEASLLQLLSGTPAAR	PRLLKsKsEAsLLQL	8835.5	7676.5	7616.2	8160.6
A0A0A0MQC2	Pleckstrin homology domain-containing family G member 5	A0A0A0MQC2;B1AS67;Q66T02	932;951;964	Plekhg5	S	932	+	0.850464	TPAARGVPPAPSRSLSELCLISVAPGVRTQR	PAPSRsLsELCLIsV	1908.5	1956.3	2494.7	1360.3
A0A0A0MQC2	Pleckstrin homology domain-containing family G member 5	A0A0A0MQC2;B1AS67;Q66T02	202;221;234	Plekhg5	S	202	+	0.755536	DEGKVEQGVKDSKSLSLPALRPSGAGPPVSE	VKDSKSLsLPALRPS	3311	2843.1	2161.9	2277.8
F7CGP0	Ral GTPase-activating protein subunit alpha-2	F7CGP0;A0A0A0MQD7;A3KGS3	491;858;820	Ralgapa2	S	491	+	0.91648	THEHEGITMLVRRSSSPAELELKDDLQQAHG	MLVRRsssPAELELK	5066.6	4534.1	3927.9	4469.3
A0A0A0MQE5	Calmodulin-regulated spectrin-associated protein 1	A0A0A0MQE5;A2AHC3	1069;1069	Camsap1	S	1069	+	0.977527	QDQKIKAPVHFVEPLSPTGVPGHRKPPRLGQ	VHFVEPLsPtGVPGH	3419.7	3558.2	2819.8	2773
A0A0A0MQE5	Calmodulin-regulated spectrin-associated protein 1	A0A0A0MQE5;A2AHC3;A2AHC4	553;553;573	Camsap1	S	553	+	0.99649	DEELVAIIRTDVSPPSPQMPRTSPQAPGLVA	RTDVsPPsPQMPRts	16068.2	15814.5	12531.4	15083.6
A0A0A0MQE5	Calmodulin-regulated spectrin-associated protein 1	A0A0A0MQE5;A2AHC3;A2AHC4	569;569;589	Camsap1	S	569	+	0.975297	PQMPRTSPQAPGLVASIRSPQRQADTLESKP	QAPGLVAsIRSPQRQ	8945.6	7250.2	4026.3	6503.8
B7ZCJ0	Rho GTPase-activating protein 21	B7ZCJ0;A0A0A0MQE8;B7ZCJ1;Q6DFV3;A2BHQ2	42;36;42;41;43	Arhgap21	S	42	+	0.834556	EVSKNKDGKDQGEPVSPSEDEPFSWPGPKTV	KDQGEPVsPSEDEPF	3733.3	4426.4	3912.3	4303
B7ZCJ0	Rho GTPase-activating protein 21	B7ZCJ0;A0A0A0MQE8;B7ZCJ1;Q6DFV3;G3UWM5	610;614;620;609;449	Arhgap21	S	610	+	1	TTTGVSLQRGIAQDRSPLVKVRSNSLKVPPP	RGIAQDRsPLVKVRS	5267.5	5255.4	5342.7	5141
B7ZCJ0	Rho GTPase-activating protein 21	B7ZCJ0;A0A0A0MQE8;B7ZCJ1;Q6DFV3;G3UWM5	875;879;885;874;714	Arhgap21	S	875	+	0.873671	PSLDGQHSSKTERSKSYDEGLDDYREDAKLS	SKTERsKsYDEGLDD	10486	12028	11222	11762
B7ZCJ0	Rho GTPase-activating protein 21	B7ZCJ0;A0A0A0MQE8;B7ZCJ1;Q6DFV3;G3UWM5	454;458;464;453;293	Arhgap21	S	454	+	0.988002	HDRVPQSVQIRQRSVSQERLEDSVLMKYCPR	QIRQRsVsQERLEDS	18030	17055	15792	15655
B7ZCJ0	Rho GTPase-activating protein 21	B7ZCJ0;A0A0A0MQE8;B7ZCJ1;Q6DFV3	1906;1910;1916;1905	Arhgap21	S	1906	+	0.833818	TLASTSQSPLFTPPQSPDQINRESFQNMSQN	PLFtPPQsPDQINRE	131.04	178.8	172.48	141.02
A0A0A0MQF5	OTU domain-containing protein 6B	A0A0A0MQF5;Q8K2H2	319;288	Otud6b	S	319	+	0.862863	YGLGEHYNSVTRLVNSATENCS_________	sVTRLVNsATENCS_	3727.3	3211.2	2710.7	3284
A0A0A0MQJ6	Terminal uridylyltransferase 4	A0A0A0MQJ6;A2A8R7;B2RX14	206;245;245	Zcchc11	S	206	+	0.844601	SLSQKQQTQTDNIADSDDSASGIEDTADDLS	QTDNIADsDDsAsGI	1522.1	792.04	858.28	1179.8
A0A0A0MQJ6	Terminal uridylyltransferase 4	A0A0A0MQJ6;A2A8R7;B2RX14	209;248;248	Zcchc11	S	209	+	0.844601	QKQQTQTDNIADSDDSASGIEDTADDLSKMK	NIADsDDsAsGIEDT	1522.1	792.04	858.28	1179.8
A0A0A0MQJ6	Terminal uridylyltransferase 4	A0A0A0MQJ6;A2A8R7;B2RX14	92;131;131	Zcchc11	S	92	+	1	EKTPSLQTKAEKVPKSPNLPVKAEKAPCTTA	KAEKVPKsPNLPVKA	4611.8	4384.9	2923.6	3676.8
A0A0A0MQK3	Sterol regulatory element-binding protein 1;Processed sterol regulatory element-binding protein 1	A0A0A0MQK3;F6XZS9;Q9WTN3	422;388;446	Srebf1	S	422	+	0.790875	SSPLSFGSRASSSGGSDSEPDSPAFEDSQVK	RASSSGGsDsEPDSP	3000	2834.9	2603.2	3904.8
A0A0A0MQK3	Sterol regulatory element-binding protein 1;Processed sterol regulatory element-binding protein 1	A0A0A0MQK3;F6XZS9;Q9WTN3	72;43;96	Srebf1	S	72	+	0.950509	LEAFLGGPKVTPAPLSPPPSAPAALKMYPSV	KVtPAPLsPPPsAPA	1952.1	2430.1	1622.6	2153.8
A0A0A0MQN9	Tetratricopeptide repeat protein 28	A0A0A0MQN9;Q80XJ3	2299;2268	Ttc28	S	2299		0.94045	PPGSSHPSPGRDTPVSPADPPLFRLKYPSSP		530.6	369.18	812.75	512.53
A0A0A0MQN9	Tetratricopeptide repeat protein 28	A0A0A0MQN9;Q80XJ3	24;24	Ttc28	S	24	+	1	PEPASARSRRRREPESPPAPIPLFGARTVVQ	RrrrEPEsPPAPIPL	858.63	619.36	715.8	407.69
A0A0A0MQN9	Tetratricopeptide repeat protein 28	A0A0A0MQN9;Q80XJ3	2133;2102	Ttc28	S	2133	+	0.890676	VRLSVSSKGSVSTPNSPVKMTLIPSPNSPFQ	GSVstPNsPVKMTLI	6713.9	7115.8	5996.6	6956.7
A0A0A0MQN9	Tetratricopeptide repeat protein 28	A0A0A0MQN9;Q80XJ3	2250;2219	Ttc28	S	2250	+	0.912111	SAFSKPILSHQRSQLSPLTVKPQPPARSSSL	SHQRsQLsPLTVKPQ	15103	14241	14715	14333
A0A0A0MQN9	Tetratricopeptide repeat protein 28	A0A0A0MQN9;Q80XJ3	2104;2073	Ttc28	S	2104	+	0.757432	MEPLATYQGEGKTRFSPDPKQPCVKAPGGVR	GEGKTRFsPDPKQPC	6124.4	5627.4	6125.7	5131.1
A0A0A0MQN9	Tetratricopeptide repeat protein 28	A0A0A0MQN9;Q80XJ3	41;41	Ttc28	S	41	+	0.998325	PAPIPLFGARTVVQRSPDEPALSKAEFVEKV	ARTVVQRsPDEPALS	9348.3	10543	10406	11945
A0A0A6YVP7	Myeloid leukemia factor 1	A0A0A6YVP7;Q8JZS2;Q9QWV4	34;34;34	Mlf1	S	34	+	0.998738	FLAHRESMRNMMRSFSEPLGRDLLSISDGRG	RNMMRSFsEPLGRDL	3808	4688.1	4363.9	5101.3
A0A0A6YXT6	Lamin-B receptor	A0A0A6YXT6;A0A0A6YW01;Q3U9G9	71;71;71	Lbr	S	71	+	0.860377	PLKSFKQRKSGSISSSPSRRRGSRSRSRSRS	KsGsIsssPsRRRGS	10261	9540.7	5929.8	11006
A0A0A6YXT6	Lamin-B receptor	A0A0A6YXT6;A0A0A6YW01;Q3U9G9	101;101;101	Lbr	S	101	+	0.981995	SRSRSPGRAPKGSRRSVSASHEGDVKEKKEK	APKGSRRsVsAsHEG	4596.7	4773.4	3647.7	3834.5
A0A0A6YXT6	Lamin-B receptor	A0A0A6YXT6;A0A0A6YW01;Q3U9G9	103;103;103	Lbr	S	103	+	0.96931	SRSPGRAPKGSRRSVSASHEGDVKEKKEKEM	KGSRRsVsAsHEGDV	24997	23739	18250	24240
A0A0A6YXT6	Lamin-B receptor	A0A0A6YXT6;A0A0A6YW01;Q3U9G9	105;105;105	Lbr	S	105	+	0.895167	SPGRAPKGSRRSVSASHEGDVKEKKEKEMRR	SRRsVsAsHEGDVkE	10764	10073	8234.8	10538
A0A0A6YXC8	Protein enabled homolog	A0A0A6YXC8;A0A0A6YW06;J3QNM3;E9QKQ9;E9QLZ9;Q03173;E9QKR1	359;620;624;624;639;637;376	Enah	S	359	+	0.999757	TGLAAAIAGAKLRKVSRVEDGSFPGGGNTGS	GAKLRKVsRVEDGSF	8576.2	8198.8	8400	7005.9
A0A0A6YXC8	Protein enabled homolog	A0A0A6YXC8;A0A0A6YW06;J3QNM3;E9QKQ9;E9QLZ9;Q03173;E9QKR1	145;125;129;129;144;144;125	Enah	S	145	+	0.999998	VLNSQEAGPTLPRQNSQLPAQVQNGPSQEEL	PTLPRQNsQLPAQVQ	4358.6	4696.9	3821.8	4095
A0A0A6YXC8	Protein enabled homolog	A0A0A6YXC8;A0A0A6YW06;J3QNM3;E9QKQ9;E9QLZ9;Q03173	462;723;727;727;742;740	Enah	S	462	+	0.817866	TRKPWERTNTMNGSKSPVISRPKSTPSSQPS	NtMNGsKsPVIsRPK	10918	8997.8	7236.7	7318.1
A0A0A6YWR8	Mitogen-activated protein kinase kinase kinase kinase 4	A0A0A6YWR8;E9PVG7;A0A0A6YW53;P97820;B7ZNR9;B2RUE8;A0A0A6YWM8;F8VPL5;A0A0A6YWJ2	796;850;850;795;770;719;770;800;205	Map4k4	S	796	+	0.897177	ADDSTSGPEDTRAASSPNLSNGETESVKTMI	EDTRAAssPNLsNGE	102473	94702	93113	94415
A0A0A6YWR8	Mitogen-activated protein kinase kinase kinase kinase 4	A0A0A6YWR8;E9PVG7;A0A0A6YW53;P97820;B7ZNR9;B2RUE8;A0A0A6YWM8;F8VPL5;A0A0A6YWJ2	800;854;854;799;774;723;774;804;209	Map4k4	S	800	+	0.999987	TSGPEDTRAASSPNLSNGETESVKTMIVHDD	AAssPNLsNGETESV	85716	77248	71935	76113
A0A0A6YWR8	Mitogen-activated protein kinase kinase kinase kinase 4	A0A0A6YWR8;E9PVG7;A0A0A6YW53;P97820;B7ZNR9;B2RUE8;A0A0A6YWM8;A0A0A6YWJ2;A0A0A6YXE5	647;701;701;646;624;570;624;59;212	Map4k4	S	647	+	0.898127	LQGGGQQNSQAGQRNSTSSIEPRLLWERVEK	SQAGQRNstSsIEPR	5367.8	4643.3	4916.5	4835.9
A0A0A6YWR8	Mitogen-activated protein kinase kinase kinase kinase 4	A0A0A6YWR8;E9PVG7;A0A0A6YW53;P97820;B7ZNR9;B2RUE8;A0A0A6YWM8;F8VPL5;A0A0A6YVZ8	324;324;324;323;324;324;324;324;324	Map4k4	S	324	+	0.986909	TRKKRGEKDETEYEYSGSEEEEEEVPEQEGE	DETEYEYsGsEEEEE	978.6	825.2	294.52	1054.4
A0A0A6YWR8	Mitogen-activated protein kinase kinase kinase kinase 4	A0A0A6YWR8;E9PVG7;A0A0A6YW53;P97820;B7ZNR9;B2RUE8;A0A0A6YWM8;F8VPL5;A0A0A6YVZ8	326;326;326;325;326;326;326;326;326	Map4k4	S	326	+	0.991008	KKRGEKDETEYEYSGSEEEEEEVPEQEGEPS	TEYEYsGsEEEEEEV	978.6	825.2	294.52	1054.4
A0A0A6YWR8	Mitogen-activated protein kinase kinase kinase kinase 4	A0A0A6YWR8;E9PVG7;A0A0A6YW53;P97820;B7ZNR9;B2RUE8;A0A0A6YWM8;F8VPL5	895;949;949;894;869;882;933;899	Map4k4	S	895	+	0.999842	GLRPEAIRQDPTRKGSVVNVNPTNTRPQSDT	QDPTRKGsVVNVNPT	6843	6281.6	6547.9	5890
A0A0A6YWR8	Mitogen-activated protein kinase kinase kinase kinase 4	A0A0A6YWR8;E9PVG7;A0A0A6YW53;P97820;B7ZNR9;F8VPL5	837;891;891;836;811;841	Map4k4	S	837	+	0.952899	MTPSKEGTLIVRQTQSASSTLQKHKSSSSFT	LIVRQTQsASSTLQK	16532	15665	12755	13602
A0A0A6YWR8	Mitogen-activated protein kinase kinase kinase kinase 4	A0A0A6YWR8;E9PVG7;A0A0A6YW53;P97820;B7ZNR9;B2RUE8;A0A0A6YWM8;F8VPL5;A0A0A6YWJ2	709;763;763;708;686;632;686;716;121	Map4k4	S	709	+	0.80633	ERFRVRSSSKSEGSPSPRQESAAKKPDDKKE	sKSEGSPsPRQESAA	5305.3	4276.6	3812.5	4049.9
A0A0A6YWR8	Mitogen-activated protein kinase kinase kinase kinase 4	A0A0A6YWR8;E9PVG7;A0A0A6YW53;P97820;B7ZNR9;B2RUE8;A0A0A6YWM8;F8VPL5	849;903;903;848;823;836;887;853	Map4k4	S	849	+	0.81785	QTQSASSTLQKHKSSSSFTPFIDPRLLQISP	LQKHKsSssFTPFID	256.47	206.18	248.11	0
A0A0A6YWR8	Mitogen-activated protein kinase kinase kinase kinase 4	A0A0A6YWR8;E9PVG7;A0A0A6YW53;P97820;B7ZNR9;B2RUE8;A0A0A6YWM8;F8VPL5	850;904;904;849;824;837;888;854	Map4k4	S	850	+	0.845153	TQSASSTLQKHKSSSSFTPFIDPRLLQISPS	QKHKsSssFTPFIDP	288.61	684.39	276.09	591.21
A0A0A6YWR8	Mitogen-activated protein kinase kinase kinase kinase 4	A0A0A6YWR8;E9PVG7;A0A0A6YW53;P97820;B7ZNR9;B2RUE8;A0A0A6YWM8;F8VPL5;A0A0A6YWJ2;A0A0A6YXE5;A0A0A6YVR7	622;676;676;621;599;545;599;630;34;187;184	Map4k4	S	622	+	0.896939	SDEVPPRVPVRTTSRSPVLSRRDSPLQGGGQ	PVRttsRsPVLSRRD	19474	17201	12872	17861
A0A0A6YW67	Ubiquitin-60S ribosomal protein L40;Ubiquitin;60S ribosomal protein L40;Ubiquitin-40S ribosomal protein S27a;Ubiquitin;40S ribosomal protein S27a;Polyubiquitin-B;Ubiquitin;Polyubiquitin-C;Ubiquitin;Ubiquitin-related 1;Ubiquitin-related 2	A0A0A6YW67;E9Q9J0;E9Q4P0;E9Q5F6;E9QNP0;Q5SX22;P62984;P62983;P0CG49;P0CG50;D3YYZ2	57;57;161;57;161;57;57;57;57;57;57	Gm8797	S	57	+	0.871578	RLIFAGKQLEDGRTLSDYNIQKESTLHLVLR	LEDGRTLsDYNIQkE	7161.6	6177.7	5940.2	6631.2
A0A0A6YW80	N-alpha-acetyltransferase 15, NatA auxiliary subunit	A0A0A6YW80;G3X8Y3;Q80UM3	804;854;854	Naa15	S	804	+	0.862688	PPGYEEDMKITVNGDSSAETEELANEI____	KITVNGDssAETEEL	2890	3382.1	2008.5	3305.6
E9QNQ4	Rap guanine nucleotide exchange factor 2	E9QNQ4;A0A0A6YWG7;Q8CHG7	1173;1323;1175	Rapgef2	S	1173	+	0.941973	DSVPVSLHDERRQRHSVSIVESNLGVGRMER	DERRQRHsVsIVESN	6314.2	6142.4	5563	5032.2
E9QNQ4	Rap guanine nucleotide exchange factor 2	E9QNQ4;A0A0A6YWG7;Q8CHG7	1020;1170;1022	Rapgef2	S	1020	+	0.955251	LPKNPGDKKPVKSETSPVAPRAGPQQKVQPQ	KPVKSETsPVAPRAG	11419	11086	8330.8	10362
D3YVN1	Actin-like protein 6A	D3YVN1;A0A0A6YWG8;Q9Z2N8	181;237;233	Actl6a	S	181	+	1	IPPYMIASKEAVREGSPANWKRKEKLPQVTR	KEAVREGsPANWKRK	12185	10943	9052.3	11186
A0A0A6YWP6	V-type proton ATPase subunit H	A0A0A6YWP6;A0A0A6YX18;Q8BVE3	441;465;483	Atp6v1h	S	441	+	0.884144	GKQLQSEQPQTAAARS_______________	PQTAAARs_______	3527.8	3534.5	2846.2	3291.1
A0A0A6YWT1	Formin-binding protein 1	A0A0A6YWT1;A2AQ43;A2AQ44;A2AQ42;A2AQ45;A2AQ41;Q80TY0	39;296;296;296;296;296;296	Fnbp1	S	39	+	0.994947	DIEFEDYTQPMKRTVSDNSLSSSKEGKPELR	QPMKRtVsDNsLsSs	64265	61602	50663	57372
A0A0A6YWT1	Formin-binding protein 1	A0A0A6YWT1;A2AQ43;A2AQ44;A2AQ42;A2AQ45;A2AQ41;Q80TY0	42;299;299;299;299;299;299	Fnbp1	S	42	+	0.88842	FEDYTQPMKRTVSDNSLSSSKEGKPELRFGG	KRtVsDNsLsSsKEG	13713	12704	11673	10357
A0A0A6YWX1	Ubiquitin carboxyl-terminal hydrolase	A0A0A6YWX1;J3KMM1	163;163	Usp19	S	163		0.987458	ELVPGLQCQENGQELSPIALEPGSEPRRAKQ		172.95	1120	303.16	234.25
A0A0A6YX02	Ragulator complex protein LAMTOR1	A0A0A6YX02;Q9CQ22	42;42	Lamtor1	S	42	+	0.948768	STPTKALNGAEPNYHSLPSARTDEQALLSSI	GAEPNyHsLPsARTD	11688	12878	11695	10345
A0A0A6YX73	cAMP-dependent protein kinase type II-alpha regulatory subunit	A0A0A6YX73;Q8K1M3;P12367	97;97;96	Prkar2a	S	97	+	0.999589	ADLEVPVPSKFTRRVSVCAETFNPDEEEEDN	SKFTRRVsVCAEtFN	11113	9582.8	7778.7	9542.3
Q3TQS1		Q3TQS1;Q8R3F0;A0A0A6YXJ7	60;60;42	Larp1b	S	60		0.999996	KENREAKLDGPTENISEDEAQSSSQRKRGWR		12019	11584	10468	10053
A0A0A6YY64		A0A0A6YY64;A2AUP3;A2AUP5;A2AUP1;Q7TS91;A2AUP4;A7UAK8;Q3U3S6;A7UAK5	458;478;478;478;478;507;507;507;507	Pfkfb3	S	458		1	TPLASPEPTKKPRINSFEERVASTSAALPSC		5715.8	6259.8	7085.1	8110.9
A0A0A6YY64		A0A0A6YY64;A2AUP3;A2AUP5;A2AUP1;Q7TS91;A2AUP4;A7UAK8;Q3U3S6;A7UAK5	441;461;461;461;461;490;490;490;490	Pfkfb3	S	441		0.995306	SEDAKKGPNPLMRRNSVTPLASPEPTKKPRI		29021	28324	24492	29155
A0A0A6YY64		A0A0A6YY64;A2AUP3;A2AUP5;A2AUP1;Q7TS91;A2AUP4;A7UAK8;Q3U3S6;A7UAK5	447;467;467;467;467;496;496;496;496	Pfkfb3	S	447		0.997581	GPNPLMRRNSVTPLASPEPTKKPRINSFEER		11628	14042	17378	17104
A0A0A6YY67	Calmodulin-regulated spectrin-associated protein 2	A0A0A6YY67;H7BX08;Q8C1B1	584;590;573	Camsap2	S	584	+	0.853674	QDLSILNSNIKLNQSSPDNLTDTKGALSPIT	NIKLNQssPDNLtDT	5331.2	5239.9	5899.3	7955.8
A0A0A6YY67	Calmodulin-regulated spectrin-associated protein 2	A0A0A6YY67;H7BX08;Q8C1B1;A0A0A6YXV8	1003;1009;992;336	Camsap2	S	1003	+	0.997195	TPPRSVDSLPRLRRFSPSQVPIQTRSFVCFG	LPRLRRFsPsQVPIQ	2459.8	2920.5	3959	4316.7
A0A0A6YY67	Calmodulin-regulated spectrin-associated protein 2	A0A0A6YY67;H7BX08;Q8C1B1;A0A0A6YXV8	1294;1300;1283;636	Camsap2	S	1294	+	0.843127	TGDSESVHSGKRTPRSESVEGFLSPSRCGSR	SGKRtPRsEsVEGFL	3270.2	3096.7	3580.4	2976.6
A0A0A6YY67	Calmodulin-regulated spectrin-associated protein 2	A0A0A6YY67;H7BX08;Q8C1B1;A0A0A6YXV8	1302;1308;1291;644	Camsap2	S	1302	+	0.985465	SGKRTPRSESVEGFLSPSRCGSRNGEKDWEN	EsVEGFLsPsRCGSR	5572	4721.6	6327.2	6061.2
A0A0A6YY67	Calmodulin-regulated spectrin-associated protein 2	A0A0A6YY67;H7BX08;Q8C1B1	450;456;439	Camsap2	S	450	+	0.959771	SAQSSTPNRGIIRSVSNEGLTLNNSRASKHI	RGIIRsVsNEGLTLN	4745.6	5512.8	5925.9	5264.9
A0A0A6YY67	Calmodulin-regulated spectrin-associated protein 2	A0A0A6YY67;H7BX08;Q8C1B1;A0A0A6YXV8	847;853;836;180	Camsap2	S	847	+	0.905198	DIKESMETPPGRWLKSPTTPVDPERQWNLTS	PPGRWLKsPTTPVDP	4039.3	5401.2	6546.5	5960.9
E9Q2S0		E9Q2S0;A0A0A6YY83;A0A0A6YW34;A0A0A6YY48;A2RS43	974;974;289;635;974	Pcdh7	S	974	+	0.973889	PNGQRYDSVNEKLSDSPSMGRYRSVNGGPGS	VNEkLSDsPSMGRYR	12816	9690.9	9480.7	10335
E9Q2S0		E9Q2S0;A0A0A6YY83	1177;1185	Pcdh7	S	1177	+	0.999989	SQPKLSTFMPVDERGSQEKLANGEAAIMGDR	MPVDERGsQEKLANG	8863.6	8716.4	6406.5	8702
E9Q2S0		E9Q2S0;A0A0A6YY83;A0A0A6YW34;A0A0A6YY48;A2RS43;A0A0G2JG16	1000;1000;315;661;1000;24	Pcdh7	S	1000	+	0.755264	GGPGSPDLARHYKSSSPLPTVQLHPQSPTAG	ARHYKSSsPLPTVQL	21521	17068	14874	20858
E9Q2S0		E9Q2S0;A0A0A6YY83;A0A0A6YW34;A0A0A6YY48;A2RS43;A0A0G2JG16	1011;1011;326;672;1011;35	Pcdh7	S	1011	+	0.994386	YKSSSPLPTVQLHPQSPTAGKKHQAVQDLPP	TVQLHPQsPtAGKKH	50358	40139	33121	45627
E9Q2S0		E9Q2S0;A0A0A6YY83;A0A0A6YW34;A0A0A6YY48;A2RS43;A0A0G2JG16	982;982;297;643;982;6	Pcdh7	S	982	+	0.986756	VNEKLSDSPSMGRYRSVNGGPGSPDLARHYK	PSMGRYRsVNGGPGs	4581.7	4516.4	3419.1	4224.9
E9Q2S0		E9Q2S0;A0A0A6YY83;A0A0A6YW34;A0A0A6YY48;A2RS43;A0A0G2JG16	989;989;304;650;989;13	Pcdh7	S	989	+	1	SPSMGRYRSVNGGPGSPDLARHYKSSSPLPT	sVNGGPGsPDLARHY	78244	62742	48529	68966
A0A0A6YY91	Neural cell adhesion molecule 1	A0A0A6YY91;P13595;A0A0A6YY47;E9QB01	744;770;770;771	Ncam1	S	744	+	0.998088	PGAKGKDMEEGKAAFSKDESKEPIVEVRTEE	EEGkAAFskDEskEP	15402	15049	16722	11860
A0A0A6YY91	Neural cell adhesion molecule 1	A0A0A6YY91;P13595;A0A0A6YY47;E9QB01	748;774;774;775	Ncam1	S	748	+	0.986889	GKDMEEGKAAFSKDESKEPIVEVRTEEERTP	AAFskDEskEPIVEV	13334	16192	14239	8695.9
A0A0A6YY91	Neural cell adhesion molecule 1	A0A0A6YY91;P13595	861;887	Ncam1	S	861	+	0.957989	AGQATPSKGVTASSSSPASAPKVAPLVDLSD	GVtAssssPAsAPKV	14780	15161	14321	11119
A0A0A6YY91	Neural cell adhesion molecule 1	A0A0A6YY91;P13595	979;1005	Ncam1	S	979	+	0.996998	PGTVKNPPEAATAPASPKSKAATTNPSQGED	EAAtAPAsPKskAAT	22029	21596	22232	19967
A0A0B4J1E2	SNW domain-containing protein 1	A0A0B4J1E2;Q9CSN1	224;224	Snw1	S	224	+	1	PPRFKINKKIPRGPPSPPAPVMHSPSRKMTV	KIPRGPPsPPAPVMH	93772.1	86196.1	70901.2	82193.3
A0A0B4J1E2	SNW domain-containing protein 1	A0A0B4J1E2;Q9CSN1	232;232	Snw1	S	232	+	0.975997	KIPRGPPSPPAPVMHSPSRKMTVKEQQEWKI	PPAPVMHsPsRKMTV	88352	81858	68157	78442
D3Z5P5	DNA-binding protein SMUBP-2	D3Z5P5;A0A0B4J1E3;P40694	800;800;800	Ighmbp2	S	800	+	0.856368	PASSGSVAPQPSSPPSPAQAEPEPRAEEPVT	PQPSsPPsPAQAEPE	3357.7	3467.8	3144.5	4240.9
A0A0B4J1E4	G-protein coupled receptor 39	A0A0B4J1E4;Q5U431	380;380	Gpr39	S	380	+	0.751235	LQHANQEKRQRARFISTKDSTSSARSPLIFL	RQRARFIstkDSTSS	9441	10758	11781	10320
A0A0B4J1E4	G-protein coupled receptor 39	A0A0B4J1E4;Q5U431	397;397	Gpr39	S	397	+	0.999875	KDSTSSARSPLIFLASRRSNSSSRRTNKVFL	sPLIFLAsRRSNSSS	1423	1374.2	837.25	1225
A0A0B4J1G3	Beta-2-microglobulin;H-2 class I histocompatibility antigen, K-Q alpha chain;H-2 class I histocompatibility antigen, K-W28 alpha chain;H-2 class I histocompatibility antigen, K-K alpha chain;H-2 class I histocompatibility antigen, K-B alpha chain	A0A0B4J1G3;Q3TH01;P14428;P03991;P04223;P01901	169;351;310;350;351;351	H2-K1	S	169	+	0.800035	GGKGGDYALAPGSQTSDLSLPDCKVMVHDPH	LAPGsQtsDLsLPDC	6471.3	4253.8	3953.6	6447.4
A0A0B4J1G3	Beta-2-microglobulin;H-2 class I histocompatibility antigen, K-Q alpha chain;H-2 class I histocompatibility antigen, K-W28 alpha chain;H-2 class I histocompatibility antigen, K-K alpha chain;H-2 class I histocompatibility antigen, K-B alpha chain	A0A0B4J1G3;Q3TH01;P14428;P03991;P04223;P01901	172;354;313;353;354;354	H2-K1	S	172	+	0.945171	GGDYALAPGSQTSDLSLPDCKVMVHDPHSLA	GsQTSDLsLPDCKVM;GsQtsDLsLPDCkVM	11296.7	7511.8	6902.6	10204.9
A0A0B4J1L4	Obscurin-like protein 1	A0A0B4J1L4;D3YYU8	10;10	Obsl1	S	10	+	0.997026	______MKAGSGDQGSPPCFLRFPRPVRVVS	AGSGDQGsPPCFLRF	7383.1	6712.6	4910.2	6901
A0A0B4J1P7	Cystine/glutamate transporter	A0A0B4J1P7;Q9WTR6	26;26	Slc7a11	S	26	+	1	SKGGYLQGNMSGRLPSMGDQEPPGQEKVVLK	NMsGRLPsMGDQEPP	23060	21186	21055	17579
Q9DC42	CD97 antigen	Q9DC42;A0A0D9SEG8;E9QMJ5;E9QJS7;Q9Z0M6	718;720;769;814;814	Adgre5	S	718	+	0.944503	STTGTGTSQTRALRSSESGM___________	QtRALRssESGM___	9022.2	8436.2	9337.2	9856.1
Q0P6A0	Latrophilin-2	Q0P6A0;A0A0G2JGC2;A0A0G2JFV3;A0A0G2JDE3;A0A0G2JG66;A0A0G2JDF4;A0A0G2JFF5;A0A0G2JDK6;A0A0G2JGM8;Q8JZZ7	210;442;1312;1374;1406;1423;1438;1449;1458;1458	Adgrl2	S	210	+	0.994405	AGRHLHMCYQISRGNSDGYIIPINKEGCIPE	yQISRGNsDGyIIPI	9196.9	7665.6	8046.9	8328.2
A0A0G2JDI4	Glutamate--cysteine ligase regulatory subunit	A0A0G2JDI4;H3BJA3;O09172	59;28;59	Gclm	S	59	+	0.998278	RDCIQKTLNEWSSQISPDLVREFPDVLECTM	NEWSSQIsPDLVREF	282.92	658.72	417.84	104.82
A0A0G2JED9	Ras-related protein Rap-1b;Ras-related protein Rap-1A	A0A0G2JED9;A0A0G2JDL9;A0A0G2JE52;Q99JI6;P62835	39;39;39;39;39	Rap1b	S	39	+	1	VQGIFVEKYDPTIEDSYRKQVEVDCQQCMLE	YDPTIEDsYRKQVEV	8156.4	6667.7	5876.9	7704.4
A0A0G2JGK3	Myocyte-specific enhancer factor 2C	A0A0G2JGK3;A0A0G2JFX2;A0A0G2JGL3;A0A0G2JDQ1;A0A0G2JEC2;Q8CFN5	129;129;129;129;129;129	Mef2c	S	129		1	EDKYRKINEDIDLMISRQRLCAVPPPSFEMP		2085.1	3343	2551.6	2791.5
A0A0G2JEF6		A0A0G2JEF6;A0A0G2JGZ1;A0A0G2JDR6;A0A0R4J169;E9QN52;A0A0G2JEP4;A0A0G2JFV5	101;41;88;88;103;88;125	Lrrfip2	S	101		0.846055	TRPSSRNSASATTPLSGNSSRRGSGDTSSLI		5913.7	4785.4	4166.6	4864.5
A0A0G2JEF6	Leucine-rich repeat flightless-interacting protein 2	A0A0G2JEF6;A0A0G2JGZ1;A0A0G2JDR6;A0A0R4J169;E9QN52;A0A0G2JEP4;A0A0G2JFV5;Q91WK0	109;49;96;96;111;96;133;111	Lrrfip2	S	109		0.999428	ASATTPLSGNSSRRGSGDTSSLIDPDTSLSE		11623	10982	12261	12981
A0A0G2JDV2		A0A0G2JDV2	170		S	170		0.961316	AAHAHPGPRGSTPAGSPPQHQFHPGRRKREN		3992.3	3341.9	3175.1	4234.7
A0A0G2JDV2	Non-canonical poly(A) RNA polymerase PAPD7	A0A0G2JDV2;Q6PB75	552;309	Papd7	S	552	+	1	YRRWIKEKWGSRILPSPDLDNRIKIKERITT	WGSRILPsPDLDNRI	6587.3	5490.7	5084.7	7101.7
A0A0H2UH17	Ubiquitin-associated protein 2-like	A0A0H2UH17;A0A0G2JDV6;Q80X50;A0A0G2JFN7	493;493;513;15	Ubap2l	S	493	+	0.957518	PQPAQQKLKQQKKKTSLTSKIPALAVEMPGS	KQQKKKTsLTsKIPA	68389	67327	65340	66235
A0A0H2UH17	Ubiquitin-associated protein 2-like	A0A0H2UH17;A0A0G2JDV6;Q80X50;A0A0G2JFN7	605;605;625;127	Ubap2l	S	605	+	0.842066	PLYEQRSTQTRRYPSSISSSPQKDLTQAKNG	QTRRyPssIsssPQK	45548	34366	36088	29793
A0A0H2UH17	Ubiquitin-associated protein 2-like	A0A0H2UH17;A0A0G2JDV6;Q80X50;A0A0G2JFN7	608;608;628;130	Ubap2l	S	608	+	0.782411	EQRSTQTRRYPSSISSSPQKDLTQAKNGFSS	RyPssIsssPQKDLt	45548	34366	36088	29793
A0A0H2UH17	Ubiquitin-associated protein 2-like	A0A0H2UH17;A0A0G2JDV6;Q80X50;A0A0G2JFN7	609;609;629;131	Ubap2l	S	609	+	0.981588	QRSTQTRRYPSSISSSPQKDLTQAKNGFSSV	yPssIsssPQKDLtQ	91588	84741	65155	76894
A0A0H2UH17	Ubiquitin-associated protein 2-like	A0A0H2UH17;A0A0G2JDV6;Q80X50	467;467;487	Ubap2l	S	467	+	0.991	PSSPLPSKSTSAPQMSPGSSDNQSSSPQPAQ	StsAPQMsPGssDNQ	14639	15186	13968	14348
A0A0G2JDW7	40S ribosomal protein S27;40S ribosomal protein S27-like	A0A0G2JDW7;Q6ZWU9;Q6ZWY3;A0A0G2JEX7	76;78;78;46	Rps27	S	76	+	1	LCQPTGGKARLTEGCSFRRKQH_________	ARLTEGCsFRRKQH_	22073	21626	22417	20339
A0A0G2JDW7	40S ribosomal protein S27;40S ribosomal protein S27-like	A0A0G2JDW7;Q6ZWU9;Q6ZWY3;A0A0G2JG29;D6RH49;D3YYB0	25;27;27;27;27;27	Rps27	S	25	+	0.875518	PEEEKRKHKKKRLVQSPNSYFMDVKCPGCYK	KKKRLVQsPNsyFMD	1509.4	1297.8	1031.5	1226.5
A0A0G2JEB8	Y+L amino acid transporter 1	A0A0G2JEB8;A0A0G2JE10;Q9Z1K8	19;19;19	Slc7a7	S	19	+	1	STKYEVAAQHEADDGSALGDGASPVAEQVKL	QHEADDGsALGDGAs	5111.6	4953.1	4586.4	3705.4
A0A0G2JE56		A0A0G2JE56;A0A0G2JEF7;A0A0G2JEM1;F7AFH2;Q6P8W7;Q9CZP3	28;28;28;28;28;28	Zfp655	S	28		0.981145	PRGHFQPLENQSECLSPELRFLQDTDMEQGF		3100.4	3679.2	3402.1	3516.8
A0A0G2JE71	Krev interaction trapped protein 1	A0A0G2JE71;A0A0G2JGG7;Q6S5J6	42;22;22	Krit1	S	42	+	0.959123	IEDAYVAVIRPKNTASLNSREYRAKSYEILL	IRPKNTAsLNSREYR	12883	13250	10768	12232
D3Z0T9	SH2B adapter protein 3	D3Z0T9;A0A0G2JE79;D6RCY9;D3Z3Y5;O09039	129;129;129;129;129	Sh2b3	S	129	+	0.937316	LQHLRRGLRQLFRRRSAGELPGATSDTNDID	RQLFRRRsAGELPGA	2763	2684.9	1973.5	2404.8
D3Z0T9	SH2B adapter protein 3	D3Z0T9;A0A0G2JE79;D6RCY9;D3Z3Y5;O09039	17;17;17;17;17	Sh2b3	S	17	+	0.796246	NEPTVQPSRTSSAPASPASPRGWSDFCEQHA	RTSSAPAsPASPRGW	4613.4	3612.3	2876.4	3047.1
A0A0G2JE93	MLN64 N-terminal domain homolog	A0A0G2JE93;Q9DCI3	39;39	Stard3nl	S	39	+	0.999996	DIHSINPAQLMARIESYEGREKKGISDVRRT	QLMARIEsYEGREKK	25430	25234	23120	27085
A0A0G2JE93	MLN64 N-terminal domain homolog	A0A0G2JE93;Q9DCI3	193;193	Stard3nl	S	193	+	1	QEAEEENRLLLVQDASERAALIPAGLSDGQF	LLLVQDAsERAALIP	3089.9	3069.2	3120	2655.1
A0A0G2JF33	Protein FAM133B	A0A0G2JF33;A0A0G2JEE9;Q9CVI2	82;82;82	Fam133b	S	82	+	0.980323	ENWKKELEKHREKLLSGNESSSKKRQKKKKE	KHREKLLsGNEsSSK	4817.9	4978.2	4497.4	4357.8
A0A0G2JES1	Abnormal spindle-like microcephaly-associated protein homolog	A0A0G2JES1;Q8CJ27	373;373	Aspm	S	373	+	0.970823	GLKKGLNFKSVNPVLSPTQFVKDSMGHVGQQ	KSVNPVLsPtQFVKD	1048.3	882.69	853.64	1348.1
A0A0G2JFP1	RILP-like protein 1	A0A0G2JFP1;A0A0G2JES6;Q9JJC6	38;66;259	Rilpl1	S	38	+	1	RAELGKLRERLQGEHSQNGEEEEAEIQPQPD	ERLQGEHsQNGEEEE	2545.7	3178.7	3471.4	2810.7
A0A0G2JEX4	Mitochondrial sodium/hydrogen exchanger 9B2	A0A0G2JEX4;Q5BKR2	54;54	Slc9b2	S	54		0.822238	GTDRSEPTEGSNLLTSGEKK___________		4293	4120	2402.9	3917.9
A0A0G2JGY8	60S ribosomal protein L34	A0A0G2JGY8;A0A0G2JEY6;Q9D1R9;D3YWC0	12;12;12;12	Rpl34	S	12	+	0.999863	____MVQRLTYRRRLSYNTASNKTRLSRTPG	LTYRRRLsYNtASNk	50104	43319	51062	39883
A0A0G2JF68	BRCA1-associated protein	A0A0G2JF68;Q99MP8	72;116	Brap	S	72	+	0.976961	QRSREQSESVNTAPESPSKQLPDQISFFSGN	SVNTAPEsPsKQLPD	11193	9636.9	6292.8	7717.5
A0A0G2JFH2		A0A0G2JFH2	18		S	18		0.999936	VKAAEQMSTLPIDAPSPLENLEQKETPGSQP		11697	13086	12602	15444
P27546	Microtubule-associated protein 4;Microtubule-associated protein	A0A0G2JFH2;P27546;E9PZ43;A0A0G2JDN7	1128;667;514;514	Map4	S	667	+	1	TGNDITTPPNKEPPPSPEKKAKPLATTQPAK	PNKEPPPsPEKKAKP	49355	52142	40903	54571
P27546	Microtubule-associated protein 4;Microtubule-associated protein	A0A0G2JFH2;P27546;E9PZ43;A0A0G2JDN7;A0A140T8T5;A0A0G2JFT4;A0A0G2JG35	1246;785;632;632;74;5;5	Map4	S	785	+	0.917031	LKPGPKTTPTVSKATSPSTLVSTGPSSRSPA	PtVsKAtsPstLVST	16621	20028	18820	20953
A0A0G2JFH2		A0A0G2JFH2	266		S	266		0.79697	ATSHLKSSVGTGRAVSPSSLKGTPGDSTAHK		7628.1	7501.1	5192.5	7584.1
P27546	Microtubule-associated protein 4;Microtubule-associated protein	A0A0G2JFH2;P27546;E9PZ43;A0A0G2JDN7;A0A140T8T5;A0A0G2JFT4;A0A0G2JG35;A0A0G2JFK3;A0A0G2JDY5	1362;901;748;748;190;121;121;21;29	Map4	S	901	+	0.995106	PSSSAPRVSRLATTVSAPDLKSVRSKAKVEK;PSSSAPRVSRLATTVSAPDLKSVRSKVGSTE	sRLATtVsAPDLkSV	8306.8	3918.8	7512.5	7443.5
A0A0G2JFJ6	Integrator complex subunit 3	A0A0G2JFJ6;Q7TPD0	993;993	Ints3	S	993	+	0.930743	SSTKPPKSRRKAALSSPRSRKNATQPPNAEE	RRKAALSsPRsRKNA	10137	8631.9	8204	12481
A0A0G2JFJ6	Integrator complex subunit 3	A0A0G2JFJ6;Q7TPD0	500;500	Ints3	S	500	+	0.99387	RSMLREKFPEFCSSPSPPVEVKIEEPVSMEM	PEFCssPsPPVEVKI	9616.7	8827.6	7491.4	8781.5
A0A0G2JFM9	Formin-binding protein 1-like	A0A0G2JFM9;E9PUK3;E9PUI5;Q8K012	141;295;295;295	Fnbp1l	S	141	+	0.936624	DFPFEDYSQHIYRTISDGTISAAKQESGKMD	QHIyRTIsDGtISAA	7515	6762.4	6653.8	5138.5
A0A0G2JFP9	Vascular cell adhesion protein 1	A0A0G2JFP9;Q3UPN1;P29533	172;166;166	Vcam1	S	172	+	0.971674	DLFKGDQLMNRQEFSSEEMTKSLETKSLEVT	MNRQEFSsEEMtKSL	38051	40466	35210	39567
A0A0G2JFT8		A0A0G2JFT8	53		S	53		0.929229	RGADREDEAGPSEPDSPVAAPFFLLYPGDGG		285.81	0	0	145.74
A0A0G2JFT8		A0A0G2JFT8	27		S	27		1	ESCGEEQERGGERRPSEPLEPRGASARGADR		8820.9	7433.7	7303.5	7468.8
A0A0G2JFW6	Regulation of nuclear pre-mRNA domain-containing protein 2	A0A0G2JFW6;Q6NXI6	550;633	Rprd2	S	550	+	0.999108	SEVSSTSASKASVGQSPVLPSTTFKLPSSSL	SKAsVGQsPVLPSTT	7221.7	8613.1	12754	11004
A0A0G2JFW6	Regulation of nuclear pre-mRNA domain-containing protein 2	A0A0G2JFW6;Q6NXI6	421;504	Rprd2	S	421	+	0.811524	TGVSSASRPSPGIPTSPSNLSSGLKTPAPAT	PsPGIPtsPsNLssG	5023.9	5640.6	6602.3	5816.2
A0A0G2JFW6	Regulation of nuclear pre-mRNA domain-containing protein 2	A0A0G2JFW6;Q6NXI6	1034;1117	Rprd2	S	1034	+	1	PIETLGYHNAANRRMSGEPIKTVESIRVPGK	NAANRRMsGEPIKTV	6358.5	5247.7	6412.2	6373.8
A0A0G2JG95	Serine/threonine-protein phosphatase PGAM5, mitochondrial	A0A0G2JG95;Q8BX10	43;79	Pgam5	S	43	+	0.998238	REPLSLINLKKRNVESGEDELTSRLDHYKAK	LKKRNVEsGEDELTS	5520	5043.6	4903.7	4045
A0A0G2JGN6	26S proteasome non-ATPase regulatory subunit 9	A0A0G2JGN6;Q9CR00	82;128	Psmd9	S	82	+	0.999865	AEAREEAMNRRLASNSPVLPQAFARVNSISP	NRRLAsNsPVLPQAF	8426.4	7535.6	6442.6	7956.4
A0A0G2JGQ6	Serine/threonine-protein kinase DCLK1	A0A0G2JGQ6;A0A0G2JE54;Q9JLM8;Q8CCN4	725;418;742;435	Dclk1	S	725	+	0.851794	AQPAPPELNSESEDYSPSSSETVRSPNSPF_	NsEsEDysPSSSETV	3282.5	2999.52	2602.84	2933.03
A0A0G2JGQ6	Serine/threonine-protein kinase DCLK1	A0A0G2JGQ6;A0A0G2JE54;A0A0G2JGH1;H7BX36;A0A0G2JEN4;Q1EDH1;Q9JLM8;Q8CCN4	353;46;46;46;46;46;353;46	Dclk1	S	353	+	0.792014	PGSLRKQRISQHGGSSTSLSSTKVCSSMDEN	IsQHGGsstsLsstK	9473.5	8146.6	7764.5	7656.3
A0A0G2JGQ6	Serine/threonine-protein kinase DCLK1	A0A0G2JGQ6;Q80VB6;Q9JLM8	305;305;305	Dclk1	S	305	+	0.978007	ASRRGTTKSPGPSRRSKSPASTSSVNGTPGS	sPGPSRRsKsPAsts	10552	10239	8694.8	8565.6
A0A0G2JGQ6	Serine/threonine-protein kinase DCLK1	A0A0G2JGQ6;Q80VB6;Q9JLM8	307;307;307	Dclk1	S	307	+	0.925228	RRGTTKSPGPSRRSKSPASTSSVNGTPGSQL	GPSRRsKsPAstssV	10552	10239	8694.8	8565.6
A0A0G2JGQ6	Serine/threonine-protein kinase DCLK1	A0A0G2JGQ6;A0A0G2JE54;A0A0G2JGH1;H7BX36;A0A0G2JEN4;Q1EDH1;Q80VB6;A8IP62;Q9JLM8;Q8CCN4	330;23;23;23;23;23;330;23;330;23	Dclk1	S	330	+	0.942303	NGTPGSQLSTPRSGKSPSPSPTSPGSLRKQR	stPRsGKsPsPsPts	260645	241233	189465	192827
A0A0G2JGQ6	Serine/threonine-protein kinase DCLK1	A0A0G2JGQ6;A0A0G2JE54;A0A0G2JGH1;H7BX36;A0A0G2JEN4;Q1EDH1;Q80VB6;A8IP62;Q9JLM8;Q8CCN4	332;25;25;25;25;25;332;25;332;25	Dclk1	S	332	+	0.941934	TPGSQLSTPRSGKSPSPSPTSPGSLRKQRDL;TPGSQLSTPRSGKSPSPSPTSPGSLRKQRIS	PRsGKsPsPsPtsPG	278978	258032	205109	209598
A0A0G2JGQ6	Serine/threonine-protein kinase DCLK1	A0A0G2JGQ6;A0A0G2JE54;A0A0G2JGH1;H7BX36;A0A0G2JEN4;Q1EDH1;Q80VB6;A8IP62;Q9JLM8;Q8CCN4	337;30;30;30;30;30;337;30;337;30	Dclk1	S	337	+	0.977796	LSTPRSGKSPSPSPTSPGSLRKQRDLYRPLS;LSTPRSGKSPSPSPTSPGSLRKQRISQHGGS	sPsPsPtsPGsLRKQ	289031	266997	230510	236362
A0A0G2JGQ6		A0A0G2JGQ6;A0A0G2JE54;A0A0G2JGH1;H7BX36;A0A0G2JEN4	364;57;57;57;57	Dclk1	S	364		0.848201	HGGSSTSLSSTKVCSSMDENDGPGEEESEEG		1087.3	1472.5	2099.5	1736.4
A0A0G2JGQ6	Serine/threonine-protein kinase DCLK1	A0A0G2JGQ6;A0A0G2JGR9;Q80VB6;Q9JLM8	32;32;32;32	Dclk1	S	32	+	0.934815	KAQRYSRGSRVNGLPSPTHSAHCSFYRTRTL	SRVNGLPsPtHsAHC	11856	16656	7920.5	10430
Q3TUE1	Far upstream element-binding protein 1	Q3TUE1;A0A0G2JGW9;A0A0G2JG96;A0A0G2JG00;A0A0G2JFY5;Q3UUU2;Q91WJ8	410;411;36;410;411;411;411	Fubp1	S	410	+	1	KSISQQSGARIELQRSPPPNADPNMKLFTIR	ARIELQRsPPPNADP	4090.4	5024.3	4043.4	4161.4
Q3TUE1		Q3TUE1;A0A0G2JGW9;A0A0G2JE55	628;629;128	Fubp1	S	628		0.794639	WAEYYRQQAAYYAQTSPQGMPQHPPAPQGQ_		9838.9	8958.5	6221.7	8776.5
A0A0H2UH20	Zinc finger Ran-binding domain-containing protein 2	A0A0H2UH20;E9PUD0;D3Z4U0;Q9R020	14;83;120;120	Zranb2	S	14	+	1	__XERENVEYIEREESDGEYDEFGRKKKKYR	EyIEREEsDGEyDEF	16660	16456	15755	16142
A0A0H2UH20	Zinc finger Ran-binding domain-containing protein 2	A0A0H2UH20;E9PUD0;D3Z4U0;Q9R020	47;116;153;153	Zranb2	S	47	+	1	AVGPASILKEVEDKESEGEEEDEDEDLSKYK	KEVEDKEsEGEEEDE	12044	12786	16150	17191
A0A0H2UH20	Zinc finger Ran-binding domain-containing protein 2	A0A0H2UH20;E9PUD0;D3Z4U0;Q9R020	82;151;188;188	Zranb2	S	82	+	0.999999	EDEDDADLSKYNLDASEEEDSNKKKSNRRSR	sKyNLDAsEEEDsNK	24632	22944	21753	24455
A0A0J9YTQ7	Translation initiation factor eIF-2B subunit delta	A0A0J9YTQ7;D3Z780;Q61749	41;63;21	Eif2b4	S	41	+	0.999993	LFSDAESRSEMKTELSPRPGAAGRELTQEEK	SEMKTELsPRPGAAG	12244	11256	8932.5	9084.2
A0A0J9YUR2	Cytospin-B	A0A0J9YUR2;A0A0J9YTU3;Q5SXY1;A0A0J9YV86;A0A0J9YUF8	280;360;360;280;360	Specc1	S	280	+	0.874916	TSNPFKSSKGSPTGSSPNNASELSLASLTEK	KGsPtGssPNNAsEL	27731	30272	25274	30305
A0A0J9YUR2	Cytospin-B	A0A0J9YUR2;A0A0J9YTU3;Q5SXY1;A0A0J9YV86;A0A0J9YUF8	53;133;133;53;133	Specc1	S	53	+	0.829252	RSVPRGPSSSKKLGSSPTSSCNPTPTKHLRT	SSKKLGssPtssCNP	17468	18278	20150	20149
A0A0J9YUR2	Cytospin-B	A0A0J9YUR2;A0A0J9YTU3;Q5SXY1;A0A0J9YUG8	825;905;914;254	Specc1	S	825	+	0.971225	RAEDRKSDPYLRKSPSLESLSRPPSLGFGNT	PYLRKSPsLEsLSRP	7868.3	5982.7	6428.8	6614.2
A0A0J9YUR2	Cytospin-B	A0A0J9YUR2;A0A0J9YTU3;Q5SXY1;A0A0J9YUG8	758;838;847;187	Specc1	S	758	+	0.863842	SGGTGQSISVHKTPRSPLSGIPVRTAPAAAV	SVHKtPRsPLSGIPV	3257.4	3566	3068.8	2887.9
A0A0J9YUR2	Cytospin-B	A0A0J9YUR2;A0A0J9YTU3;Q5SXY1;A0A0J9YV86;A0A0J9YUF8	234;314;314;234;314	Specc1	S	234	+	0.852263	YRRTTHGSALRTSGSSSSDVTKASLSPDASD	ALRTSGssSSDVTKA	19163	13492	13438	18890
A0A0J9YTW1	Transcription factor 4	A0A0J9YTW1;A0A0J9YU37;A0A0J9YVI1;A0A0J9YVG2;A0A0J9YUK1;A0A0J9YUP9;A0A0J9YUZ0;E9Q8G4;Q60722;A0A0J9YUS2;A0A0J9YVC6;A0A0J9YV88;A0A0J9YVG8;Q8BPX7;A0A0J9YV39;A0A0J9YV54	13;92;92;68;68;68;68;114;92;92;68;68;68;68;68;92	Tcf4	S	13	+	0.999247	___MTSRDLGSHDNLSPPFVNSRIQSKTERG	LGsHDNLsPPFVNSR	2956.6	2884.7	2308.2	3084.7
A0A0J9YU82	StAR-related lipid transfer protein 13	A0A0J9YU82;F8WIY7;Q923Q2	293;411;411	Stard13	S	293	+	0.998083	HIPKDHKPGTFPKALSIESLSPTDNSNGVNW	GTFPKALsIEsLsPT	5169.7	4458.6	4109	4268.9
A0A0J9YU82	StAR-related lipid transfer protein 13	A0A0J9YU82;F8WIY7;Q923Q2	298;416;416	Stard13	S	298	+	0.930052	HKPGTFPKALSIESLSPTDNSNGVNWRTGSI	ALsIEsLsPTDNSNG	746.05	799.12	949.55	766.39
A0A0J9YU82	StAR-related lipid transfer protein 13	A0A0J9YU82;F8WIY7;Q923Q2;A0A0J9YTR8	15;133;133;15	Stard13	S	15	+	0.999581	_MRLDVNFQRKKGDDSDEEDLCISNKWTFQR	QRKKGDDsDEEDLCI	7418.2	6629.8	6276.4	7221.7
A0A0J9YU82	StAR-related lipid transfer protein 13	A0A0J9YU82;F8WIY7;Q923Q2	312;430;430	Stard13	S	312	+	0.916507	LSPTDNSNGVNWRTGSISLGRQQGPGMREPR	GVNWrTGsISLGRQQ	3684.1	3236.1	3419.5	3596.9
A0A0J9YUB6	OCIA domain-containing protein 1	A0A0J9YUB6;Q9CRD0	85;139	Ociad1	S	85	+	0.845517	PPGHYTQKPKFDSNVSGQSSFGTSPAADNIE	PkFDSNVsGQSsFGt	2055	2184.1	2056.2	2141.2
Q9CRF0	Sentrin-specific protease 7	Q9CRF0;Q9CQN9;A0A0J9YUC9;E9Q1L5;Q8BUH8	12;12;12;12;12	Senp7	S	12	+	0.961668	____MDRARPGRRRASSEIVTEGKRKKSSPA	RPGRRRAssEIVtEG	22177	25023	23224	26867
A0A0J9YUE9	Dynamin-1	A0A0J9YUE9;A0A0J9YUN4;F6TH70;F6RRH9;P39053	778;807;105;115;807	Dnm1	S	778		0.774783	RPGSRGPAPGPPPAGSALGGAPPVPSRPGAS		1519.9	1916.6	1352.1	1758.2
A0A0J9YUE9	Dynamin-1	A0A0J9YUE9;A0A0J9YUN4;F6TH70;F6RRH9;P39053	793;822;120;130;822	Dnm1	S	793		0.795189	SALGGAPPVPSRPGASPDPFGPPPQVPSRPN		1292.6	1017.1	813.34	1091.2
A0A0J9YUE9		A0A0J9YUE9;A0A0J9YUN4	828;857		S	828		0.986804	GVPSRSGQASPSRPESPRPPFDL________		4420.6	3238.8	2684.7	3958.5
A0A0J9YUE9	Dynamin-1	A0A0J9YUE9;A0A0J9YUN4;F6TH70;F6RRH9;P39053	745;774;72;82;774	Dnm1	S	745	+	0.995554	DDSWLQVQSVPAGRRSPTSSPTPQRRAPAVP	SVPAGRRsPtssPtP	8177.4	6533.3	7442.5	7667.5
A0A0J9YUK4	Cytoplasmic protein NCK2	A0A0J9YUK4;O55033	90;90	Nck2	S	90	+	0.974015	LGLGKTRRKPSARDASPTPSTDAEYPANGSG	KPSARDAsPtPstDA	8352.7	5835.8	5503	6977.3
A0A0J9YUP5		A0A0J9YUP5;F8VQG7	546;546	N4bp2	S	546		0.940459	SEAISSAKEDSVSSASPKHSELTEEKTLEVA		6559.5	5734.3	4044.5	3998.1
A0A0J9YV01	Zinc finger E-box-binding homeobox 2	A0A0J9YV01;H9H9S3;A0A0M3HEP2;Q9R0G7	1098;1121;1166;1122	Zeb2	S	1098	+	0.99557	LMNRAYLQSITPQGYSDSEERESMPRDGESE	SItPQGYsDsEERES	12336	11868	8699	10335
A0A0J9YV01	Zinc finger E-box-binding homeobox 2	A0A0J9YV01;H9H9S3;A0A0M3HEP2;Q9R0G7	681;704;749;705	Zeb2	S	681	+	0.849219	EWFEQRKVYQYSNSRSPSLERTSKPLAPNSN	yQYSNsRsPsLERTS	13887	12548	14097	14996
A0A0J9YV01	Zinc finger E-box-binding homeobox 2	A0A0J9YV01;H9H9S3;A0A0M3HEP2;Q9R0G7;A0A0J9YVF6	336;359;404;360;389	Zeb2	S	336	+	0.864841	RNNIKTGSSPNSVSSSPTNSAITQLRNKLEN	sPNsVSssPtNsAIT	5349.2	3761.3	4447.9	5383.1
A0A0J9YV20	Protein SDA1 homolog	A0A0J9YV20;A0A0R4J0B7;Q80UZ2	584;585;585	Sdad1	S	584	+	0.999994	AAPGKAQKRKYLEIDSDEESRGELLSLRDIE	RKYLEIDsDEEsRGE	5909	6609.7	8120.4	7105.2
A0A0J9YV40	Histone RNA hairpin-binding protein	A0A0J9YV40;Q3V2L1;Q8K2W7;P97440	182;182;162;182	Slbp	S	182	+	1	IHPRTPNKFKKYSRRSWDQQIKLWKVALHFW	FKKYSRRsWDQQIKL	8745.7	8212.4	7919.4	10881
A0A0J9YV44	Probable ATP-dependent RNA helicase YTHDC2	A0A0J9YV44;B2RR83	450;1105	Ythdc2	S	450	+	0.759999	QEPSSFRADGIPNDSSDSEMEDRTTANLAAL	DGIPNDssDsEMEDR	6556.8	5873.9	5258.2	5824.8
A0A0J9YVG0	Protein phosphatase 1G	A0A0J9YVG0;Q61074	417;524	Ppm1g	S	417	+	0.830799	ELQAESGKRKLEEALSTEGAEDTGNSDKKKA	RKLEEALstEGAEDT	9444.9	9658.4	9868.4	15819
A0A0N4SUH4	Pumilio domain-containing protein KIAA0020	A0A0N4SUH4;Q8BKS9	100;99	Kiaa0020	S	100	+	1	ANKFSKKRKFQPDGESDESGAKKPKWDDFKK	KFQPDGEsDEsGAKK	34316	33176.1	27108	28924
A0A0N4SUH4	Pumilio domain-containing protein KIAA0020	A0A0N4SUH4;Q8BKS9	103;102	Kiaa0020	S	103	+	1	FSKKRKFQPDGESDESGAKKPKWDDFKKKKK	PDGEsDEsGAKKPKW	6449	5481.1	3815	5079
A0A0N4SUL6	Ribosomal RNA small subunit methyltransferase NEP1	A0A0N4SUL6;O35130	16;16	Emg1	S	16	+	1	MSAASGGFQPRERRFSVQEQDWETTPPKKLR	QPRERRFsVQEQDWE	24901.7	23510.2	25155.9	34395.4
A0A0N4SUN4	Rabenosyn-5	A0A0N4SUN4;Q80Y56	77;345	Rbsn	S	77		0.837106	ALSKKILTLGLNQDPSPHPNTLRLQRMIRYS		1355.2	1360.3	1058.3	1581.4
D6RDR7	Ankyrin repeat and SOCS box protein 3	D6RDR7;A8Y5I6;A0A0N4SV07;Q9WV72	35;35;74;35	Asb3	S	35	+	1	EGNVKILRKLLKKGRSVDVADNRGWMPIHEA	KLLKKGRsVDVADNR	7944.6	9741.4	7342.2	7083.5
A0A0N4SV80	Zinc finger protein 638	A0A0N4SV80;E9QML5;Q61464	1400;1400;1400	Zfml	S	1400	+	0.932725	NVYSSKSSIKATVVSSPKAKSTPSKTESHST	IKATVVSsPKAKSTP	14379	13002	16186	13298
A0A0N4SV80	Zinc finger protein 638	A0A0N4SV80;E9QML5;Q61464;A0A0N4SV38;A0A0N4SVI8;E9QKZ7;A0A0N4SVM8;Q3TZK9	381;381;381;381;381;381;381;381	Zfml	S	381	+	0.991317	ESKKDYQSEADLPIRSPFGIVKASWLPKFTQ	EADLPIRsPFGIVKA	1495.4	2141.8	6333.5	3412.6
A0A0N4SV80	Zinc finger protein 638	A0A0N4SV80;E9QML5;Q61464	1569;1569;1569	Zfml	S	1569	+	0.929652	KQNPLKGKRKEALKISPSPELNLKKKKGKTS	RKEALKIsPsPELNL	12106	11773	12129	13582
A0A0N4SV80	Zinc finger protein 638	A0A0N4SV80;E9QML5;Q61464;A0A0N4SV38;A0A0N4SVI8;E9QKZ7;A0A0N4SVM8;Q3TZK9	606;606;606;606;606;606;606;606	Zfml	S	606	+	1	EVTKQKHTETVDKGLSPAQKPKLASGTKPSA	ETVDkGLsPAQKPKL	9979.2	8935	8344.3	7935.8
A0A0N4SV80	Zinc finger protein 638	A0A0N4SV80;E9QML5;Q61464;A0A0N4SV38;A0A0N4SVI8;E9QKZ7	1099;1099;1099;1099;1099;1099	Zfml	S	1099	+	0.963715	VQRKNDLELGKGSTFSPDLKNSPVDESEVQT	LGKGSTFsPDLKNsP	11933	10829	8339.9	9914.1
A0A0N4SV80	Zinc finger protein 638	A0A0N4SV80;E9QML5;Q61464;A0A0N4SV38;A0A0N4SVI8;E9QKZ7;A0A0N4SVM8;Q3TZK9	128;128;128;128;128;128;128;128	Zfml	S	128	+	0.897182	PVEVKQSSVTQVTEQSPKVQSRYTKESASSI	VTQVTEQsPKVQSRY	4833.7	4748.8	4007.2	4238.4
Z4YKC4	Eukaryotic translation initiation factor 4 gamma 3	Z4YKC4;A0A0R4J112;A2AMI2;A0A0N4SVL0;Q80XI3;A2AMI6	274;285;267;450;267;277	Eif4g3	S	274	+	0.753607	ETAAGEPTPEPPRTSSPTSLPPLARSSLPSP	PEPPrtssPTsLPPL	32421	34082	28747	28485
Z4YKC4	Eukaryotic translation initiation factor 4 gamma 3	Z4YKC4;A0A0R4J112;A2AMI2;A0A0N4SVL0;Q80XI3;A2AMI7	1139;1150;1151;1334;1151;574	Eif4g3	S	1139	+	0.838739	IPAGTARPNTFLRGSSKDLLDNQSQEEQRRE	NTFLRGSsKDLLDNQ	6853.9	9326	7985.4	7831.6
A0A0N4SVT3	Guanine nucleotide-binding protein G(I)/G(S)/G(O) subunit gamma-12	A0A0N4SVT3;A0A0N4SW28;Q9DAS9	26;26;26	Gng12	S	26	+	1	IAQARRTVQQLRLEASIERIKVSKASADLMS	QQLRLEAsIERIKVS	19975	14042	13227	14699
A0A0N4SVT3	Guanine nucleotide-binding protein G(I)/G(S)/G(O) subunit gamma-12	A0A0N4SVT3;A0A0N4SW28;Q9DAS9	7;7;7	Gng12	S	7	+	0.920604	_________MSSKTASTNSIAQARRTVQQLR	_MsskTAstNsIAQA	9990.7	8633.7	9679	10846
A0A0N4SVT3	Guanine nucleotide-binding protein G(I)/G(S)/G(O) subunit gamma-12	A0A0N4SVT3;A0A0N4SW28;Q9DAS9	10;10;10	Gng12	S	10	+	0.999693	______MSSKTASTNSIAQARRTVQQLRLEA	skTAstNsIAQARRT	12014	14059	18524	16778
A0A0N4SVZ5	Protein phosphatase 1K, mitochondrial	A0A0N4SVZ5;Q8BXN7	18;248	Ppm1k	S	18	+	1	EKERIKKFGGFVAWNSLGQPHVNGRLAMTRS	GGFVAWNsLGQPHVN	758.95	1278.6	974.03	987.66
A0A0N4SW14	Coiled-coil domain-containing protein 136	A0A0N4SW14;E6Y2W7;D3Z165;E6Y2W6;E9QP94;Q3TVA9	100;8;100;8;100;50	Ccdc136	S	100	+	0.974907	GGSLGSLSMGKHRGLSLTETELEELRAQVLQ	MGKHRGLsLtETELE	515.2	0	236	449.24
A0A0N4SW73		A0A0N4SW73	626		S	626		0.99999	PSLPSASRASLAPLASPGKALPEWDDTFNIF		11190	12276	16927	14239
A0A0N4SW73	Rab11 family-interacting protein 5	A0A0N4SW73;Q8R361	296;296	Rab11fip5	S	296	+	0.998704	HSSWLSTEGGRDSIQSPKLLTHKRTYSDEAS	GGRDSIQsPKLLTHK	16038	12836	18818	16431
A0A0N4SW73	Rab11 family-interacting protein 5	A0A0N4SW73;Q8R361	1313;640	Rab11fip5	S	1313	+	0.999985	LLVRIMETSPTLLQISPGPPK__________	SPTLLQIsPGPPK__	6432.6	7638.8	10229	12633
A0A0N4SW73		A0A0N4SW73	947		S	947		0.779114	EEWVNPELEKLHRLPSGTLIGKPELEDPVGE		828.89	862.98	515.17	531.16
A0A0N4SW73		A0A0N4SW73	693		S	693		1	KATEPQGEPGRGRRGSNIWLEPKVSVDSELD		17376	19292	20907	19075
A0A0N4SW73	Rab11 family-interacting protein 5	A0A0N4SW73;Q8R361	307;307	Rab11fip5	S	307	+	0.995991	DSIQSPKLLTHKRTYSDEASQLRAAPPRALL	LTHKRtysDEAsQLR	34776	30920	30651	29669	NDR1
A0A0N4SW73	Rab11 family-interacting protein 5	A0A0N4SW73;Q8R361	1219;546	Rab11fip5	S	1219	+	0.789003	PDRKQPRTSLSTALSSGLERLKTVTSGGIQS	sLStALssGLERLKT	6719.1	7824.9	11335	9520.2
A0A0N4SW73	Rab11 family-interacting protein 5	A0A0N4SW73;Q8R361	1229;556	Rab11fip5	S	1229		0.790883	STALSSGLERLKTVTSGGIQSVLPASQLGSS		977.78	665.02	1788.6	1063.5
A0A0N4SW93		A0A0N4SW93	866		S	866		0.829177	SANSNSGIPAAQRATSVDYSSFADRCSSWIE		9369.4	8913.7	9244.1	8871.4
A0A0N4SW93	C2 domain-containing protein 5	A0A0N4SW93;E9Q026;Q7TPS5	661;659;659	C2cd5	S	661	+	0.804982	PIPEPRQRSRLLRSQSESSDEVTELDLSHGK	sRLLRsQsEssDEVt	7066.5	5445.2	5829	6771.9
A0A0N4SWA4	Forkhead box protein J2	A0A0N4SWA4;Q9ES18	46;46	Foxj2	S	46	+	0.983625	SQAGPPGGARKCSPGSPTDPNATLSKDEAAV	ARKCsPGsPTDPNAT	2903.6	3626.1	2766.5	2944.6
A0A0N4SWE2	Phosducin-like protein	A0A0N4SWE2;A2AVP3;Q9DBX2	25;25;25	Pdcl	S	25	+	0.997284	GEKLQYYYSTSEDEDSDHEDKDRGRGAPAIS	stsEDEDsDHEDKDR	2609.9	2407	2359.7	2661
H3BKV3	tRNA (guanine(26)-N(2))-dimethyltransferase	H3BKV3;H3BK68;D3Z413;H3BL70;H3BKB8;H3BKS8;E9PWD4;A0A0R4IZW7;Q3TX08	121;124;124;96;117;121;114;121;121	Trmt1	S	121	+	0.999996	KVPGEKDSEKIAVDLSDQEEETAGKNENLAP	EKIAVDLsDQEEETA	2995.8	2329.5	2289.4	2587.5
A0A0R4IZX1	Differentially expressed in FDCP 6	A0A0R4IZX1;Q8C2K1	597;597	Def6	S	597	+	0.997368	LKRLTRWGSQGNRTLSVNSSEQKSLNGGDET	sQGNRTLsVNssEQK	4205.9	4717.4	4298	3144.2
A0A0R4IZZ6	Formin-binding protein 4	A0A0R4IZZ6;Q6ZQ03	65;19	Fnbp4	S	65	+	1	KKSRAVPGRRPILQLSPPGPRSSTPGRDPDP	RRPILQLsPPGPRSS	2544.5	2561.4	1468.8	2934.5
A0A0R4J000	BTB/POZ domain-containing protein KCTD5	A0A0R4J000;Q8VC57	29;29	Kctd5	S	29	+	1	SGLGAGLGGGLCRRCSAGMGALAQRPGGVSK	GGLCRRCsAGMGALA	12897	9813.8	9814.4	9262.1
A0A0R4J008	Histone deacetylase 2	A0A0R4J008;P70288	422;422	Hdac2	S	422	+	0.994186	SIRASDKRIACDEEFSDSEDEGEGGRRNVAD	IACDEEFsDsEDEGE	13940	11256	8846.4	13032
A0A0R4J008	Histone deacetylase 2	A0A0R4J008;P70288	394;394	Hdac2	S	394	+	1	GVQMQAIPEDAVHEDSGDEDGEDPDKRISIR	EDAVHEDsGDEDGED	31589	32842	25484	28692	CK2A1
A0A0R4J011		A0A0R4J011;E9PVV1;E9PWE4;E9PWE2	377;378;377;378	Tcf3	S	377		0.785084	PGTSQWPRAGAPSALSPNYDAGLHGLQSKME		3205.9	3434.5	2961.6	3521.2
A0A0R4J011		A0A0R4J011;E9PVV1;F6T941;E9PWE3;E9PVV2	528;529;517;524;528	Tcf3	S	528		0.753505	EEDKKDLKVPRTRTSSTDEVLSLEEKDLRDR		9999.2	8659.8	7842.2	9333.7
A0A0R4J017	Teashirt homolog 3	A0A0R4J017;Q8CGV9	325;325	Tshz3	S	325		0.990064	TPVAAKIIPAARKKPSLELELPSSPDSTGGT		2520.3	3047.3	3658.9	3970.7
A0A0R4J017	Teashirt homolog 3	A0A0R4J017;Q8CGV9	672;672	Tshz3	S	672	+	0.944784	EASSDGSFKSQENSPSPPRDACKEASPSAEP	KSQENSPsPPRDACK	6618.1	5804.3	5919.6	5455.1
A0A0R4J017	Teashirt homolog 3	A0A0R4J017;Q8CGV9	463;463	Tshz3	S	463	+	0.849251	AATTFTSPSNTPASVSPKLAVEIKKEVDKEK	SNTPASVsPKLAVEI	2000.4	2335.4	2726.3	2421.6
G3UYB5	N6-adenosine-methyltransferase subunit METTL3	G3UYB5;G3UZP2;A0A0R4J041;Q8C3P7	43;43;43;43	Mettl3	S	43	+	0.94882	QDSGHLDLRNPEAALSPTFRSDSPVPTAPTS	RNPEAALsPtFRsDs	5941	6251.1	6880.9	6450.1
A0A0R4J055	Dynamin-binding protein	A0A0R4J055;Q6TXD4	480;480	Dnmbp	S	480	+	0.995618	GWSFQKPASHLQRASSLTASRLDRPSHFCHP	SHLQRASsLTASRLD	8549.5	7078.4	5953.8	8167.4
E9Q577	BRCA1-A complex subunit RAP80	E9Q577;A0A0R4J073;Q5U5Q9;E9PWM5	379;379;379;379	Uimc1	S	379	+	1	SRASVWHSETKDFQKSPIKSLKQKLLLEEEP	ETKDFQKsPIKSLKQ	12221	10324	10255	12763
E9Q577	BRCA1-A complex subunit RAP80	E9Q577;A0A0R4J073;Q5U5Q9;A0A0R4J183	665;665;665;384	Uimc1	S	665	+	0.999963	EKKPKYSEVRTFRMPSPEVEEASCSREMQST	VRTFRMPsPEVEEAS	8627.3	8751.3	8560.7	10316
A0A0R4J079	Golgi resident protein GCP60	A0A0R4J079;Q8BMP6	330;330	Acbd3	S	330	+	0.936967	PASSKVNTAGASDTLSVNGQAKTHTENSEKV	AGASDTLsVNGQAKT	11908.1	11224.2	10633.5	10831.3
A0A0R4J088	Tissue factor	A0A0R4J088;P20352	109;109	F3	S	109	+	1	TWAYEAKVLSVPRRNSVHGDGDQLVIHGEEP	LSVPRRNsVHGDGDQ	6455.7	7331.1	6989.9	5989.2
A0A0R4J098	DBIRD complex subunit ZNF326	A0A0R4J098;O88291	118;118	Znf326	S	118	+	0.973012	FGGSYGGRFESSYRNSLDSFGGRNQGGSSWE	FESSYRNsLDSFGGR	4350.6	4041.2	4743	5593.7
A0A0R4J0A9	Low-density lipoprotein receptor-related protein 6	A0A0R4J0A9;O88572	1490;1490	Lrp6	S	1490	+	0.942738	STKGTYFPAILNPPPSPATERSHYTMEFGYS	AILNPPPsPAtERSH	1018.6	989.79	1066.7	1814.2
E9Q9N6	Serine/threonine-protein kinase MARK2	E9Q9N6;E9PYX3;A0A0R4J227;A0A0R4J0B1;Q3T9A3;F6ZS70;E9QMP6;Q05512;E9Q2J6;E9PZ55;E9Q2G8;E9Q8H5	40;40;40;40;7;31;40;40;7;7;40;40	Mark2	S	40	+	0.889188	DSKPSSKSNMLRGRNSATSADEQPHIGNYRL	NMLRGRNsATsADEQ	2668	2778.7	2311.2	2292.9
E9Q9N6	Serine/threonine-protein kinase MARK2	E9Q9N6;E9PYX3;A0A0R4J227;A0A0R4J0B1;Q3T9A3;F6ZS70;E9QMP6;Q05512;F7A3Q3;F6ZEX4;F6UY70;F7CVZ7	483;483;483;483;450;474;483;483;99;63;25;20	Mark2	S	483	+	0.911789	STNSVLSTSTNRSRNSPLLDRASLGQASIQN	sTNRsRNsPLLDRAs	5899.9	4343.4	3856.8	4355.1
E9Q9N6	Serine/threonine-protein kinase MARK2	E9Q9N6;E9PYX3;A0A0R4J227;A0A0R4J0B1;Q3T9A3;F6ZS70;E9QMP6;Q05512;F7A3Q3	400;400;400;400;367;391;400;400;16	Mark2	S	400	+	0.959142	NSSAPSPSHKVQRSVSANPKQRRSSDQAVPA	HKVQRsVsANPKQRR	19982	23212	19825	23460
E9Q9N6	Serine/threonine-protein kinase MARK2	E9Q9N6;E9PYX3;A0A0R4J227;A0A0R4J0B1;Q3T9A3;F6ZS70;E9QMP6;Q05512;F7A3Q3;F6ZEX4;F6Z4Q6	453;453;453;453;420;444;453;453;69;33;10	Mark2	S	453	+	1	EETGRKASSTAKVPASPLPGLDRKKTTPAPS	STAKVPAsPLPGLDR	4743.2	4706.8	4258.3	4612.7
A0A0R4J0B3	Serine/threonine-protein kinase ULK1	A0A0R4J0B3;Q6PB82;O70405	450;450;450	Ulk1	S	450	+	0.998736	PTQVHNYQRIEQNLQSPTQQQTARSSAIRRS	RIEQNLQsPTQQQTA	2798	2752.3	3762	2919.4
A0A0R4J0B3	Serine/threonine-protein kinase ULK1	A0A0R4J0B3;Q6PB82;O70405	622;628;622	Ulk1	S	622	+	0.983388	LPDFLQRSPLPPILGSPTKAGPSFDFPKTPS	PLPPILGsPtKAGPS	5952.8	5490.2	6255.3	5901.8
A0A0R4J0B3	Serine/threonine-protein kinase ULK1	A0A0R4J0B3;Q6PB82;O70405	521;527;521	Ulk1	S	521	+	1	QVGTIPERPSWSRVPSPQGADVRVGRSPRPG	PSWSRVPsPQGADVR	19846	18882	19522	22406
A0A0R4J0D3	Dolichyl-diphosphooligosaccharide--protein glycosyltransferase subunit STT3B	A0A0R4J0D3;Q3TDQ1	495;495	Stt3b	S	495	+	1	YLGDDMKRENPPVEDSSDEDDKRNPGNLYDK	ENPPVEDssDEDDKR	98387	93829	74143	96803
A0A0R4J0D3	Dolichyl-diphosphooligosaccharide--protein glycosyltransferase subunit STT3B	A0A0R4J0D3;Q3TDQ1	496;496	Stt3b	S	496	+	1	LGDDMKRENPPVEDSSDEDDKRNPGNLYDKA	NPPVEDssDEDDKRN	74513	71847	54670	73463
A0A0R4J0D3	Dolichyl-diphosphooligosaccharide--protein glycosyltransferase subunit STT3B	A0A0R4J0D3;Q3TDQ1	29;29	Stt3b	S	29	+	0.999999	SLNSSPWSGLMALGNSRHGHHGPGTQSASRA	GLMALGNsRHGHHGP	6922.9	8178	6933.3	7383.6
A0A0R4J2D4	Vacuolar fusion protein MON1 homolog A	A0A0R4J2D4;A0A0R4J0D5;Q6PDG8	91;91;91	Mon1a	S	91	+	0.988501	CVGSPPPLATDMRQISQDFSELSTQLTGVAR	ATDMRQIsQDFSELS	302.28	0	731.66	270.99
A0A0R4J2D4	Vacuolar fusion protein MON1 homolog A	A0A0R4J2D4;A0A0R4J0D5;Q6PDG8	56;56;56	Mon1a	S	56	+	0.99021	EPGAGQEGAMFVHTRSYEDLTELEDREASGD	AMFVHTRsyEDLTEL	3020.5	2633.5	1468.1	1634.5
F6SLK1	Cyclin-G-associated kinase	F6SLK1;A0A0R4J0F6;Q99KY4	127;824;824	Gak	S	127	+	0.999937	SPKESQSVLIADGDGSEVSDEEEASFPSEER	LIADGDGsEVsDEEE	1416.4	1273.4	1357	1316.2
F6SLK1	Cyclin-G-associated kinase	F6SLK1;A0A0R4J0F6;Q99KY4	130;827;827	Gak	S	130	+	0.99976	ESQSVLIADGDGSEVSDEEEASFPSEERKPG	DGDGsEVsDEEEAsF	1416.4	1273.4	1357	1316.2
A0A0R4J0G4	Ran-binding protein 10	A0A0R4J0G4;Q6VN19	389;361	Ranbp10	S	389	+	0.961163	SEVRSLSSRSPKSQDSYPGSPSLSPRHGPSS	RsPksQDsyPGsPsL	9845.2	8702.3	7013.7	7925.8
A0A0R4J0G4	Ran-binding protein 10	A0A0R4J0G4;Q6VN19	393;365	Ranbp10	S	393	+	0.959416	SLSSRSPKSQDSYPGSPSLSPRHGPSSSHIH	sQDsyPGsPsLsPRH	2555.4	2646.3	1795.6	2411.2
A0A0R4J0G4	Ran-binding protein 10	A0A0R4J0G4;Q6VN19	397;369	Ranbp10	S	397	+	0.992124	RSPKSQDSYPGSPSLSPRHGPSSSHIHNTGA	yPGsPsLsPRHGPSS	12055.2	11345.3	9467	13025.2
A0A0R4J0G7	Disks large-associated protein 5	A0A0R4J0G7;Q8K4R9	70;70	Dlgap5	S	70	+	0.900056	EGRELGNIHETSQDLSPEKASSKTRSVKMVL	HEtsQDLsPEKASSK	6134.5	6035	4208.7	6411.2
A0A0R4J0G7	Disks large-associated protein 5	A0A0R4J0G7;Q8K4R9;E9QQ48	328;328;139	Dlgap5	S	328	+	1	FQPPCGLKSYQVAPLSPRSANAFLTPNCDWN	SYQVAPLsPRSANAF	28096	28941	26894	30852	ERK2
A0A0R4J0H7	Condensin complex subunit 1	A0A0R4J0H7;Q8K2Z4	1320;1320	Ncapd2	S	1320	+	0.994312	SAKKPSAVSRLQPLTSVDSDNDFVTPKPRRT	SRLQPLtsVDsDNDF	10270.6	17460.6	21242.7	24503.8
A0A0R4J0H7	Condensin complex subunit 1	A0A0R4J0H7;Q8K2Z4	1323;1323	Ncapd2	S	1323	+	0.990902	KPSAVSRLQPLTSVDSDNDFVTPKPRRTKPG	QPLtsVDsDNDFVtP	1964	2012.6	2336.7	3462.8
A0A0R4J0H8	Fibronectin type III domain-containing protein 3B	A0A0R4J0H8;Q6NWW9	260;260	Fndc3b	S	260		0.859212	PGIKKTERRARSSPKSSDSDLQEYELEVKRV		10882	12279	12900	13734
A0A0R4J0H8	Fibronectin type III domain-containing protein 3B	A0A0R4J0H8;Q6NWW9	208;208	Fndc3b	S	208	+	0.999271	KKLKDRQIDRQNRLNSPPSTIYKNSCATVYN	DRQNRLNsPPSTIYK	39247	38643	40619	39176
A0A0R4J0I0	ETS domain-containing transcription factor ERF	A0A0R4J0I0;P70459	154;154	Erf	S	154		0.977744	GSHFRFPPSTPSEVLSPTEDPRSPPACSSSS		1104.8	621.33	1796.2	1575.2
A0A0R4J0I0	ETS domain-containing transcription factor ERF	A0A0R4J0I0;P70459	161;161	Erf	S	161	+	0.962692	PSTPSEVLSPTEDPRSPPACSSSSSSLFSAV	SPTEDPRsPPACSSS	1104.8	621.33	1796.2	1575.2
A0A0R4J0I0	ETS domain-containing transcription factor ERF	A0A0R4J0I0;P70459	185;185	Erf	S	185	+	0.998161	SSLFSAVVARRLGRGSVSDCSDGTSELEEPL	ARRLGRGsVsDCsDG	10054	10373	10573	9569.7
Q5SVF8	THO complex subunit 5 homolog	Q5SVF8;Q5SVF9;A0A0R4J0J6;Q8BKT7	187;264;312;312	Thoc5	S	187	+	0.999822	AKALFKPPEDSQDDESDSDAEEEQTTKRRRP	EDsQDDEsDsDAEEE	9726.8	10868	9668.9	10918
Q5SVF8	THO complex subunit 5 homolog	Q5SVF8;Q5SVF9;A0A0R4J0J6;Q8BKT7	189;266;314;314	Thoc5	S	189	+	0.999991	ALFKPPEDSQDDESDSDAEEEQTTKRRRPTL	sQDDEsDsDAEEEQT	9726.8	10868	9668.9	10918
A0A0R4J0J8	Cytospin-A	A0A0R4J0J8;Q2KN98	402;385	Specc1l	S	402	+	0.999477	SESEGVPSIERSRKGSSGNASEVSVACLTER	IERSRKGssGNAsEV	22107	23087	21625.1	21810.2
A0A0R4J0J8	Cytospin-A	A0A0R4J0J8;Q2KN98	403;386	Specc1l	S	403	+	0.999692	ESEGVPSIERSRKGSSGNASEVSVACLTERI	ERSRKGssGNAsEVs	37392	38267	37149	37281
A0A0R4J0M9	Deubiquitinating protein VCIP135	A0A0R4J0M9;Q8CDG3	767;767	Vcpip1	S	767	+	0.932224	DGPSSAPATPTKAPYSPTTSKEKKIRITTND	tPtKAPysPttsKEK	9909.3	8554.6	8719	10264
A0A0R4J0M9	Deubiquitinating protein VCIP135	A0A0R4J0M9;Q8CDG3	756;756	Vcpip1	S	756	+	0.836768	QPRTVSPSTIRDGPSSAPATPTKAPYSPTTS	tIRDGPssAPAtPtK	4549.8	3783.9	3762.9	3752.4
A0A0R4J0M9	Deubiquitinating protein VCIP135	A0A0R4J0M9;Q8CDG3	746;746	Vcpip1	S	746	+	0.845686	TEKLKQEQKGQPRTVSPSTIRDGPSSAPATP	KGQPRtVsPstIRDG	16191	14866	12275	11624
A0A0R4J0P6	Poly(A)-specific ribonuclease PARN	A0A0R4J0P6;Q8VDG3	569;569	Parn	S	569	+	0.999606	TLSPDPREAALEDRESEEVSDSELEQTDSCT	AALEDREsEEVsDsE	1722.1	1498.7	1146.5	1795.1
A0A0R4J0P6	Poly(A)-specific ribonuclease PARN	A0A0R4J0P6;Q8VDG3	573;573	Parn	S	573	+	0.791322	DPREAALEDRESEEVSDSELEQTDSCTDPLP	DREsEEVsDsELEQT	1722.1	1498.7	1146.5	1795.1
A0A0R4J0P6	Poly(A)-specific ribonuclease PARN	A0A0R4J0P6;Q8VDG3	556;556	Parn	S	556	+	0.996114	SNSFTAAGMLGKRTLSPDPREAALEDRESEE	VLGKRtLsPDPREAA	43492	39025	32174	36196
A0A0R4J0Q6	E3 ubiquitin-protein ligase TRIM56	A0A0R4J0Q6;Q80VI1	376;376	Trim56	S	376	+	1	KNCHLLRLIFEEPKQSPKDSGKGGAGTQGGD	IFEEPkQsPKDSGKG	10494	10643	8456.2	12402
A0A0R4J0Q6	E3 ubiquitin-protein ligase TRIM56	A0A0R4J0Q6;Q80VI1	450;450	Trim56	S	450	+	0.878177	RPNKKKKCKGRGKSVSREPSPILRPNLEGSG	KGRGKsVsREPsPIL	9870.1	9869.8	7146.8	7083
A0A0R4J0Q6	E3 ubiquitin-protein ligase TRIM56	A0A0R4J0Q6;Q80VI1	454;454	Trim56	S	454	+	0.999955	KKKCKGRGKSVSREPSPILRPNLEGSGLLPR	KsVsREPsPILRPNL	19053.1	17894.1	15530.9	15014.8
A0A0R4J0S1	Cdc42 effector protein 1	A0A0R4J0S1;Q91W92	332;332	Cdc42ep1	S	332	+	0.963929	GPQVPSNMAFDRHGASWGASRASWGASRASR	TFDRHGAsWGAsRAs	5791.7	5629.4	5212.6	5150
A0A0R4J0S1	Cdc42 effector protein 1	A0A0R4J0S1;Q91W92	207;207	Cdc42ep1	S	207	+	0.959802	FPSEPTPNPELRRSDSLLSFRFDLDLGPSLL	PELRRsDsLLsFRFD	5766.5	5295.4	5492.3	5501
A0A0R4J0S4	Lethal(2) giant larvae protein homolog 1	A0A0R4J0S4;Q80Y17	982;982	Llgl1	S	982	+	0.981451	LSQANGTRDIILAPESCEGSPSSAHSKRADT	DIILAPEsCEGsPSs	6774.3	5993.2	5419.6	4395.8
A0A0R4J0S4	Lethal(2) giant larvae protein homolog 1	A0A0R4J0S4;Q80Y17	986;986	Llgl1	S	986	+	0.973899	NGTRDIILAPESCEGSPSSAHSKRADTMEPP	APEsCEGsPSsAHsK	6774.3	5993.2	5419.6	4395.8
A0A0R4J0S4	Lethal(2) giant larvae protein homolog 1	A0A0R4J0S4;Q80Y17	964;964	Llgl1	S	964	+	0.97367	DISWPQNATQPRLQESPKLSQANGTRDIILA	TQPRLQEsPKLsQAN	57837	53595	50679	49377
A0A0R4J0S4	Lethal(2) giant larvae protein homolog 1	A0A0R4J0S4;Q80Y17	968;968	Llgl1	S	968	+	0.774792	PQNATQPRLQESPKLSQANGTRDIILAPESC	LQEsPKLsQANGTRD	13601	11065	12156	10246
A0A0R4J0S7	Uveal autoantigen with coiled-coil domains and ankyrin repeats	A0A0R4J0S7;Q8CGB3	282;280	Uaca	S	282	+	0.906151	RELWRKGPPLQQRNLSHTQDEGSVKSTQREQ	PLQQRNLsHTQDEGs	5676.2	5783.5	4943.5	5080.8
A0A0R4J0T4	Inhibitor of nuclear factor kappa-B kinase subunit beta	A0A0R4J0T4;Q5D0E0;O88351	672;672;672	Ikbkb	S	672	+	0.802317	LLKIACSKVRGPVSGSPDSMNVSRLSHPGQL	VRGPVSGsPDsMNVs	8267.2	7093.9	5995.4	6829.8
A0A0R4J0T8	ADP-ribosylation factor GTPase-activating protein 3	A0A0R4J0T8;Q9D8S3	241;241	Arfgap3	S	241	+	0.937433	GAKKGSLGAQKLTNTSFTEIEKQAQAVDKRK	AQKLTNtsFtEIEKQ	5345.5	6234.9	7312.1	5494.1
E9QKQ5	Phosphatidate phosphatase LPIN1	E9QKQ5;A0A0R4J0V3;Q91ZP3	442;475;475	Lpin1	S	442	+	0.880105	QASDNGARSANQSPQSVGGSGIDSGVESTSD	sANQsPQsVGGsGID	2210	2468.7	2133.5	2057.4
E9QKQ5	Phosphatidate phosphatase LPIN1	E9QKQ5;A0A0R4J0V3;Q91ZP3	450;483;483	Lpin1	S	450	+	0.898234	SANQSPQSVGGSGIDSGVESTSDSLRDLPSI	VGGsGIDsGVEsTSD	2147.5	2143.4	2388.9	1896.1	CK1E
A0A0R4J0V4	Junction-mediating and -regulatory protein	A0A0R4J0V4;Q9QXM1	134;134	Jmy	S	134	+	0.9953	PPRGPAGRGPESPLRSPARAKASPLRRSAES	GPEsPLRsPARAKAs	10278	9347.2	7276.4	9734.1
A0A0R4J0V4	Junction-mediating and -regulatory protein	A0A0R4J0V4;Q9QXM1	969;969	Jmy	S	969	+	0.962521	SIHEALRRIKEASPESEDEEEALPCTDWEN_	IKEASPEsEDEEEAL	1358.7	1582.3	1424	1426.1
A0A0R4J0V4	Junction-mediating and -regulatory protein	A0A0R4J0V4;Q9QXM1	108;108	Jmy	S	108	+	0.999997	RSPGPRKSQAWAEGGSPRSARSLKGDPPRGP	QAWAEGGsPRSARSL	16230	11021	8460.9	11853
A0A0R4J0V5	DNA-directed RNA polymerase II subunit RPB1	A0A0R4J0V5;P08775	1798;1836	Polr2a	S	1798	+	0.976114	SSPSYSPSSPSYSPTSPKYTPTSPSYSPSSP	sPSySPTsPKytPts	14595	14723	16054	17880
A0A0R4J0V5	DNA-directed RNA polymerase II subunit RPB1	A0A0R4J0V5;P08775	1875;1913	Polr2a	S	1875	+	0.795429	TSPVYTPTSPKYSPTSPTYSPTSPKYSPTSP	sPkysPtsPtysPtt;tPkysPtsPtYSPTs;sPkysPtsPtysPts	13589.7	14429	14974.1	14338.9
A0A0R4J0X8	Rho guanine nucleotide exchange factor 7	A0A0R4J0X8;Q9ES28	498;655	Arhgef7	S	498	+	0.968457	LRPSAALCYKEDLSKSPKTMKKLLPKRKPER	YKEDLSKsPKTMKKL	15423	14288	11870	12856
A0A0R4J0X8	Rho guanine nucleotide exchange factor 7	A0A0R4J0X8;Q9ES28;D3Z0V2	560;776;550	Arhgef7	S	560		1	SAKTRQTLNSSSRKESAPQVLLPEEEKIIVE		15519	14161	16343	13654
A0A0R4J0X8	Rho guanine nucleotide exchange factor 7	A0A0R4J0X8;Q9ES28;D3Z0V2	516;673;447	Arhgef7	S	516	+	1	TMKKLLPKRKPERKPSDEEFAVRKSTAALEE	RKPERKPsDEEFAVR	19708	18785	21859	24401
A0A0R4J0X8	Rho guanine nucleotide exchange factor 7	A0A0R4J0X8;Q9ES28;D3Z0V2	340;497;346	Arhgef7	S	340	+	0.999946	LFPNLLLMLSASPRMSGFIYQGKLPTTGMTI	LSASPRMsGFIyQGK	28788	27352	28438	26905
A0A0R4J0Y3	Probable helicase with zinc finger domain	A0A0R4J0Y3;Q6DFV5;A2AAU5;A2AAU3	1127;1126;445;1126	Helz	S	1127	+	1	ALRLQHSGNSSRQQQSPPKVKSLYHPQSDHF	NSSRQQQsPPKVKSL	13424	10634	8641.1	9986.1
A0A0R4J0Y3	Probable helicase with zinc finger domain	A0A0R4J0Y3;Q6DFV5;A2AAU5;A2AAU3	1318;1317;636;1317	Helz	S	1318	+	0.91716	TEPKQVDLESNPQNRSPESRPGVVYSNTKFP	ESNPQNRsPESRPGV	8332.3	7470.2	7441.6	8225.4
A0A0R4J1K4	Anion exchange protein 2	A0A0R4J1K4;A0A0R4J1K9;A0A0R4J101;P13808	158;163;172;172	Slc4a2	S	158	+	0.893569	QEDEGAERKPERTSPSPPTQTPHQEAAPRAS	KPERTSPsPPTQTPH	1862.9	1330.7	1356.6	1701.8
F6TQN9	Disabled homolog 2	F6TQN9;E9QL31;A0A0R4J104;P98078	193;304;325;325	Dab2	S	193	+	0.94943	SFDSLTSPDQKKASLSSSSTPQSKGPLNGDT	DQKKAsLssSStPQS	20808	16720	20470	22327
F6TQN9	Disabled homolog 2	F6TQN9;E9QL31;A0A0R4J104;P98078;E9PX84;Q3TRE6	595;706;727;727;488;509	Dab2	S	595	+	0.918341	PPKPAPRQGVLLGTKSADNSLENPFSKGFSS	GVLLGTKsADNsLEN	8271.8	9425.5	8708.2	10640
F6TQN9	Disabled homolog 2	F6TQN9;E9QL31;A0A0R4J104;P98078	269;380;401;401	Dab2	S	269	+	1	QNGFHIKSSPNPFVGSPPKGLSVPNGVKQDL	sPNPFVGsPPKGLSV	29340.9	27236.2	25450.8	39477.5
A0A0R4J124	SRSF protein kinase 2;SRSF protein kinase 2 N-terminal;SRSF protein kinase 2 C-terminal	A0A0R4J124;O54781	488;487	Srpk2	S	488	+	0.77165	EQEESSPSHDRSRTVSASSTGDLPKTKTRAA	HDRsRtVsAsstGDL	11165	10409.9	12105	12515
A0A0R4J124	SRSF protein kinase 2;SRSF protein kinase 2 N-terminal;SRSF protein kinase 2 C-terminal	A0A0R4J124;O54781	490;489	Srpk2	S	490	+	0.899021	EESSPSHDRSRTVSASSTGDLPKTKTRAADL	RsRtVsAsstGDLPK	7384.1	8444.5	13121	13627
A0A0R4J124	SRSF protein kinase 2;SRSF protein kinase 2 N-terminal;SRSF protein kinase 2 C-terminal	A0A0R4J124;O54781	491;490	Srpk2	S	491	+	0.833103	ESSPSHDRSRTVSASSTGDLPKTKTRAADLL	sRtVsAsstGDLPKT	15809.6	15097	18770.4	20384.1
Z4YLI8	Clustered mitochondria protein homolog	Z4YLI8;A0A0R4J140;Q5SW19	1297;1348;1310	Cluh	S	1297		0.892083	VEDMGSPQTAKEGPSSLNLQG__________		4471.8	4137.7	1908.2	2758
A0A0R4J150	Oxysterol-binding protein	A0A0R4J150;B9EJ86	23;65	Osbpl8	S	23	+	0.94224	DANPTPTRDLPQPSLSPASLHSQGFERGKED	DLPQPsLsPAsLHsQ	3047.8	2739	2602.7	2727.1
A0A0R4J170	Transcription activator BRG1	A0A0R4J170;Q3TKT4;G3UX35	1349;1349;1187	Smarca4	S	1349	+	0.993925	FGRGSRHRKEVDYSDSLTEKQWLKTLKAIEE	KEVDYSDsLTEKQWL	2525.5	1348.5	1987.4	1702.8
A0A0R4J170	Transcription activator BRG1	A0A0R4J170;Q3TKT4	1422;1419	Smarca4	S	1422	+	0.999534	SKKQKKRGRPPAEKLSPNPPNLTKKMKKIVD	RPPAEKLsPNPPNLt	8352.2	8380.7	6207.6	8461.2
A0A0R4J170	Transcription activator BRG1	A0A0R4J170;Q3TKT4;G3UX35	699;699;504	Smarca4	S	699	+	0.991072	VEEKKKIPDPDSDDVSEVDARHIIENAKQDV	DPDsDDVsEVDARHI	2538.7	3213.5	2915.4	2567.2
E9QKB1	Rho GTPase-activating protein 7	E9QKB1;A0A0R4J171;E9PXD2;Q9R0Z9	129;163;580;129	Dlc1	S	129	+	0.996056	EEFDVFSPKQDPIPGSPDNSRLQSATSHESM	KQDPIPGsPDNSRLQ	1899.1	2442.2	3301.5	2792.2
F6RXE7	DENN domain-containing protein 4B	F6RXE7;A0A0R4J172;Q3U1Y4	100;972;961	Dennd4b	S	100	+	0.861447	LREPSSPMGRLVKSGSLGSARGTQPTVEAGV	GRLVKSGsLGSARGT	9935.4	10077	8300.8	9041.2
A0A0R4J175	Bromodomain-containing protein 9	A0A0R4J175;Q3UQU0	103;103	Brd9	S	103	+	1	RKEEKKRKREKEHCDSEGEADAFDPGKKVEV	REKEHCDsEGEADAF	6005.7	5805.1	5081.8	5543.2
A0A0R4J175	Bromodomain-containing protein 9	A0A0R4J175;Q3UQU0	588;587	Brd9	S	588	+	0.996797	GEQPDVAHDPYEFLQSPEPAAPAKN______	DPYEFLQsPEPAAPA	4104.6	3468	2969.5	3684
F6YB25	Regulation of nuclear pre-mRNA domain-containing protein 1B	F6YB25;A0A0R4J195;Q9CSU0	35;134;134	Rprd1b	S	35		0.993297	GEFIQQLKLSMEDSKSPPPKAEEKKSLKRTF		13719	13556	10706	14350
A0A0R4J1B6	DENN domain-containing protein 5A	A0A0R4J1B6;Q6PAL8	169;193	Dennd5a	S	169	+	0.987181	EDGEGIPGTKLQRFNSYDISRDTLYVSKCIC	TKLQRFNsYDISRDT	5392.6	6537.2	6879.8	6398.8
A0A0R4J1B6	DENN domain-containing protein 5A	A0A0R4J1B6;Q6PAL8	827;851	Dennd5a	S	827	+	0.999364	SLSTSGILLDSERRKSDASAVMSPLRISLIQ	LDSERRKsDASAVMS	16086	14149	12198	12681
A0A0R4J1C7	Microfibril-associated glycoprotein 3	A0A0R4J1C7;Q922T2	274;274	Mfap3	S	274	+	0.997234	DMGERIKERPALDAQSGIYVINPELGRSNSP	RPALDAQsGIyVINP	6478.5	6404.2	5010.9	6429.3
D3YUQ9	Elongation factor 1-delta	D3YUQ9;D3YZT9;E9QN08;A0A0R4J1L2;Q91VK2;Q80T06;F6ZFU0;A0A0R4J1E2;P57776;D3Z7N2	133;152;133;109;128;133;404;512;133;109	Eef1d	S	133	+	0.999993	SSPTPRATAPQTQHVSPMRQVEPPTKKGATP	APQtQHVsPMRQVEP	125900	120420	96520	113500
D3YUQ9	Elongation factor 1-delta	D3YUQ9;D3YZT9;E9QN08;A0A0R4J1L2;Q91VK2;Q80T06;F6ZFU0;A0A0R4J1E2;P57776;D3YY68	162;181;162;138;157;162;433;541;162;71	Eef1d	S	162	+	1	TPAEDDEDKDIDLFGSDEEEEDKEAARLREE	KDIDLFGsDEEEEDK	144240	137661	128708	132802
D3YUQ9	Elongation factor 1-delta	D3YUQ9;D3YZT9;E9QN08;A0A0R4J1L2;Q91VK2;Q80T06;F6ZFU0;A0A0R4J1E2;P57776;D3Z7N2	113;132;113;89;108;113;384;492;113;89	Eef1d	S	113	+	0.940118	VQDLQQAISKLEARLSSLEKSSPTPRATAPQ	SkLEARLsSLEkssP	3426.4	3076.7	2859.9	2813.9
A0A0R4J1E3		A0A0R4J1E3	613		S	613		0.987203	QKEGTQQASEGYFSQSQEEEFAQSEEPCAKV		4940.4	4852.4	4277.3	5022.8
Q9QXS6	Drebrin	A0A0R4J1E3;F7CPL2;Q9QXS6	141;78;141	Dbn1	S	141	+	0.85981	AGAIGQRLSNGLARLSSPVLHRLRLREDENA	sNGLARLssPVLHRL	1389.7	1593.7	1667.1	1310.1
Q9QXS6	Drebrin	A0A0R4J1E3;F7CPL2;Q9QXS6	142;79;142	Dbn1	S	142	+	0.99469	GAIGQRLSNGLARLSSPVLHRLRLREDENAE	NGLARLssPVLHRLR	38577	38295	33721	30413
Q9QXS6	Drebrin	A0A0R4J1E3;Q9QXS6	341;387	Dbn1	S	387	+	0.940588	SHRRMAPTPIPTRSPSDSSTASTPIAEQIER	PIPtRsPsDsstAst	14497	19631	22063	24752
D3Z0X1	Presenilin;Presenilin-2;Presenilin-2 NTF subunit;Presenilin-2 CTF subunit	D3Z0X1;A0A0R4J1F2;Q3U4P5;Q61144	25;25;25;25	Psen2	S	25	+	0.985774	EEEVCDERTSLMSAESPTSRSCQEGRPGPE_	tsLMsAEsPtsRsCQ	9744.6	10090	9378.1	10502
A2AGR1	MAP kinase-activating death domain protein	A2AGR1;A2AGQ3;A2AGQ2;A0A0R4J1F4;A2AGQ8;A2AGQ7;A2AGQ9;A2AGR0;A2AGQ5;A2AGQ6;E9QN47;A2AGQ4;Q80U28	1156;1156;1181;1218;1177;1200;1201;1237;1220;1196;1218;1238;1237	Madd	S	1156	+	0.7905	GGEGSAHLASSRATLSDSEIETNSATSAIFG	ASSRAtLsDsEIETN	1133.5	1253.2	860.6	1425.6
A0A0R4J1F8	WD repeat and HMG-box DNA-binding protein 1	A0A0R4J1F8;E9QPB3;P59328	784;821;821	Wdhd1	S	784	+	1	SELAAEKAAELAETQSEEEKEEDFREKLNAG	AELAEtQsEEEKEED	14003.8	12921.1	8410.5	14720.6
A0A0R4J1H1	RAD51-associated protein 1	A0A0R4J1H1;A0A0R4J1G4;Q8C551;A0A0J9YUS9;D3Z7I5	19;19;19;19;19	Rad51ap1	S	19	+	0.976534	PIRNRKPINYSQFEDSGNDSDDDFISSSTPV	NYSQFEDsGNDsDDD	2021.7	1526	1579.3	2249.6
D3YTP0	Metalloreductase STEAP3	D3YTP0;A0A0R4J1G9;E9QN92;Q8CI59	17;17;55;17	Steap3	S	17	+	1	SGEMDKPLISRRLVDSDGSLAEVPKEAPKVG	ISRRLVDsDGsLAEV	180968	142305	117287	120898
D3YTP0	Metalloreductase STEAP3	D3YTP0;A0A0R4J1G9;E9QN92;Q8CI59	20;20;58;20	Steap3	S	20	+	1	MDKPLISRRLVDSDGSLAEVPKEAPKVGILG	RLVDsDGsLAEVPKE	199874	156487	141814	144785
A0A0R4J1H6	Golgin subfamily A member 3	A0A0R4J1H6;E9QP99;P55937	341;381;381	Golga3	S	341	+	1	AQHQDQNQEANGEVRSRRDSICSSVSMESSL	EANGEVRsRRDsICS	15884	14614	13038	13737
A0A0R4J1H6	Golgin subfamily A member 3	A0A0R4J1H6;E9QP99;P55937;D3Z0Q8	60;60;60;60	Golga3	S	60	+	1	QDASVEVNRGFKEEGSPDRSSQVAICQNGQI	RGFKEEGsPDRSSQV	22986	24321	17270	21986
A0A0R4J1H6	Golgin subfamily A member 3	A0A0R4J1H6;E9QP99;P55937	1439;1479;1479	Golga3	S	1439	+	1	EHAHPRGDTKLHNQNSVPRDGLGQ_______	TKLHNQNsVPRDGLG	4418	4131.8	5080.5	5102.7
D3YZC2	Menin	D3YZC2;F8WHD9;A0A0R4J1I3;O88559;F7CJP6	509;549;550;544;41	Men1	S	509	+	0.999737	GQEVGNAAQAPAPAASPPPEGPVLTFQSEKM	QAPAPAAsPPPEGPV	2897	3304.3	3297.9	4173.9
D3YZC2	Menin	D3YZC2;F8WHD9;A0A0R4J1I3;O88559	452;492;493;487	Men1	S	452	+	1	GDEAREGRRRGPRRESKPEEPPPPKKPALDK	RRGPRREsKPEEPPP	4796.9	4152.5	3787	4066.7
D3Z3U7	Activated CDC42 kinase 1	D3Z3U7;A0A0R4J1L0;D3Z3U5;D3Z3U6;G3X9X7;O54967	267;757;772;757;772;772	Tnk2	S	267	+	0.998393	RVPIPPRPTRPRVELSPAPSGEEETSRWPGP	TRPRVELsPAPsGEE	9639.2	9332.5	8112.3	10063
E9QQ99	E3 ubiquitin-protein ligase synoviolin	E9QQ99;D3Z1Y1;A0A0R4J1R1;Q9DBY1	557;604;608;608	Syvn1	S	557	+	1	PDAAELRRRRLQKLESPVAH___________	RRLQkLEsPVAH___	8148.1	9236.8	9293.3	10034
F6XW22	Pre-mRNA-processing factor 40 homolog B	F6XW22;E9QMI6;D3Z4N6;E9QP07;A0A0R4J1S2;Q80W14	218;830;818;831;834;831	Prpf40b	S	218	+	1	QEQDREPRQAELPNRSPGFGIKKEKTGWDTS	QAELPNRsPGFGIKK	6628.3	7358.8	7171.6	6161.7
V9GWS1	Acetyl-CoA carboxylase 1;Biotin carboxylase	V9GWS1;A0A0R4J1S9;V9GWS0;Q5SWU9;V9GWR9	23;61;23;23;23	Acaca	S	23	+	0.854496	AKTLELNQHSRFIIGSVSEDNSEDEISNLVK	HSRFIIGsVsEDNsE	932.05	815.18	2521.6	891.61
V9GWS1	Acetyl-CoA carboxylase 1;Biotin carboxylase	V9GWS1;A0A0R4J1S9;V9GWS0;Q5SWU9;V9GWR9	25;63;25;25;25	Acaca	S	25	+	0.8507	TLELNQHSRFIIGSVSEDNSEDEISNLVKLD	RFIIGsVsEDNsEDE	0	0	0	0
V9GWS1	Acetyl-CoA carboxylase 1;Biotin carboxylase	V9GWS1;A0A0R4J1S9;V9GWS0;Q5SWU9;V9GWR9	29;67;29;29;29	Acaca	S	29	+	0.997661	NQHSRFIIGSVSEDNSEDEISNLVKLDLEEK	GsVsEDNsEDEIsNL	11007	11626	10737	12684
V9GWS1	Acetyl-CoA carboxylase 1;Biotin carboxylase	V9GWS1;A0A0R4J1S9;V9GWS0;Q5SWU9	79;117;79;79	Acaca	S	79	+	0.817239	SGLQDGLAFHMRSSMSGLHLVKQG_______	FHMRSsMsGLHLVKQ	18321	15543	16039	18664	AMPKA2
A0A0R4J1T2	E3 ubiquitin-protein ligase TTC3	A0A0R4J1T2;D6RHT6;D6RDD2;D6RD03;D6RFU5;G5E8T2;O88196;D3Z485	608;991;991;1009;1028;1009;1009;608	Ttc3	S	608	+	1	FDIMDSRCTVLRKQDSDEMPFGCIKVKNKGK	TVLRKQDsDEMPFGC	3389.4	3229.7	4653.4	6564.1
A0A0R4J1W7	Cell division cycle protein 23 homolog	A0A0R4J1W7;Q8BGZ4	578;578	Cdc23	S	578	+	0.878375	PTSDTPGTFFLPASLSANNTPTRRVSPLNLS	FFLPAsLsANNtPtR	2212.9	1899.4	1746.1	1667.7
A0A0R4J1W7	Cell division cycle protein 23 homolog	A0A0R4J1W7;Q8BGZ4	588;588	Cdc23	S	588	+	0.999942	LPASLSANNTPTRRVSPLNLSSVTP______	NtPtRRVsPLNLssV	7824.3	8028.2	6950.2	7614
A0A0R4J1Y4	Partitioning defective 3 homolog	A0A0R4J1Y4;F6UGU7;E0CX45;E0CZE2;E0CXL4;G3XA13;A5D6P2;Q99NH2;F6TSJ9;E0CXR8;E0CZ83;E0CY24;F6S7Z1;E9PYJ2;Q4JJC0;B7ZNY3	248;315;339;383;339;383;383;383;386;383;383;339;403;383;105;383	Pard3	S	248	+	0.990126	QLSQREKNNYSPGRFSPDSHCVANRSVANNA	NysPGRFsPDSHCVA	4610.5	5358.4	4891.6	4370.8
A0A0R4J1Y4	Partitioning defective 3 homolog	A0A0R4J1Y4;F6UGU7;E0CX45;E0CZE2;E0CXL4;G3XA13;A5D6P2;Q99NH2;F6URI7;B7ZNY3	702;759;783;840;793;837;837;837;75;837	Pard3	S	702	+	0.996081	RQSMSEKRTKQFSDASQLDFVKTRKSKSMDL	tkQFsDAsQLDFVkT	2384.4	2351.1	3319.8	2270.9
E9Q663	tRNA methyltransferase 10 homolog A	E9Q663;E0CY61;E0CZ56;A0A0R4J205;Q8C1Z8	24;24;24;24;22	Trmt10a	S	24	+	0.965476	PASIESTNVEEKLGTSDGEEERQEPRVDAGA	VEEKLGtsDGEEERQ	35597	33245	24083	34991
Q9QXS1	Plectin	E9Q9J6;A0A0R4J221;Q9QXS1;E9Q3W4;A0A0R4J218;E9PW24;A0A0R4J223	626;626;728;423;728;423;585	Plec	S	728	+	0.999989	FRAKIERARNDESQLSPATRGAYRDCLGRLD	RNDESQLsPAtRGAY	10592	9408.5	8519.7	11670
E9Q9J6		E9Q9J6;A0A0R4J221	44;44	Plec	S	44		0.780187	DTLPWNLGKTQRSRRSGGGSVGNGSVLDPAE		2249.1	1902.9	1668.3	1593.4
A0A0R4J250	Etoposide-induced protein 2.4	A0A0R4J250;Q61070	344;326	Ei24	S	344	+	1	LQSALSSSSSAEKFPSPHPSPAKLKAAAGH_	ssAEKFPsPHPsPAK	3140.2	3988.3	5347.5	5314.6
A0A0R4J250	Etoposide-induced protein 2.4	A0A0R4J250;Q61070	348;330	Ei24	S	348	+	1	LSSSSSAEKFPSPHPSPAKLKAAAGH_____	KFPsPHPsPAKLKAA	3140.2	3988.3	5347.5	5314.6
A0A0R4J250	Etoposide-induced protein 2.4	A0A0R4J250;Q61070;V9GXU0;V9GXH2	64;46;57;64	Ei24	S	64	+	0.990751	ARIQQKREEQRRRRASSLLAQRRPQSVERKQ	EQRRRRAssLLAQRR	10127	11140	9241.9	10046
A0A0R4J254	Exportin-4	A0A0R4J254;Q9ESJ0	521;521	Xpo4	S	521	+	0.955763	RLHGQLQRHQQQFLASPGSSTIDNKMLDDLY	HQQQFLAsPGSStID	4584.2	5741.5	4343.5	4911.7
G3UZ48	Heterogeneous nuclear ribonucleoprotein Q	G3UZ48;G3UZI2;A0A0R4J259;A2AW41;F7B5B5;G3V018;Q8VHM5;Q7TMK9	151;249;249;252;151;249;252;249	Syncrip	S	151	+	1	IGVCISVANNRLFVGSIPKSKTKEQILEEFS	NNRLFVGsIPKSKTK	2296.6	2483	1812.5	2285.6
A0A0R4J260	OTU domain-containing protein 4	A0A0R4J260;B2RRE7	1015;1016	Otud4	S	1015	+	0.999998	PGANSVDRLQRPKEESSEDENEVSNILRSGR	LQRPKEEssEDENEV	38535	36960.9	29953.4	36041.5
A0A0R4J260	OTU domain-containing protein 4	A0A0R4J260;B2RRE7	1016;1017	Otud4	S	1016	+	0.999999	GANSVDRLQRPKEESSEDENEVSNILRSGRS	QRPKEEssEDENEVS	32290.2	31267.9	25614.5	30671.6
A0A0R4J260	OTU domain-containing protein 4	A0A0R4J260;B2RRE7	999;1000	Otud4	S	999	+	0.999983	KPEKVKDPKTAADVVSPGANSVDRLQRPKEE	KTAADVVsPGANsVD	8651.2	7989.2	7641.1	10672
A0A0R4J262	Sodium channel modifier 1	A0A0R4J262;Q8K136	182;182	Scnm1	S	182		0.978987	SDAKESAALLASAPMSPTKR___________		1444.2	1046.6	1099.6	1433.7
A0A0R4J268	Oncostatin-M-specific receptor subunit beta	A0A0R4J268;G3X8V6;O70458	780;781;781	Osmr	S	780		0.999901	KCYPDIPNPYKSSILSLIKSKKNPHLIMNVK		1854.4	2244.4	3327.4	3452.1
A0A0R4J289	P2Y purinoceptor 2	A0A0R4J289;P35383	329;329	P2ry2	S	329	+	0.782361	VRFARDAKPPTEPTPSPQARRKLGLHRPNRT	PPtEPtPsPQARRKL	25024	18982	14731	20805
A0A0R4J2B2	BTB/POZ domain-containing protein KCTD12	A0A0R4J2B2;Q6WVG3	153;153	Kctd12	S	153	+	0.999386	GPPPPHSRRGVHKEGSLGDELLPLGYAEPEP	RGVHKEGsLGDELLP	222.28	282.69	338.5	312.98
A0A0R4J2B2	BTB/POZ domain-containing protein KCTD12	A0A0R4J2B2;Q6WVG3	178;178	Kctd12	S	178	+	0.764689	YAEPEPQEGASAGAPSPTLELASRSPSGGAA	GAsAGAPsPtLELAs	813.9	1003.5	696.6	544.96
A0A0R4J2B2	BTB/POZ domain-containing protein KCTD12	A0A0R4J2B2;Q6WVG3	187;187	Kctd12	S	187	+	0.993399	ASAGAPSPTLELASRSPSGGAAGPLLTPSQS	tLELAsRsPsGGAAG	13231	13702	12382	15113
A0A0R4J2B2	BTB/POZ domain-containing protein KCTD12	A0A0R4J2B2;Q6WVG3	202;202	Kctd12	S	202	+	0.866969	SPSGGAAGPLLTPSQSLDGSRRSGYITIGYR	PLLtPsQsLDGsRRS	5179.4	5947.2	5591.9	6002.3
A2RTH5		A2RTH5;A0A0U1RNF2	247;247	Lcmt1	S	247	+	0.99985	DDRFGQIMIENLRRRSCDLAGVETCKSLESQ	IENLRRRsCDLAGVE	13003	15676	17670	18524
A0A0U1RNJ1	Fatty acid synthase;[Acyl-carrier-protein] S-acetyltransferase;[Acyl-carrier-protein] S-malonyltransferase;3-oxoacyl-[acyl-carrier-protein] synthase;3-oxoacyl-[acyl-carrier-protein] reductase;3-hydroxyacyl-[acyl-carrier-protein] dehydratase;Enoyl-[acyl-carrier-protein] reductase;Oleoyl-[acyl-carrier-protein] hydrolase	A0A0U1RNJ1;P19096	207;207	Fasn	S	207	+	0.9903	LKPNTSVQFMKLGMLSPDGTCRSFDDSGSGY	FMKLGMLsPDGTCRS	2001.7	2040.7	2003.6	2284.5
A0A0U1RNJ1	Fatty acid synthase;[Acyl-carrier-protein] S-acetyltransferase;[Acyl-carrier-protein] S-malonyltransferase;3-oxoacyl-[acyl-carrier-protein] synthase;3-oxoacyl-[acyl-carrier-protein] reductase;3-hydroxyacyl-[acyl-carrier-protein] dehydratase;Enoyl-[acyl-carrier-protein] reductase;Oleoyl-[acyl-carrier-protein] hydrolase	A0A0U1RNJ1;P19096	725;725	Fasn	S	725	+	0.766594	ARWLSTSIPEAQWQSSLARTSSAEYNVNNLV	PEAQWQSsLARTSSA	447.37	773.09	684.88	196.02
D3Z7R0	[3-methyl-2-oxobutanoate dehydrogenase [lipoamide]] kinase, mitochondrial	D3Z7R0;A0A0U1RQ97;A0A0U1RNL7;A0A0U1RPT4;O55028	31;31;31;31;31	Bckdk	S	31	+	0.821919	SLWPLLGSSLSLRARSTSATDTHHVELARER	SLSLRARstsAtDTH	2337.5	1711.1	1488.4	1458
A0A0U1RNR6		A0A0U1RNR6;Q6NV66	304;523	Zfp646	S	304	+	0.850233	KATRRSTDPGTEGSPSPVKKEQHDPVGMEAA	PGTEGsPsPVKKEQH	5627.5	5452.2	4593.7	6129.5
A0A0U1RNT5		A0A0U1RNT5;Q8BIV1	71;148	Zfp719	S	71	+	1	DPAAKTDQQSRVLPVSPGAFQNQKILTIGSA	QSRVLPVsPGAFQNQ	3912.1	3927	5008.7	3867.5
A0A0U1RNU4	Zinc finger protein 768	A0A0U1RNU4;Q8R0T2	132;135	Znf768	S	132	+	0.999978	QSPKYEPRSPGCHPRSPGCEPGSPRYEPKSP	sPGCHPRsPGCEPGs	6699	5992.6	5463.9	5769.9
A0A0U1RNU4	Zinc finger protein 768	A0A0U1RNU4;Q8R0T2	139;142	Znf768	S	139	+	0.999944	RSPGCHPRSPGCEPGSPRYEPKSPGYGSKSP	sPGCEPGsPRyEPKS	6699	5992.6	5463.9	5769.9
A0A0U1RNU4	Zinc finger protein 768	A0A0U1RNU4;Q8R0T2	188;191	Znf768	S	188	+	0.987495	QNSGDGVQNSEFKTHSPEFETQSSKFQEGAE	NSEFKTHsPEFETQS	8247.2	6808.8	6225.7	7402
A0A0U1RP14	B-cell CLL/lymphoma 7 protein family member C	A0A0U1RP14;A0A0U1RNX8;O08664	10;114;114	Bcl7c	S	10	+	0.788822	______XSLQKGAEPSPGGTPQPSRPGSPTG	LQKGAEPsPGGtPQP	724.49	990.96	952.02	617.48
A0A0U1RNZ3		A0A0U1RNZ3;Q8C5X1	450;662	4931406P16Rik	S	450	+	0.762453	MGQSHQGSPLVTRRNSTATAMVTEQKTGTMQ	PLVTRRNstATAMVT	16952	17239	17304	16706
A0A0U1RP06	DNA repair protein complementing XP-C cells homolog	A0A0U1RP06;P51612	92;93	Xpc	S	92	+	0.997413	TAKSKNLKVLKEEALSDGDDFRDSPADCKKA	VLKEEALsDGDDFRD	2176.6	2411.8	2133.9	2928
A0A0U1RP47	E3 ubiquitin-protein ligase CBL	A0A0U1RP47;A0A0U1RQ85;P22682;A0A0X1KG61	617;600;617;573	Cbl	S	617	+	0.93931	NPGDPWNGRELTNRHSLPFSLPSQMEPRADV	RELTNRHsLPFsLPS	2138.7	2027.2	1853.2	1869.9
A0A0U1RP47	E3 ubiquitin-protein ligase CBL	A0A0U1RP47;A0A0U1RQ85;P22682;A0A0X1KG61	667;650;667;623	Cbl	S	667	+	0.969809	VAGPESEHPKIKPSSSANAIYSLAARPLPMP	PKIKPSssANAIysL	5034.3	3232.8	5140.4	5282.7
A0A0U1RP47	E3 ubiquitin-protein ligase CBL	A0A0U1RP47;A0A0U1RQ85;P22682	480;463;480	Cbl	S	480	+	0.838391	LFMMKELAGAKVERPSSPFSMAPQASLPPVP	GAKVERPssPFsMAP	2093.1	2325.3	1814.2	1760.9
A0A0U1RP90	Protein LSM14 homolog A	A0A0U1RP90;Q8K2F8	107;216	Lsm14a	S	107	+	1	TASAHLPAPAPVGRRSPVPARPLPPTSQKAI	PAPVGRRsPVPARPL	129260	119760	110760	116190
A0A0U1RP90	Protein LSM14 homolog A	A0A0U1RP90;Q8K2F8	83;192	Lsm14a	S	83	+	0.937568	LAQGRSSPQLDPLRKSPTMEQAVQTASAHLP	QLDPLRKsPtMEQAV	18438	16901	15093	15874
A0A0U1RPX0	Exosome complex component RRP46	A0A0U1RPX0;A0A0U1RPC2;Q9CRA8	23;23;23	Exosc5	S	23	+	0.883867	DANLLTDTGTESSPRSPVCSLRHFACEQNLL	GtEssPRsPVCsLRH	4208.8	3561.5	2956.1	3588.8
A0A0U1RPD8	General transcription factor 3C polypeptide 1	A0A0U1RPD8;Q8K284	1794;1890	Gtf3c1	S	1794	+	1	LPAKKPTLQDVRVAASPRPGAEEQAEAQAPA	QDVRVAAsPRPGAEE	4228.9	3295	3172.3	2819.1
A0A0U1RPL0	Ataxin-2-like protein	A0A0U1RPL0;Q7TQH0;Q3TGG2;E9Q5Q0	304;304;218;184	Atxn2l	S	304	+	0.886107	QRELRAAQLAREIESSPQYRLRIAMENDDGR	LAREIEssPQYRLRI	10605	9119.2	7586.8	9824.6
A0A0U1RPL0	Ataxin-2-like protein	A0A0U1RPL0;Q7TQH0;Q3TGG2;E9Q5Q0	591;597;511;477	Atxn2l	S	591	+	0.999403	KEKEVDGLLTSDPMGSPVSSKTESILDKEDK	LTSDPMGsPVssKTE	93580	93600	106350	122850
A0A0U1RPL0	Ataxin-2-like protein	A0A0U1RPL0;Q7TQH0;Q3TGG2;E9Q5Q0	407;407;321;287	Atxn2l	S	407	+	0.991696	PGSEARGINGGPSRMSPKAQRPLRGAKTLSS	NGGPsRMsPKAQRPL	27894	19340	13225	16781
A0A0U1RPL0	Ataxin-2-like protein	A0A0U1RPL0;Q7TQH0;Q3TGG2;J3QP59	109;109;23;52	Atxn2l	S	109	+	1	IGSVRGQTTGKGPPQSPVFEGVYNNSRMLHF	tGKGPPQsPVFEGVy	95701	97807	102840	129720
A0A0U1RPL0	Ataxin-2-like protein	A0A0U1RPL0;Q7TQH0;Q3TGG2;E9Q5Q0	556;562;476;442	Atxn2l	S	556	+	0.815471	ELRKFGAQFKLQPSSSPETGLDPFPSRILKE	FKLQPsssPEtGLDP	10226	8449.4	8275.7	9417.8
A0A0U1RPL0	Ataxin-2-like protein	A0A0U1RPL0;Q7TQH0;Q3TGG2;E9Q5Q0	447;453;367;333	Atxn2l	S	447	+	0.999567	SVPPTSAVGRMYPPRSPKSAAPAPVSASCPE	GRMYPPRsPKSAAPA	15939	18727	21680	20033
A0A0U1RPL0	Ataxin-2-like protein	A0A0U1RPL0;Q7TQH0;Q3TGG2;E9Q5Q0	333;333;247;213	Atxn2l	S	333	+	0.999994	GRTEEEKHSAVQRQGSGRESPSLVSREGKYI	SAVQRQGsGREsPsL	6546.8	6440.4	7237.1	7283.1
A0A0U1RPL0	Ataxin-2-like protein	A0A0U1RPL0;Q7TQH0;Q3TGG2;E9Q5Q0	337;337;251;217	Atxn2l	S	337	+	0.979386	EEKHSAVQRQGSGRESPSLVSREGKYIPLPQ	RQGsGREsPsLVsRE	5535.3	5538.9	5204.2	5872.7
A0A0U1RPL0	Ataxin-2-like protein	A0A0U1RPL0;Q7TQH0	27;27	Atxn2l	S	27	+	0.793492	QPQQPPPTQQAVARRSPGGTSPPNGGLPGPL	QQAVARRsPGGtsPP	5625.9	5264.5	4573.8	5664.2
A0A0U1RPL0	Ataxin-2-like protein	A0A0U1RPL0;Q7TQH0;Q3TGG2;E9Q5Q0	493;499;413;379	Atxn2l	S	493	+	0.871103	TSSVVDPGAGSISPASPKLSLTPTDVKELPT	AGSIsPAsPKLsLtP	1671.6	1906.4	3412.3	2873
A0A0U1RPL0	Ataxin-2-like protein	A0A0U1RPL0;Q7TQH0;Q3TGG2;E9Q5Q0	677;683;597;563	Atxn2l	S	677	+	0.758824	EFNPTKPLLSVNKSTSTPTSPGPRTHSTPSI	LSVNKSTsTPtsPGP	6489.9	5495	5444.6	5984.1
A0A0U1RPL0	Ataxin-2-like protein	A0A0U1RPL0;Q7TQH0;Q3TGG2;E9Q5Q0	681;687;601;567	Atxn2l	S	681	+	0.996831	TKPLLSVNKSTSTPTSPGPRTHSTPSIPVLT	KSTsTPtsPGPRTHS	14488	16103	22089	23540
A0A0U1RPV7	Polynucleotide 5'-hydroxyl-kinase NOL9	A0A0U1RPV7;Q3TZX8	126;128	Nol9	S	126	+	0.904093	HSTPQSRAGRPVRKVSPNVTQPVRDLGSGRV	GRPVRKVsPNVTQPV	10179	10111	7542.4	7983.4
A0A0U1RPV7	Polynucleotide 5'-hydroxyl-kinase NOL9	A0A0U1RPV7;Q3TZX8	86;88	Nol9	S	86	+	0.842838	AVKCKLRARSRPAPRSPPTPSVPPAPCTASA	RSRPAPRsPPtPsVP	2420.1	1791.6	2463.2	2746.4
A0A0X1KG62	Negative elongation factor B	A0A0X1KG62;Q8C4Y3	608;557	Nelfb	S	608	+	0.802471	SQLGEKLEQLDHRKPSPTQAAETPALDLPLP	QLDHRKPsPtQAAEt	1277.7	983.98	1037.6	1469.8
A0A140LIM5	Mitotic checkpoint protein BUB3	A0A140LIM5;A0A140LHA2;Q9WVA3	136;211;211	Bub3	S	136	+	0.996417	LSSIEGRVAVEYLDPSPEVQKKKYAFKCHRL	AVEYLDPsPEVQkkK	2273.4	2235.1	2707.7	2637
A0A140LHJ8	Probable global transcription activator SNF2L2	A0A140LHJ8;A0A140LHL7;H3BJM2;A0A140LJK1;A0A140LIV3;A0A140LHZ8;H3BJI1;H3BLI4;A0A140LHE2;A0A140LIQ9;Q9D007;A0A140LI14;H3BKJ3;A0A140LIM0;A0A140LID0;H3BK47;A0A140LHP6;A0A140LHF4;H3BKN5;E9QAB8;H3BJK2;F2Z4A9;H3BLH0;Q6DIC0	51;13;41;41;41;81;41;81;81;81;41;81;41;65;170;81;83;81;195;1388;1330;1388;1388;1382	Smarca2	S	51	+	1	EKAKKRRGRPPAEKLSPNPPKLTKQMNAIID	RPPAEKLsPNPPKLT	11392	11620	10047	8903.1
A0A140LHE6	Interferon regulatory factor 3	A0A140LHE6;P70671	123;123	Irf3	S	123	+	0.999965	EFVTPGARDFVHLGASPDTNGKSSLPHSQEN	DFVHLGAsPDTNGKS	15405	14263	15020	14773
E9Q394		A0A140LHQ3;E9Q394;A0A140LJJ5;A0A140LID7;A0A140LIX0	228;1532;1528;371;725	Akap13	S	1532	+	1	FLRSSMRSLSPFRRHSWGPGKNAASDAEMNQ	LsPFRRHsWGPGKNA	76557	73955	70578	70323
E9Q394		A0A140LHQ3;E9Q394;A0A140LJJ5;A0A140LID7;A0A140LIX0	291;1613;1631;456;788	Akap13	S	1613	+	0.998706	NPFGGEEQRNSLMSLSEEHLEPDQRQHHRMF	RNsLMsLsEEHLEPD	14906	13874	10322	11759
A0A140LHQ3		A0A140LHQ3	32		S	32		0.999528	FLHLYKMYERHKRRYSLCDISKVDRTVDVVL		4082.5	4729.3	5059.9	4509.3
E9Q394		A0A140LHQ3;E9Q394;A0A140LJJ5;A0A140LID7;A0A140LIX0	222;1526;1522;365;719	Akap13	S	1526	+	0.999978	VPANCSFLRSSMRSLSPFRRHSWGPGKNAAS	RSSMRsLsPFRRHsW	3563.1	3372.7	3473.6	2735.2
A0A140LHQ8	Phosphatidylinositol-binding clathrin assembly protein	A0A140LHQ8;Q7M6Y3	187;303	Picalm	S	187	+	0.899691	KKIKDSTAASRATTLSNAVSSLASTGLSLTK	ASRATTLsNAVSSLA	1470.9	1881.1	4869.7	2811.8
A0A140LHQ9	Synemin	A0A140LHQ9;Q70IV5	213;655	Synm	S	213	+	0.893039	IAESIVTTILKQFTQSPGAEEEATSFPDTKV	ILKQFTQsPGAEEEA	3272	4012.7	3392.2	3852.7
A0A140LIW6	DNA polymerase delta subunit 3	A0A140LIW6;A0A140LHY7;Q8BH76;Q9EQ28	199;266;305;306	Pold3	S	199	+	0.976202	KVQQKEKSRGKRVDLSDEEAKETEHLKKKRR	RGKRVDLsDEEAKET	6228.8	8417.1	5628.8	7719.5
A0A140LI84	Protein phosphatase methylesterase 1	A0A140LI84;Q8BVQ5	92;243	Ppme1	S	92	+	0.959282	RVSMVGQVKQCEGITSPEGSKSIVEGIIEEE	KQCEGITsPEGsKSI	9028.5	12516	16971	22519
A0A140LIQ6	Transforming acidic coiled-coil-containing protein 2	A0A140LIQ6;A0A140LJA0;A0A140LI86;E9QL08;E9Q9Z4;E9Q8T1;Q9JJG0;A0A140LIQ1;A0A140LIJ2;A0A140LJ29	252;396;506;396;506;2213;510;21;21;41	Tacc2	S	252	+	0.988998	PKMKKTPEKLDNTPASPPRSPTEPSDTPIAK	KLDNtPAsPPRsPtE	39009	39737	33674	39110
A0A140LIQ6	Transforming acidic coiled-coil-containing protein 2	A0A140LIQ6;A0A140LJA0;A0A140LI86;E9QL08;E9Q9Z4;E9Q8T1;Q9JJG0;A0A140LIQ1;A0A140LIJ2;A0A140LJ29	256;400;510;400;510;2217;514;25;25;45	Tacc2	S	256	+	0.974082	KTPEKLDNTPASPPRSPTEPSDTPIAKGTYT	tPAsPPRsPtEPSDt	39009	39737	33674	39110
A0A140LIQ6	Transforming acidic coiled-coil-containing protein 2	A0A140LIQ6;A0A140LJA0;A0A140LI86;E9QL08;E9Q9Z4;E9Q8T1;Q9JJG0;A0A140LIQ1;A0A140LIJ2;A0A140LJ29	294;438;548;438;548;2255;552;63;63;83	Tacc2	S	294	+	0.984576	DPNFNPFSSTSKMQESPKLSQQSYNFDPDAC	STSKMQEsPKLSQQS	1834.2	1754.2	1692.5	2796.6
A0A140LIQ6	Transforming acidic coiled-coil-containing protein 2	A0A140LIQ6;A0A140LJA0;A0A140LI86;E9QL08;E9Q9Z4;E9Q8T1;Q9JJG0;A0A140LIQ1;A0A140LIJ2;A0A140LJ29	329;473;583;473;583;2290;587;98;98;118	Tacc2	S	329	+	0.764944	DPFKASSKTPSSPSKSPASFEIPASTTEADG	TPssPsKsPAsFEIP	1339.9	1906.9	2499.6	2942.4
A0A140LIQ6	Transforming acidic coiled-coil-containing protein 2	A0A140LIQ6;A0A140LJA0;A0A140LI86;E9QL08;E9Q9Z4;E9Q8T1;Q9JJG0	161;305;415;305;415;2122;419	Tacc2	S	161	+	1	EDVSPLVSGGGRVQNSPPVGRKSVPLTTASE	GGGRVQNsPPVGRKS	17799	18594	13840	17670
A0A140LIS5	Arginine and glutamate-rich protein 1	A0A140LIS5;Q3UL36	73;75	Arglu1	S	73	+	0.998873	STNAAASRRERERASSPPDRIDIFGRTVSKR	RERERAssPPDRIDI	43196	40660	35458	43126
A0A140LIS5	Arginine and glutamate-rich protein 1	A0A140LIS5;Q3UL36	90;92	Arglu1	S	90	+	0.991107	PDRIDIFGRTVSKRSSLDEKQKREEEEKKAE	RTVSKRSsLDEKQKR	5908.5	7126.2	7278.9	14718
A0A140LIT9	Microtubule-associated protein 6	A0A140LIT9;Q7TSJ2	484;687	Map6	S	484	+	1	LKNKDSVPLAPAKAQSPLLPEPLKNQSPVVP	LAPAKAQsPLLPEPL	2268.8	1882.9	2440.4	3191.6
A0A140LIT9	Microtubule-associated protein 6	A0A140LIT9;Q7TSJ2	702;905	Map6	S	702	+	0.81022	PVMIPTVPHTEYIEGSP______________	HTEYIEGsP______	575.31	932.08	618.35	1270.3
A0A140LIX7		A0A140LIX7	13		S	13		1	___MVGPSQPRVVVGSPRPRVIVGAIRPRVI		1614.7	1331.8	1644.9	1349.8
E9Q5W5	Zinc finger ZZ-type and EF-hand domain-containing protein 1	E9Q5W5;A0A140LJ04;Q5SSH7	1515;1515;1515	Zzef1	S	1515	+	0.943509	SSGPCVAEVSTAEEPSPPSTPTRRPPFTRGR	VSTAEEPsPPstPtR	2415.47	2967.74	2645.62	3119.4
E9Q5W5	Zinc finger ZZ-type and EF-hand domain-containing protein 1	E9Q5W5;A0A140LJ04;Q5SSH7	1535;1535;1535	Zzef1	S	1535	+	0.999882	PTRRPPFTRGRLRLLSFRSMEETRPVPTVKE	RGRLRLLsFRsMEEt	7003.7	9848.3	16323	11063
E9Q5W5	Zinc finger ZZ-type and EF-hand domain-containing protein 1	E9Q5W5;A0A140LJ04;Q5SSH7	1538;1538;1538	Zzef1	S	1538	+	0.999683	RPPFTRGRLRLLSFRSMEETRPVPTVKEKYP	LRLLsFRsMEEtRPV	24474.7	26832.3	28437	27293
A0A140LJB7	COP9 signalosome complex subunit 1	A0A140LJB7;Q3MIA8;G3UXW9;Q99LD4	469;470;509;454	Gps1	S	469	+	0.99677	VLRNQIHVKSPPREGSQGELTPANSQSRMST	ksPPREGsQGELtPA	5309.8	6247.9	5637	7869.3
A0A140LJB7	COP9 signalosome complex subunit 1	A0A140LJB7;Q3MIA8;G3UXW9;Q99LD4	463;464;503;448	Gps1	S	463	+	0.956992	MILRAAVLRNQIHVKSPPREGSQGELTPANS	RNQIHVksPPREGsQ	4017.8	4667.9	3132.4	4279.1
E9Q394		E9Q394;A0A140LJJ5;A0A140LHG3	1892;1910;191	Akap13	S	1892	+	0.983567	GNDENMSNTWKFLSHSTDSLNKICKVNESTE	TWKFLSHstDsLNKI	7954.3	5820.1	6677.8	5837.1
E9Q394		E9Q394;A0A140LJJ5	579;579	Akap13	S	579	+	0.784061	PGMETQERGCEGGTTSDQSSPVLPAAAIENK	GCEGGTtsDQSsPVL	3671.9	2902.7	2063	2582.4
E9Q394		E9Q394;A0A140LJJ5	583;583	Akap13	S	583	+	0.92199	TQERGCEGGTTSDQSSPVLPAAAIENKVLGG	GTtsDQSsPVLPAAA	6152.9	5599.4	5569	7606.4
E9Q394		E9Q394;A0A140LJJ5	2462;2480	Akap13	S	2462	+	0.988316	EKEEGDDGQDLRRTESDSGLKKGGNGNLVFM	QDLRRTEsDSGLKKG	14916	12160	12180	14416
E9Q394		E9Q394;A0A140LJJ5	2527;2545	Akap13	S	2527	+	0.96075	DQKLVLTEKVLTRSASRPSSLIEQEKQRSLE	KVLTRsAsRPssLIE	12400	13950	17571	12213
E9Q394		E9Q394;A0A140LJJ5	2690;2708	Akap13	S	2690	+	0.818488	SAPSVTKSGSLDSELSVSPKRNSISRTQKDK	GsLDsELsVsPKRNs	6522.6	5829	6941.64	6560.67
E9Q394		E9Q394;A0A140LJJ5	2692;2710	Akap13	S	2692	+	0.992753	PSVTKSGSLDSELSVSPKRNSISRTQKDKGP	LDsELsVsPKRNsIS	25875.7	23964.1	26847.9	26412.5
A0A140T8J4	Heme-binding protein 1	A0A140T8J4;Q9R257	111;111	Hebp1	S	111	+	0.999887	KKLKVWFRIPNQFQGSPPAPSDESVKIEERE	IPNQFQGsPPAPSDE	6710.8	7898.3	6085.3	6164.8
A0A140T8K8	60S ribosomal protein L13	A0A140T8K8;P47963	77;77	Rpl13	S	77	+	1	PTVRYHTKVRAGRGFSLEELRVAGIHKKMVR	VRAGRGFsLEELRVA	2192.5	1566.2	1121.5	1564.1
A0A140T8K8	60S ribosomal protein L13	A0A140T8K8;P47963	140;140	Rpl13	S	140		0.864273	ILFPRKPSAQKKGDSSAEELKLTGPVMPIRN		21572	19781	16687	19349
A0A140T8K8	60S ribosomal protein L13	A0A140T8K8;P47963	106;106	Rpl13	S	106	+	0.905554	VRTIGISVDPRRRNKSTESLQANVQRLKEYR	DPRRRNkstEsLQAN	9233.6	9991.1	7809.5	9979.4
A0A140T8L5	40S ribosomal protein S2	A0A140T8L5;J3QMG5;P25444;F6YTZ4	192;264;264;246	Gm5786	S	192	+	0.794827	SYLTPDLWKETVFTKSPYQEFTDHLVKTHTR	kEtVFtksPyQEFtD	2854.6	3036.1	3043.7	3346.2
A0A140T8L5	40S ribosomal protein S2	A0A140T8L5;J3QMG5;P25444;E9Q1N8;F6YTZ4;D3Z536	209;281;281;260;263;280	Gm5786	S	209	+	0.849662	YQEFTDHLVKTHTRVSVQRTQAPAVATT___	VktHtRVsVQRTQAP	19364	16534	14177	16083
A0A140T8Q9	G-protein coupled receptor 161	A0A140T8Q9;B2RPY5	359;376	Gpr161	S	359	+	0.87984	YRESFVQRQRTSRLFSISNRITDLGLSPHLT	QRTSRLFsISNRITD	2198.6	1743.8	2197.4	2165.5
A0A140T8R7	REST corepressor 1	A0A140T8R7;K3W4P9;Q8CFE3	156;254;251	Rcor1	S	156	+	0.999985	VMDRHARKQKREREESEDELEETNGSNPVDI	QKREREEsEDELEEt	6428.9	6386.5	4366.8	7243.4
A0A140T8S5	Chromosome alignment-maintaining phosphoprotein 1	A0A140T8S5;Q8K327	643;643	Champ1	S	643	+	0.853173	RADLDTLDTKGQESSSDQEQVDVESIDFSKE	TKGQEsssDQEQVDV	6608.6	7306.6	5740	6110.6
A0A140T8S5	Chromosome alignment-maintaining phosphoprotein 1	A0A140T8S5;Q8K327	532;532	Champ1	S	532	+	1	KSTLFPEPTKAVLPASPEPRKRALFPESRKH	TKAVLPAsPEPRKRA	20295	20873	17853	18771
A0A140T8S5	Chromosome alignment-maintaining phosphoprotein 1	A0A140T8S5;Q8K327	405;405	Champ1	S	405	+	1	ALPLSPEHWKAVPPVSPELRRPGPPLSPEIR	WKAVPPVsPELRRPG	12388	11604	14106	15412
A0A140T8S5	Chromosome alignment-maintaining phosphoprotein 1	A0A140T8S5;Q8K327	617;617	Champ1	S	617	+	0.99385	LSPSSKKLKKDSQENSDAELSSSEYIRADLD	KKDsQENsDAELssS	2079.2	2034.8	2177	1873.6
A0A140T8S5	Chromosome alignment-maintaining phosphoprotein 1	A0A140T8S5;Q8K327	622;622	Champ1	S	622	+	0.756272	KKLKKDSQENSDAELSSSEYIRADLDTLDTK	ENsDAELssSEYIRA	2079.2	2034.8	2177	1873.6
A0A140T8S5	Chromosome alignment-maintaining phosphoprotein 1	A0A140T8S5;Q8K327	110;110	Champ1	S	110	+	0.957633	PKEQPSKDTESGKSPSPPERQNPAFDPAEAR	tEsGKsPsPPERQNP	20911	20520	17724	18585
A0A140T8S5	Chromosome alignment-maintaining phosphoprotein 1	A0A140T8S5;Q8K327	204;204	Champ1	S	204	+	0.804107	PPCELPELEKPERGPSPESVKSALVSSKPPK	EKPERGPsPESVKSA	20799	19510	15876	19906
A0A140T8S5	Chromosome alignment-maintaining phosphoprotein 1	A0A140T8S5;Q8K327	603;603	Champ1	S	603	+	0.99365	EGLLATPKKLLDEALSPSSKKLKKDSQENSD	KLLDEALsPsskKLK	6605.7	7349.3	5987.1	7564.2
A0A140T8S5	Chromosome alignment-maintaining phosphoprotein 1	A0A140T8S5;Q8K327	434;434	Champ1	S	434	+	0.784218	IRSPAGSPELKKPSSSPDLWKVSPDQRKTSP	ELKKPsssPDLWKVs	7554.8	5918.3	6052.2	7823.5
A0A140T8S5	Chromosome alignment-maintaining phosphoprotein 1	A0A140T8S5;Q8K327	441;441	Champ1	S	441	+	0.999992	PELKKPSSSPDLWKVSPDQRKTSPASLDFPE	sPDLWKVsPDQRKts	7554.8	5918.3	6052.2	7823.5
A0A140T8S5	Chromosome alignment-maintaining phosphoprotein 1	A0A140T8S5;Q8K327	394;394	Champ1	S	394	+	0.998209	WKSGPPELRKTALPLSPEHWKAVPPVSPELR	RKTALPLsPEHWKAV	3113.2	3206.6	4611.9	4369.2
A0A140T8S5	Chromosome alignment-maintaining phosphoprotein 1	A0A140T8S5;Q8K327	416;416	Champ1	S	416	+	1	VPPVSPELRRPGPPLSPEIRSPAGSPELKKP	RRPGPPLsPEIRsPA	15605.8	14901.8	16351.5	16431.6
A0A140T8S5	Chromosome alignment-maintaining phosphoprotein 1	A0A140T8S5;Q8K327	421;421	Champ1	S	421	+	1	PELRRPGPPLSPEIRSPAGSPELKKPSSSPD	PLsPEIRsPAGsPEL	11798.4	11805.2	14719.3	14078.3
A0A140T8S5	Chromosome alignment-maintaining phosphoprotein 1	A0A140T8S5;Q8K327	425;425	Champ1	S	425	+	1	RPGPPLSPEIRSPAGSPELKKPSSSPDLWKV	EIRsPAGsPELKKPs	17422.1	16782.7	17417.7	21135
A0A140T8S5	Chromosome alignment-maintaining phosphoprotein 1	A0A140T8S5;Q8K327	464;464	Champ1	S	464	+	0.991336	PASLDFPEPQKSSCGSPPDLWKSSFIMESQK	PQKSSCGsPPDLWKS	8958.6	9229.4	7367.8	9736.1
A0A140T8S5	Chromosome alignment-maintaining phosphoprotein 1	A0A140T8S5;Q8K327	375;375	Champ1	S	375	+	0.949342	WKSSVSSGSWKTPPTSPESWKSGPPELRKTA	SWKtPPtsPESWKSG	3409.8	4754	6123.1	5774.8
A0A140T8S5	Chromosome alignment-maintaining phosphoprotein 1	A0A140T8S5;Q8K327	265;265	Champ1	S	265	+	0.998625	SLSASPESRKPARTASPEPRKPSPAESPELW	RKPARTAsPEPRKPs	16623	16717	13866	16501
A0A171EBL2	E3 ubiquitin-protein ligase RNF213	A0A171EBL2;E9Q555	252;252	Rnf213	S	252	+	1	TSGQEKKVPPIDAAASPVKTAGKETGEDVRK	PPIDAAAsPVKtAGK	7302	6052.3	4112.6	5457.1
A0A171EBL2	E3 ubiquitin-protein ligase RNF213	A0A171EBL2;E9Q555	298;298	Rnf213	S	298	+	0.813235	QEAELKGKLATPVRKSNEGGNTQPEDQRKPG	LATPVRKsNEGGNTQ	3739.3	4208.1	3009.6	4181.5
A0A1B0GSF7	60S ribosomal protein L18	A0A1B0GSF7;A0A1B0GSS8;A0A1B0GQU8;P35980	78;97;101;130	Rpl18	S	78	+	0.999962	KAGGKILTFDQLALESPKGRGTVLLSGPRKG	FDQLALEsPkGRGtV	983.21	734.14	199.72	777.82
A0A1B0GRM0	Retinoblastoma-like protein 2	A0A1B0GRM0;A0A1B0GR06;Q64700	1065;1098;1108	Rbl2	S	1065	+	0.834836	TPTKKRGILLDDGSESPAKRICPENHSALLR	LLDDGSEsPAkRICP	10553	9639.2	9450.2	7992.8
A0A1B0GR85		A0A1B0GR85	1132		S	1132		0.963459	DLKIGASSERDAPQTSPVLRQRPRSLLVRRR		11135	11417	10217	10834
A0A1B0GR85	Uncharacterized protein KIAA1671	A0A1B0GR85;Q8BRV5	1761;302	Kiaa1671	S	1761	+	0.999692	CSPQWLKELKSKKRQSLYENQA_________	LKSKKRQsLYENQA_	8305.2	7441.9	6433.6	6790.6
A0A1B0GR85		A0A1B0GR85	770		S	770		0.917739	LRSGRSRLSLPVRQLSQEVNPTYLECSLQAN		457.68	1064.8	916.96	1202.9
A0A1B0GR85		A0A1B0GR85	1045		S	1045		0.951552	TPPPLSPRSVVSVLASPGHEEPWSPVSSKGS		351.82	855.74	872.24	980.55
A0A1B0GR85		A0A1B0GR85	1053		S	1053		0.92022	SVVSVLASPGHEEPWSPVSSKGSAKGREYEE		351.82	855.74	872.24	980.55
A0A1B0GR85		A0A1B0GR85	1331		S	1331		0.766778	AKSQEPGSRYPVSPGSPPSDRKKGTPRRSTG		7588.6	7573.7	6554.4	5491.3
A0A1B0GR88	Bcl-2-binding component 3	A0A1B0GR88;D3Z2M5;Q99ML1	10;10;10	Bbc3	S	10	+	0.899243	______MARARQEGSSPEPVEGLARDSPRPF	RARQEGSsPEPVEGL	7111.6	6156.5	5755.4	7123.3
A0A1B0GRA5	Stromal interaction molecule 1	A0A1B0GRA5;P70302;A0A1B0GR78	257;257;257	Stim1	S	257	+	1	KKMMKDLEGLHRAEQSLHDLQERLHKAQEEH	GLHRAEQsLHDLQER	6021.4	5009.1	3722.8	5828.1
A0A1B0GRI4	Transcription factor Dp-1	A0A1B0GRI4;A0A1B0GSS4;Q08639	23;23;23	Tfdp1	S	23	+	1	IEANGELKVFIDQNLSPGKGVVSLVAVHPST	VFIDQNLsPGKGVVs	1607	1236.4	1281.9	1737.1
A0A1B0GRJ0	Rab11 family-interacting protein 1	A0A1B0GRJ0;E9Q8L9;Q9D620	204;204;204	Rab11fip1	S	204	+	0.990811	DTASAIVPSVTPSVDSDDESFSKDKKKKSKI	SVtPsVDsDDESFSK	3722.5	3439.1	3835.5	3115.8
A0A1B0GRJ0	Rab11 family-interacting protein 1	A0A1B0GRJ0;E9Q8L9;Q9D620	358;358;358	Rab11fip1	S	358	+	0.840035	NSPSPQGFRRKHLFSSTENLAARSPKEPGEG	RRKHLFsstENLAAR	2072.6	2205.8	2067.8	1630.6
A0A1B0GRJ0	Rab11 family-interacting protein 1	A0A1B0GRJ0;E9Q8L9;Q9D620	383;383;383	Rab11fip1	S	383	+	0.98524	KEPGEGGGTSSDRRLSDSSTKDSMKSMSLPS	TSSDRRLsDSSTkDS	20204	21614	16609	19132
A0A1B0GRJ0	Rab11 family-interacting protein 1	A0A1B0GRJ0;E9Q8L9;Q9D620	236;236;236	Rab11fip1	S	236	+	0.845382	TLFSKSSLQKTPLSQSMSVLPTSKSDKVLLR	QKTPLsQsMSVLPTS	2643	2026.7	2329.7	2377.2
A0A1B0GRR3	40S ribosomal protein S11	A0A1B0GRR3;P62281	67;67	Rps11	S	67	+	0.999948	EGTYIDKKCPFTGNVSIRGRILSGVVTKMKM	CPFTGNVsIrGRILS	2755.6	3034.4	2787.6	3469.2
A0A1B0GRU8	Pre-mRNA-processing factor 40 homolog A	A0A1B0GRU8;Q9R1C7	904;931	Prpf40a	S	904	+	0.769923	KKKTGKDSGNWDTSGSELSEGELEKRRRTLL	GNWDtsGsELsEGEL	5245.5	4804.1	3788.5	3868.2
A0A1B0GRU8	Pre-mRNA-processing factor 40 homolog A	A0A1B0GRU8;Q9R1C7	907;934	Prpf40a	S	907	+	0.985111	TGKDSGNWDTSGSELSEGELEKRRRTLLEQL	DtsGsELsEGELEKR	7983.3	6813.5	5680	5999
A0A1B0GS90	AKT-interacting protein	A0A1B0GS90;A0A1B0GSS3;D3Z632;D3Z2J4;Q64362	30;30;30;30;30	Aktip	S	30	+	0.936547	RAEGEEKTLAGDVKTSPPRSAPKKQLPSIPK	LAGDVKtsPPRSAPK	9806.8	9429.3	8391.9	8122.2
Q8K4L2	Supervillin	Q8K4L2;A0A1B0GS91;Q8K4L3;E9Q3Z5	50;137;50;50	Svil	S	50	+	0.999846	LEEDTPRYMRATDPASPHIGRSKEEEDTPGS	MRAtDPAsPHIGRsK	3020.7	2691.2	1974.5	2729.2
Q8K4L2	Supervillin	Q8K4L2;A0A1B0GS91;Q8K4L3;E9Q3Z5	761;848;761;647	Svil	S	761	+	0.987983	HQKALARDQANEGRESAEPGEPDSSTLSLAE	QANEGREsAEPGEPD	2274.7	1668.8	1911.3	2276.1
Q8K4L2	Supervillin	Q8K4L2;A0A1B0GS91;Q8K4L3;E9Q3Z5	666;753;666;584	Svil	S	666	+	0.99926	LSVAAKRLLFREMEKSFDEHTVPKRHSRNAA	LFREMEKsFDEHtVP	55598	54860	61669	54390
Q8K4L2	Supervillin	Q8K4L2;A0A1B0GS91;Q8K4L3;E9Q3Z5;F6R6A4	1181;1268;1181;1067;168	Svil	S	1181	+	0.781036	TQFTVAGRMVKKGLASPTSITPISSPLCSKS	MVKKGLAsPtsItPI	3086.4	2444.2	4770.9	3902
Q8K4L2	Supervillin	Q8K4L2;A0A1B0GS91;Q8K4L3;E9Q3Z5;F6R6A4	1031;1118;1031;917;18	Svil	S	1031	+	0.969624	GETTSEQTEVAARKASVQMATPGAWKQQESS	EVAARKAsVQMAtPG	4835.7	5762.7	5814.7	3488.3
Q8K4L2	Supervillin	Q8K4L2;A0A1B0GS91;Q8K4L3;E9Q3Z5	857;944;857;743	Svil	S	857	+	0.999124	ASAVAPTYAGDLRKLSVDNNTSATDYKSPPA	AGDLRKLsVDNNTsA	72549.6	73807.5	70584.6	66924.4
Q8K4L2	Supervillin	Q8K4L2;A0A1B0GS91;Q8K4L3;E9Q3Z5	869;956;869;755	Svil	S	869	+	0.953372	RKLSVDNNTSATDYKSPPAENSDSPVRSILK	TsAtDYKsPPAENSD	5821.6	6494.5	6120.6	8795.4
Q8K4L2	Supervillin	Q8K4L2;A0A1B0GS91;Q8K4L3;E9Q3Z5	234;321;234;234	Svil	S	234	+	0.829222	ISFPEVPRSPKQIPSSPLQQPASPNHPGDSP	sPKQIPssPLQQPAs	9717.1	10280.7	11167.4	12118.7
Q8K4L2	Supervillin	Q8K4L2;A0A1B0GS91;Q8K4L3;E9Q3Z5	241;328;241;241	Svil	S	241	+	0.999974	RSPKQIPSSPLQQPASPNHPGDSPLPTEARA	sPLQQPAsPNHPGDs	23886.1	24338.4	24164.1	25476.1
Q8K4L2	Supervillin	Q8K4L2;A0A1B0GS91;Q8K4L3;E9Q3Z5	248;335;248;248	Svil	S	248	+	0.985173	SSPLQQPASPNHPGDSPLPTEARASTGKPTH	sPNHPGDsPLPtEAR	7238	7976	9296.7	9638.1
Q8K4L2	Supervillin	Q8K4L2;A0A1B0GS91;Q8K4L3;E9Q3Z5	960;1047;960;846	Svil	S	960	+	0.999946	GDGQKEPKHVVLRRGSLELGNPSAAHLGDEL	HVVLRRGsLELGNPs	25103	26261	22354	23656
Q8K4L2	Supervillin	Q8K4L2;A0A1B0GS91;Q8K4L3;E9Q3Z5	220;307;220;220	Svil	S	220	+	0.985188	LGEDGSSAFFSERSISFPEVPRSPKQIPSSP	FFSERsIsFPEVPRs	11497.8	16315.1	38777.3	27629.1
Q8K4L2	Supervillin	Q8K4L2;A0A1B0GS91;Q8K4L3;E9Q3Z5	227;314;227;227	Svil	S	227	+	0.999955	AFFSERSISFPEVPRSPKQIPSSPLQQPASP	sFPEVPRsPKQIPss	44273	45448	66295	54691
Q8K4L2	Supervillin	Q8K4L2;A0A1B0GS91;Q8K4L3;E9Q3Z5	510;597;510;483	Svil	S	510	+	0.82107	KEASPKKRKVLARSLSDYTGPPQLQVPRHKD	KVLARsLsDYtGPPQ	1928.4	1516.6	1885.6	1581.5
Q8K4L2	Supervillin	Q8K4L2;A0A1B0GS91;Q8K4L3;E9Q3Z5	632;719;632;550	Svil	S	632	+	0.843655	QPITSAERKESDRYPSGSEIPVVEDEEKVDE	KESDRyPsGSEIPVV	3216.2	3667.6	3635.9	4249.1
A0A1B0GSG5	Ribonuclease inhibitor	A0A1B0GSG5;Q91VI7	487;451	Rnh1	S	487	+	1	NEVEEQLRALEEERPSLRIIS__________	ALEEERPsLRIIS__	5227	4862	3104	4721.3
A0A1B0GSI8	Synembryn-A	A0A1B0GSI8;Q3TIR3	200;435	Ric8a	S	200	+	0.999998	AARGLMAGGRPEGQYSEDEDTDTEEYREAKA	GRPEGQysEDEDtDt	7167.1	6737.5	6929.7	6724.7
A0A1B0GSJ1	TELO2-interacting protein 2	A0A1B0GSJ1;Q8BGV4	21;21	Tti2	S	21	+	0.997353	AEEKSGVGCSLPAEGSPPALEPAFSKILNRL	CSLPAEGsPPALEPA	1283.1	1406.4	1902.3	2127
A0A1B0GSX7	Nuclear pore complex protein Nup98-Nup96;Nuclear pore complex protein Nup98;Nuclear pore complex protein Nup96	A0A1B0GSX7;Q6PFD9	1815;1815	Nup98	S	1815		0.999944	LRGLTQSYLRELTVGSQ______________		916.56	762.93	513.97	689.83
A0A1B0GSX7	Nuclear pore complex protein Nup98-Nup96;Nuclear pore complex protein Nup98;Nuclear pore complex protein Nup96	A0A1B0GSX7;Q6PFD9;B2RQL0;A0A140T8J8	1059;1059;1042;1059	Nup98	S	1059	+	0.990208	VGGLLQSKFASGTFLSPSASVQECRTPRTSS	FAsGtFLsPsAsVQE	2684.7	2619.5	2824.3	2536
A0A1B0GSX7	Nuclear pore complex protein Nup98-Nup96;Nuclear pore complex protein Nup98;Nuclear pore complex protein Nup96	A0A1B0GSX7;Q6PFD9;B2RQL0;A0A140T8J8	1027;1027;1010;1027	Nup98	S	1027	+	0.997588	FGHIPSKGETVQEICSPRLPISASHSSKSRS	ETVQEICsPRLPIsA	4833	5150.5	5471.8	7373.4
A0A1B0GSX7	Nuclear pore complex protein Nup98-Nup96;Nuclear pore complex protein Nup98;Nuclear pore complex protein Nup96	A0A1B0GSX7;Q6PFD9;B2RQL0;A0A140T8J8;A0A1B0GRB5;A0A1B0GRA7	653;653;636;653;636;653	Nup98	S	653	+	0.975348	SKPVDENNQQDGEDDSLVSRFYTNPIAKPIP	QQDGEDDsLVSRFYT	1592.3	1595.4	1763	1909.8
A0A1B0GSX7	Nuclear pore complex protein Nup98-Nup96;Nuclear pore complex protein Nup98;Nuclear pore complex protein Nup96	A0A1B0GSX7;Q6PFD9;B2RQL0;A0A140T8J8	934;934;917;934	Nup98	S	934	+	0.999986	QMTLNGKPAPPPQSQSPEVEQLGRVVELDSD	APPPQsQsPEVEQLG	5260.6	4320.7	2845.1	3931.7
A0A1B0GSX7	Nuclear pore complex protein Nup98-Nup96;Nuclear pore complex protein Nup98;Nuclear pore complex protein Nup96	A0A1B0GSX7;Q6PFD9;B2RQL0;A0A140T8J8;A0A1B0GRB5;A0A1B0GRA7	888;888;871;888;871;888	Nup98	S	888	+	0.999999	WVFKVSHFSKYGLQDSDEEEEEHPPKTTSKK	SKYGLQDsDEEEEEH	12706	11786	10232	11013
A0A1B0GSY0	E3 ubiquitin-protein ligase SH3RF1	A0A1B0GSY0;E9QQ33;Q69ZI1	732;732;733	Sh3rf1	S	732	+	0.805184	SKKEKKGLLKLLSGASTKRKPRVSPPASPTL	LKLLsGAsTKRKPRV	7761.7	8740.1	8694.4	8634.2
A0A1B0GT26	BCL2/adenovirus E1B 19 kDa protein-interacting protein 3	A0A1B0GT26;O55003	79;79	Bnip3	S	79	+	0.954708	SQTPQDTNRAEIDSHSFGEKNSTLSEEDYIE	RAEIDsHsFGEkNst	12604.4	13524.2	10759.7	11794.1
A0A1B0GT26	BCL2/adenovirus E1B 19 kDa protein-interacting protein 3	A0A1B0GT26;O55003	85;85	Bnip3	S	85	+	0.886987	TNRAEIDSHSFGEKNSTLSEEDYIERRREVE	HsFGEkNstLsEEDy	10988.6	11190	8704.8	12160.2
A0A1B0GT26	BCL2/adenovirus E1B 19 kDa protein-interacting protein 3	A0A1B0GT26;O55003	88;88	Bnip3	S	88	+	0.967481	AEIDSHSFGEKNSTLSEEDYIERRREVESIL	GEkNstLsEEDyIER	12163.7	14822.2	11897.1	13031
A0A1B0GT31	Sorting nexin-25	A0A1B0GT31;E9Q1K0;Q3ZT31	94;420;274	Snx25	S	94	+	0.997228	RILGGPAYDQQEDGASDEGEGPQSQKILQFE	DQQEDGAsDEGEGPQ	13064	12802	10542	10690
A0A1B0GT46	Myb/SANT-like DNA-binding domain-containing protein 2	A0A1B0GT46;Q6NZR2	235;436	Msantd2	S	235	+	0.999872	GLYAIGYEECIERPLSPDVERHALDPGKEGR	ECIERPLsPDVERHA	1151.4	1103.7	971.71	1127.3
A0A1B0GT92	Glycogen [starch] synthase, muscle	A0A1B0GT92;Q9Z1E4	593;657	Gys1	S	593	+	0.978786	VPPSPSLSRHSSPHQSEDEEEPRDGPLGEDS	RHssPHQsEDEEEPR	3619.9	3131.7	2935.4	2967.4
A0A1B0GT92	Glycogen [starch] synthase, muscle	A0A1B0GT92;Q9Z1E4	577;641	Gys1	S	577	+	0.999994	HEVDATQGYRYPRPASVPPSPSLSRHSSPHQ	YRYPRPAsVPPsPsL	35218.2	33554.7	29521.3	27881.2
A0A1B0GT92	Glycogen [starch] synthase, muscle	A0A1B0GT92;Q9Z1E4	581;645	Gys1	S	581	+	0.997647	ATQGYRYPRPASVPPSPSLSRHSSPHQSEDE	RPAsVPPsPsLsRHs	53115.1	51145.9	44849	43340.3
A0A1B0GT92	Glycogen [starch] synthase, muscle	A0A1B0GT92;Q9Z1E4	585;649	Gys1	S	585	+	0.98647	YRYPRPASVPPSPSLSRHSSPHQSEDEEEPR	VPPsPsLsRHssPHQ	9012.2	9002.7	7711.3	7306.2
A0A1B0GT92	Glycogen [starch] synthase, muscle	A0A1B0GT92;Q9Z1E4	664;728	Gys1	S	664	+	0.858703	DTGPSSSLSTPTEPLSPTSSLGEERN_____	stPtEPLsPTSsLGE	1227.3	1154.6	2528.9	1930.7
B1AUA8	Histone deacetylase 6	B1AUA8;A0A1B0GX25;Q9Z2V5	43;43;43	Hdac6	S	43	+	0.88022	ATLKRGGKKCAVPHSSPNLAEVKKKGKMKKL	KCAVPHssPNLAEVK	0	0	0	0
B1AUA8	Histone deacetylase 6	B1AUA8;A0A1B0GX25;Q9Z2V5	21;21;21	Hdac6	S	21	+	1	QDSSTRQRKSRHNPQSPLQESSATLKRGGKK	KsRHNPQsPLQESSA	14167	12802	16680	18462
A0JNS2	Immunoglobulin superfamily DCC subclass member 4	A0JNS2;E9QAQ0;Q9EQS9	227;1285;1238	Igdcc4	S	227	+	0.887021	PGKSCQPKALCPLTVSPSLPRAPVSSAQVP_	ALCPLTVsPsLPRAP	646.38	201.23	573.06	412.92
A0JNY3	Gephyrin;Molybdopterin adenylyltransferase;Molybdopterin molybdenumtransferase	A0JNY3;Q8BUV3	341;338	Gphn	S	341	+	0.960741	QSRCSSKENILRASHSAVDITKVARRHRMSP	NILRAsHsAVDITkV	11374	7962.3	6301.8	7376.5
A0JNY3	Gephyrin;Molybdopterin adenylyltransferase;Molybdopterin molybdenumtransferase	A0JNY3;Q8BUV3	188;188	Gphn	S	188	+	0.999939	IVKVKEVHDELEDLPSPPPPLSPPPTTSPHK	DELEDLPsPPPPLsP	10386.4	9787.7	11220.3	11768.6
A0JNY3	Gephyrin;Molybdopterin adenylyltransferase;Molybdopterin molybdenumtransferase	A0JNY3;Q8BUV3	194;194	Gphn	S	194	+	0.993913	VHDELEDLPSPPPPLSPPPTTSPHKQTEDKG	PsPPPPLsPPPttsP	10386.4	9787.7	11220.3	11768.6
S4R2S6	TBC1 domain family member 25	S4R2S6;E9PWX7;A1A5B6	378;541;560	Tbc1d25	S	378	+	1	SSQGPSGGGRLLRQASLDGLQQLRDNMGLRK	GRLLRQAsLDGLQQL	10372	9859.7	9420.5	11169
A1BN54	Alpha-actinin-1;Alpha-actinin-2;Alpha-actinin-3;Alpha-actinin-4	A1BN54;Q7TPR4;D3Z761;D3Z0L8;Q9JI91;O88990;P57780;E9Q2W9	140;140;75;75;147;153;160;160	Actn1	S	140	+	0.999926	GMIWTIILRFAIQDISVEETSAKEGLLLWCQ	RFAIQDIsVEETSAK	12841	16214	20182	13390
A1BN54	Alpha-actinin-1;Alpha-actinin-4	A1BN54;Q7TPR4;P57780;E9Q2W9	348;348;368;368	Actn1	S	348	+	0.999966	QLEINFNTLQTKLRLSNRPAFMPSEGRMVSD	LQTKLRLsNRPAFMP	9763.8	8477.4	7810.8	7738.2
A1BN54	Alpha-actinin-1	A1BN54;Q7TPR4	362;362	Actn1	S	362	+	1	LSNRPAFMPSEGRMVSDINNAWGCLEQAEKG	PsEGRMVsDINNAWG	3619.5	2965.9	4343	4274.1
A1BN54	Alpha-actinin-1;Alpha-actinin-4	A1BN54;Q7TPR4;P57780;E9Q2W9	404;404;424;424	Actn1	S	404	+	0.997911	LERLDHLAEKFRQKASIHEAWTDGKEAMLKQ;LERLDHLAEKFRQKASIHEAWTDGKEAMLRQ	EkFRQkAsIHEAWtD	5619	7314	5936.6	5287.9
A1BN54	Alpha-actinin-1	A1BN54;Q7TPR4	91;91	Actn1	S	91	+	1	RLAKPERGKMRVHKISNVNKALDFIASKGVK	KMRVHKIsNVNKALD	13438	12364	11431	11143
B0QZV3	Sodium/hydrogen exchanger	B0QZV3;A1L3P4	655;687	Slc9a6	S	655	+	0.884644	ELVIRGTRLVLPMDDSEPALNSLDDTRHSPA	LVLPMDDsEPALNsL	0	261.62	0	477.12
A1L3S7	Transcriptional repressor p66-beta	A1L3S7;Q8VHR5	123;123	Gatad2b	S	123	+	0.851884	MSARRSEPDRGRLTPSPDIIVLSDNEASSPR	DRGRLtPsPDIIVLs	1518.7	1301.5	651.22	712.18
A1L3S7	Transcriptional repressor p66-beta	A1L3S7;Q8VHR5	130;130	Gatad2b	S	130	+	0.999524	PDRGRLTPSPDIIVLSDNEASSPRSSSRMEE	sPDIIVLsDNEAssP	7833.2	7697.82	5366.11	5498.29
A1L3S7	Transcriptional repressor p66-beta	A1L3S7;Q8VHR5	136;136	Gatad2b	S	136	+	0.79191	TPSPDIIVLSDNEASSPRSSSRMEERLKAAN	LsDNEAssPRSSsRM	1616.64	1546.64	1719.58	1612.52
A1L3S7	Transcriptional repressor p66-beta	A1L3S7;Q8VHR5;A0A0U1RNM2	471;487;238	Gatad2b	S	471	+	0.956791	QEQEIEQRLQQQAALSPTTAPAVSSVSKQET	LQQQAALsPTTAPAV	7102.3	7779.3	9545.9	6712.7
A2A464	Sodium/hydrogen exchanger;Sodium/hydrogen exchanger 8	A2A464;Q8R4D1	535;566	Slc9a8	S	535	+	0.932625	KSLTNKWYEEVRQGPSGSEDDEQELF_____	EEVRQGPsGsEDDEQ	1334.7	980.61	916.28	1318.3
A2A468	Nuclear receptor coactivator 3	A2A468;Q05BA5;O09000	543;543;544	Ncoa3	S	543	+	0.998843	SLLSTLSSPGPKLDNSPNMNISQPSKVSGQD	PGPKLDNsPNMNISQ	3716.8	3581.6	2221.8	2775.1
A2A468	Nuclear receptor coactivator 3	A2A468;Q05BA5;O09000	719;719;720	Ncoa3	S	719	+	1	STASCGEGTTRQEQLSPKKKENNALLRYLLD	TTRQEQLsPKKKENN	22260	21258	15747	21588
A2A468	Nuclear receptor coactivator 3	A2A468;Q05BA5;O09000	214;214;215	Ncoa3	S	214	+	0.962701	RMLMKTHDILEDVNASPETRQRYETMQCFAL	ILEDVNAsPETRQRY	3431	2954	2275.5	2500.3
A2A485		A2A485;Q3UH28;Q3U1M7;A2A483;E9Q8D1;A2A482;A2A484	665;645;665;670;690;645;674	Zmynd8	S	665		1	PVSEKPDPTPAKDKASPEPEKDFVEKAKPSP		16221	15515	12755	14833
A2A485		A2A485;Q3UH28;Q3U1M7;A2A483;E9Q8D1;A2A482;A2A484	537;517;537;542;562;517;546	Zmynd8	S	537		0.96295	AEMDLKELSESVQQQSAPVPLISPKRQIRSR		1631.7	1513.7	2105.3	2220.1
A2A485		A2A485;Q3UH28;Q3U1M7;A2A483;E9Q8D1;A2A482;A2A484	544;524;544;549;569;524;553	Zmynd8	S	544		0.999656	LSESVQQQSAPVPLISPKRQIRSRFQLNLDK		6843.1	7146.8	9721.4	10689
A2A485		A2A485;Q3UH28;Q3U1M7;A2A483;E9Q8D1;A2A482;A2A484;A2A481;A2A480	412;392;412;417;437;392;421;392;412	Zmynd8	S	412		0.999965	DMTASPKILLSKPLLSGGAGRRISLSDMPRS		1427.3	1429	2931.2	4534.7
A2A485		A2A485;Q3UH28;Q3U1M7;A2A483;E9Q8D1;A2A482;A2A484	754;734;754;759;779;734;763	Zmynd8	S	754		0.999595	AIGKPPPSSTSAGNQSPPETPVLTRSATQAP		5978.9	6476.3	5737.8	7897.8
A2A485		A2A485;Q3UH28;Q3U1M7;A2A483;E9Q8D1;A2A482;A2A484	649;629;649;654;674;629;658	Zmynd8	S	649		0.920229	KPTNQVEVKEEAKSNSPVSEKPDPTPAKDKA		33852	32752	32075	37966
A2A485		A2A485;Q3UH28;Q3U1M7;A2A483;E9Q8D1;A2A482;A2A484	470;450;470;475;495;450;479	Zmynd8	S	470		0.81915	SASEESMDFLDKSTASPASTKTGQAGSLSGS		16622	14939	12055	11692
A2A485		A2A485;Q3UH28;Q3U1M7;A2A483;E9Q8D1;A2A482;A2A484	481;461;481;486;506;461;490	Zmynd8	S	481		0.893018	KSTASPASTKTGQAGSLSGSPKPFSPQAPTP		2735.7	2366.1	1773.2	1502.1
A2A485		A2A485;Q3UH28;Q3U1M7;A2A483;E9Q8D1;A2A482;A2A484	490;470;490;495;515;470;499	Zmynd8	S	490		0.977225	KTGQAGSLSGSPKPFSPQAPTPIMTKPDKTS		4640.6	4111.9	3793.5	3192.7
A2A4A6	Phosphoinositide phospholipase C;1-phosphatidylinositol 4,5-bisphosphate phosphodiesterase gamma-1	A2A4A6;Q62077	1248;1248	Plcg1	S	1248	+	1	SDASSQLFHVRAREGSFEARYQQPFEDFRIS	HVRAREGsFEARyQQ	8229.4	8654.6	9737.9	6872.2
A2A4A6	Phosphoinositide phospholipase C;1-phosphatidylinositol 4,5-bisphosphate phosphodiesterase gamma-1	A2A4A6;Q62077	1221;1221	Plcg1	S	1221	+	0.986329	LIKIDIFPAKENGDLSPFSGISLRERASDAS	AkENGDLsPFsGIsL	3520.5	4359.3	9996.4	10706
A2A4B3	Phosphatidate phosphatase LPIN3	A2A4B3;A2A4B1;Q99PI4	94;94;94	Lpin3	S	94	+	0.999999	KLGDSGEAFFVQELDSDEEDVPPRLCTSPIP	FFVQELDsDEEDVPP	589.21	280.87	843.14	1124.6
A2A4B3	Phosphatidate phosphatase LPIN3	A2A4B3;A2A4B1;Q99PI4	408;408;408	Lpin3	S	408	+	0.99982	LYFPKSEYGMGARRWSEPSNQKLLESPNPEH	GMGARRWsEPSNQKL	9909.6	9065.9	9290.8	8605.3
F6S397	Next to BRCA1 gene 1 protein	F6S397;Q05BC8;A2A4N5;A2A4N8;A2A4N7;K3W4P1;P97432	417;657;657;620;657;657;657	Nbr1	S	417	+	0.947326	EDLSGTQFVCETVIRSLTLDAAPDHNPPCRQ	VCETVIRsLtLDAAP	6071.6	5049.1	5032.1	5730.8
A2A4P3	Alanyl-tRNA editing protein Aarsd1	A2A4P3;A2A4P4;Q3THG9	522;540;409	Gm27029	S	522	+	0.898876	RAEAQALLQDYVSTQSAEE____________	QDYVstQsAEE____	3194.4	2595.6	2802.1	3223.6
A2A547	Ribosomal protein L19;60S ribosomal protein L19	A2A547;P84099	11;13	Rpl19	S	11		0.993948	_____MLRLQKRLASSVLRCGKKKVWLDPNE		4186.1	4240.2	3199.5	3379.8
A2A547	Ribosomal protein L19;60S ribosomal protein L19	A2A547;P84099	187;189	Rpl19	S	187	+	0.995934	EERLQAKKEEIIKTLSKEEETKK________	EEIIkTLskEEEtkk	18919	22716	21747	34306
A2A5R2	Brefeldin A-inhibited guanine nucleotide-exchange protein 2	A2A5R2;F6YCJ0	356;244	Arfgef2	S	356	+	0.767772	NSQTNGIADDRQSLSSADNLEPDVQGHQVAA	DDRQsLssADNLEPD	2007	2030.7	1387.2	1220
A2A5R2	Brefeldin A-inhibited guanine nucleotide-exchange protein 2	A2A5R2;F6YCJ0	218;129	Arfgef2	S	218	+	0.997884	QEARELEKPMQSKPQSPVIQATAGSPKFSRL	PMQsKPQsPVIQAtA	24955	26865	37324	37508
A2A5R2	Brefeldin A-inhibited guanine nucleotide-exchange protein 2	A2A5R2;F6YCJ0	227;138	Arfgef2	S	227	+	0.984002	MQSKPQSPVIQATAGSPKFSRLKQSQAQSKP	VIQAtAGsPKFSRLK	29760.3	31168.5	40608.1	41122.2
A2A5R2	Brefeldin A-inhibited guanine nucleotide-exchange protein 2	A2A5R2	1532	Arfgef2	S	1532	+	0.963328	QSLSSIDRNASERGQSQLSNPTDDSWKGAPY	NAsERGQsQLsNPTD	1548.6	1436.2	1193.8	1274
A2A5R2	Brefeldin A-inhibited guanine nucleotide-exchange protein 2	A2A5R2	1535	Arfgef2	S	1535	+	0.994909	SSIDRNASERGQSQLSNPTDDSWKGAPYAHQ	ERGQsQLsNPTDDsW	17309.6	17322.2	13918.8	13621
A2A5R2	Brefeldin A-inhibited guanine nucleotide-exchange protein 2	A2A5R2	1518	Arfgef2	S	1518	+	0.993515	EEVSDRHLDVDLDRQSLSSIDRNASERGQSQ	DVDLDRQsLssIDRN	16439.2	15874.3	13781.4	12834.9
A2A5V4	SH3 domain-binding protein 1	A2A5V4;P55194;A2A5V3;A2A5V2;S4R2D3	535;456;535;535;535	Sh3bp1	S	535	+	0.944299	MAVRERTEADLPKPTSPKVSRNPTETAASAE	ADLPKPtsPKVSRNP	46175	39799	36395	39377
A2A5V4	SH3 domain-binding protein 1	A2A5V4;P55194	677;598	Sh3bp1	S	677		0.999731	PPPALPPQPRPRGLISETE____________		1413.9	1820.4	1690.7	1094.8
A2A5V4	SH3 domain-binding protein 1	A2A5V4;P55194	582;503	Sh3bp1	S	582	+	0.898228	PPPQPSSTRSSPPAPSLPPGSVSPGTPQALP	RSsPPAPsLPPGsVs	1129.4	698.6	1216.3	343.12
A2A5Y4	KAT8 regulatory NSL complex subunit 1	A2A5Y4;Q80TG1	249;249	Kansl1	S	249	+	0.945336	VNSMDQPALQGSSRLSPSTDSSSNLTNVKLE	LQGSSRLsPsTDSSS	2997.4	2984.9	2368.7	3278.9
F2Z431	Importin subunit alpha-1	F2Z431;A2A602;A2A600;A2A601;A6PW68;P52293	55;55;55;55;74;55	Kpna2	S	55	+	0.813487	KAKKDEQMLKRRNVSSFPDDATSPLQENRNN	LKRRNVSsFPDDAts	2030.9	2076.6	1212	1388.1
F2Z431	Importin subunit alpha-1	F2Z431;A2A602;A2A600;A2A601;A6PW68;P52293	62;62;62;62;81;62	Kpna2	S	62	+	0.873035	MLKRRNVSSFPDDATSPLQENRNNQEIAF__	sFPDDAtsPLQENRN	14463	15333	12232	18222
E9Q6A7		E9Q6A7;A2A655;A2A654	1187;1239;1302	Bptf	S	1187	+	1	KPDPKDQVLDDVSIQSPGPNCQRQNSVESDL	LDDVSIQsPGPNCQR	2675.6	2411.9	2709.7	2753.1
E9Q6A7		E9Q6A7;A2A655;A2A654	2145;2197;2260	Bptf	S	2145		0.891681	QKGLTPGAAAGPLQPSAPHSPRPQQGQVKLT		4135.7	4096.3	3249.6	2867
E9Q6A7		E9Q6A7;A2A655;A2A654	1197;1249;1312	Bptf	S	1197	+	0.759238	DVSIQSPGPNCQRQNSVESDLDARISEPAGK	PNCQRQNsVEsDLDA	4514.2	4837.4	4228	4576
E9Q6A7		E9Q6A7;A2A655;A2A654	1273;1325;1388	Bptf	S	1273	+	0.999966	VVSSSKSTLPASVPKSPRDRDARAFSKAVDF	LPASVPKsPRDRDAR	9275.6	8963.4	11786	12862
E9Q6A7		E9Q6A7;A2A655;A2A654	228;228;228	Bptf	S	228	+	1	SSTPGRRKPRVHRPRSPILEEKDIPPLEFPK	PRVHRPRsPILEEKD	4027.9	3087.9	2120.4	3677.1
E9Q6A7		E9Q6A7;A2A655;A2A654	2353;2405;2468	Bptf	S	2353	+	0.999993	QPQSSVQGQSPVRVQSPPLTRIRPSTPSQVT	QsPVRVQsPPLTRIR	10031	9411.1	7461.8	10186
F6VP19	Protein TANC2	F6VP19;A2A690	677;1534	Tanc2	S	677	+	0.999855	RFSPPPVGGQSKEYPSPPPSPLRRGPQYRAS	GQSKEYPsPPPsPLR	10277	11121	10582	10278
F6VP19	Protein TANC2	F6VP19;A2A690	681;1538	Tanc2	S	681	+	0.999998	PPVGGQSKEYPSPPPSPLRRGPQYRASPPAE	EYPsPPPsPLRRGPQ	10277	11121	10582	10278
F6VP19	Protein TANC2	F6VP19;A2A690	589;1446	Tanc2	S	589	+	0.975518	LQTEARPSQGLPVIQSPPSSPAHRDSAYISS	QGLPVIQsPPSSPAH	2797.7	2384	2391	2463.9
F6VP19	Protein TANC2	F6VP19;A2A690	593;1450	Tanc2	S	593		0.773307	ARPSQGLPVIQSPPSSPAHRDSAYISSSPLG		2797.7	2384	2391	2463.9
F6VP19	Protein TANC2	F6VP19;A2A690	1124;1981	Tanc2	S	1124	+	0.882418	NLYRQLSRDSRQGQTSPIKPKRPFVESNV__	DSRQGQtsPIKPKRP	9397.4	9599.5	11606	12483
F6VP19	Protein TANC2	F6VP19;A2A690	869;1726	Tanc2	S	869	+	0.803183	GGMRYSQTPQIGRSQSASYYPVCHSKLDLER	PQIGRsQsASYYPVC	4805	4482.1	4711.2	4449.4
A2A6A1	G patch domain-containing protein 8	A2A6A1	735	Gpatch8	S	735	+	0.998797	ADSERGPKSEPPGSGSPAPPRRRRRAQDDSQ	SEPPGsGsPAPPRRR	19642	18730	14130	16129
A2A6A1	G patch domain-containing protein 8	A2A6A1	753	Gpatch8	S	753	+	0.99975	PPRRRRRAQDDSQRRSLPAEEGNSGKKDDGG	QDDSQRRsLPAEEGN	9151.5	8574.3	8825.2	9434.8
A2A6J4	Lymphocyte-specific protein 1	A2A6J4;A2A6J7;P19973	235;237;243	Lsp1	S	235	+	0.999767	ATESSGRTPKLSRQPSIELPSMAVASTKTLW	PKLsRQPsIELPsMA	8988.7	7917.9	8183.4	6867.6	MAPKAPK2
A2A6P4		A2A6P4	82	Fam104a	S	82	+	0.999843	AMSERLRPRKRRRNGSDDDNHPPPQTKRSSR	RKRRRNGsDDDNHPP	30157	28334	23382	29068
Q8R568	Cell division cycle protein 27 homolog	Q8R568;A2A6Q5	371;365	Cdc27	S	371	+	0.76906	TQSSGPQTSTTPQVLSPTITSPPNALPRRSS	STTPQVLsPtITsPP	310.7	299.49	274.15	608.83
A2A6T1	Cerebellar degeneration-related protein 2-like	A2A6T1	407	Cdr2l	S	407	+	1	ISRDSSWRDLLGGEESPGEGKAGEKSLSQHV	DLLGGEEsPGEGKAG	12783	11455	10819	12578
A2A6T1	Cerebellar degeneration-related protein 2-like	A2A6T1	344	Cdr2l	S	344	+	0.96953	DPASRHAGNLTLHANSVRRRGMSILREVDEQ	NLTLHANsVRRRGMs	4632.6	4107	3147.3	3654.4
A2A6T1	Cerebellar degeneration-related protein 2-like	A2A6T1	179	Cdr2l	S	179	+	0.825648	LCTSSRCEDAFRLHSSSLELGPRPLEQENER	DAFRLHsssLELGPR	6407.1	4947.6	5110.6	5738.2
A2A6T1	Cerebellar degeneration-related protein 2-like	A2A6T1	318	Cdr2l	S	318	+	0.858736	SSPAASPSHAVRKSCSDTALNAIVAKDPASR	HAVRKSCsDTALNAI	1936.1	1110	1250.4	1854.1
A2A6U3	Septin-9	A2A6U3;Q80UG5	12;30	43717	S	12		1	____MERDRITALKRSFEVEEIEPPNSTPPR		35681	39064	28433	23143
A2A6U3	Septin-9	A2A6U3;Q80UG5;A2A6U5	307;325;95	43717	S	307	+	0.96118	STLINTLFKSKISRKSVQPTSEERIPKTIEI	kSKISRKsVQPTsEE	6821.5	7592.5	7257.8	6774.2
A2A6U3	Septin-9	A2A6U3;Q80UG5	210;228	43717	S	210	+	1	EAPMSQLQSRLEPRPSVAEVPYRNQEDSEVT	SRLEPRPsVAEVPYR	10710	8417.7	9336.8	7183.9
A2A6U3	Septin-9	A2A6U3;Q80UG5	64;82	43717	S	64	+	0.998779	GVKNSEPAARLVDSLSQRSPKPSLRRVELAG	ARLVDsLsQRsPKPs	6602.8	7753.4	5077.1	5176.7
A2A6U3	Septin-9	A2A6U3;Q80UG5	67;85	43717	S	67	+	0.997961	NSEPAARLVDSLSQRSPKPSLRRVELAGAKA	VDsLsQRsPKPsLRR	63615	49176	47066	51438
A2A791	Zinc finger MYM-type protein 4	A2A791	121	Zmym4	S	121	+	1	TDGSLEVERRAAHQESDNENEIQIQNQLKKD	RRAAHQEsDNENEIQ	12806	12989	10416	12630
A2A7B5		A2A7B5	792	Prdm2	S	792	+	0.857338	SPAWSLSGRDERETGSPPCFDEYKISKEWAA	RDERETGsPPCFDEY	3185.8	2259.5	2852.9	2419.8
A2A7B5		A2A7B5	638	Prdm2	S	638	+	0.985919	SPSSTNCESKKRRTASPPVLPKIKAETDSDS	SKKRRtAsPPVLPKI	7618.4	7854.6	6568.6	6328.6
E9Q532		E9Q532;A2A7F4	927;1037	Rlf	S	927	+	0.985916	DHSIHTKCKREHQGYSPEPSICASKRPCTED	KREHQGYsPEPSICA	5152.2	4549.1	3753	4510.7
A2A7S8	Uncharacterized protein KIAA1522	A2A7S8	886	Kiaa1522	S	886	+	0.954336	ALPTGIPEAEPRSPQSPASKASFIFSKGTKK	AEPRsPQsPASKASF	2017.7	2660.6	2924.3	3079.9
A2A7S8	Uncharacterized protein KIAA1522	A2A7S8	543	Kiaa1522	S	543	+	1	GTPTLPPKGLAVAPASPGKAQPPKPDRVTSL	GLAVAPAsPGKAQPP	10714	7778.8	7124.4	7878.3
A2A7T3	Arginine-glutamic acid dipeptide repeats protein	A2A7T3;Q80TZ9	332;600	Rere	S	332	+	0.997124	RSGRKKQPTSPDGRASPINEDIRSSGRNSPS	tsPDGRAsPINEDIR	6288.7	6451.8	6293.6	6279
A2A7T3	Arginine-glutamic acid dipeptide repeats protein	A2A7T3;Q80TZ9	374;642	Rere	S	374	+	1	ETVKKSAKKVKEEAASPLKSTKRQREKVASD	KVKEEAAsPLKSTKR	14700	11345	9467.9	10672
Z4YLK3	Fas-binding factor 1	Z4YLK3;A2A870	206;206	Fbf1	S	206	+	0.999929	TATKLPAVERKPAPKSPGAAAGQGPSVPLTP	ERKPAPKsPGAAAGQ	3167.8	2813.9	3149.8	2258.3
A8Y5G5		A8Y5G5;A2A8R0	640;640	Zfyve9	S	640	+	1	EAEISSRPCLALAPDSPDNDLRASQFGISAR	CLALAPDsPDNDLRA	1186.6	1261.8	1127.2	1306.6
A2A8U2	Transmembrane protein 201	A2A8U2	441	Tmem201	S	441	+	0.997568	LPLTKQQLFRSPRRVSPSSLPGRLSRALSLG	FRSPRRVsPSSLPGR	2757.3	3048.4	2376.4	3001.1
A2A8V9	Serine/arginine repetitive matrix protein 1	A2A8V9;E9PUK6;Q52KI8;A2A8V8;E9QKA4	751;756;779;742;756	Srrm1	S	751	+	0.991396	RVSRTPEPKKIKKAASPSPQSVRRVSSSRSV	KKIKKAAsPsPQsVR	63835.6	63364.2	57025.3	61180.9
A2A8V9	Serine/arginine repetitive matrix protein 1	A2A8V9;E9PUK6;Q52KI8;A2A8V8;E9QKA4	753;758;781;744;758	Srrm1	S	753	+	0.970074	SRTPEPKKIKKAASPSPQSVRRVSSSRSVSG	IKKAAsPsPQsVRRV	5505.6	4736.2	4355.3	5097.9
A2A8V9	Serine/arginine repetitive matrix protein 1	A2A8V9;E9PUK6;Q52KI8;A2A8V8;E9QKA4;F6UK16	804;809;832;795;809;239	Srrm1	S	804	+	0.993097	PSTNWSPAVPAKKAKSPTPSLSPARNSDQEG	VPAKKAKsPtPsLsP	7380.9	7590.1	5498.3	6117
A2A8V9	Serine/arginine repetitive matrix protein 1	A2A8V9;E9PUK6;Q52KI8;A2A8V8;E9QKA4;F6UK16	815;820;843;806;820;250	Srrm1	S	815	+	0.982346	KKAKSPTPSLSPARNSDQEGGGKKKKKKKDK	sLsPARNsDQEGGGK	8605.7	8063.6	7618.3	9211.8
A2A8V9	Serine/arginine repetitive matrix protein 1	A2A8V9;E9PUK6;Q52KI8;A2A8V8;E9QKA4;F7BWM1	260;260;260;260;260;50	Srrm1	S	260	+	1	LKAPKPEPVPEPKEPSPEKNSKKEKEKTRPR	VPEPKEPsPEKNsKK	52613	50098	45119	50931
A2A8V9	Serine/arginine repetitive matrix protein 1	A2A8V9;E9PUK6;Q52KI8;A2A8V8;E9QKA4;F6UK16	709;714;714;700;714;160	Srrm1	S	709	+	0.963623	KRHSPSPRPRAPQTSSPPPVRRGASASPQGR	PRAPQtssPPPVRRG	39706	37904	27798	39430
A2A8V9	Serine/arginine repetitive matrix protein 1	A2A8V9;E9PUK6;Q52KI8;A2A8V8	915;920;943;906	Srrm1	S	915	+	0.985793	HLREKALRSMRKAQVSPQS____________	sMRKAQVsPQs____	19992	19809	16109	20124
A2A8V9	Serine/arginine repetitive matrix protein 1	A2A8V9;E9PUK6;Q52KI8;A2A8V8	918;923;946;909	Srrm1	S	918	+	0.999994	EKALRSMRKAQVSPQS_______________	KAQVsPQs_______	9594.1	9275.3	6286.6	7052.2
A2A8V9	Serine/arginine repetitive matrix protein 1	A2A8V9;E9PUK6;Q52KI8;A2A8V8;E9QKA4;F6UK16	640;645;645;631;645;91	Srrm1	S	640	+	1	KRRTASPPPPPKRRASPSPPPKRRVSHSPPP	PPPKRRAsPsPPPKR	10768	11224	8488.3	12118
A2A8V9	Serine/arginine repetitive matrix protein 1	A2A8V9;E9PUK6;Q52KI8;A2A8V8;E9QKA4;F6UK16	642;647;647;633;647;93	Srrm1	S	642	+	1	RTASPPPPPKRRASPSPPPKRRVSHSPPPKQ	PKRRAsPsPPPKRRV	10768	11224	8488.3	12118
A2A8V9	Serine/arginine repetitive matrix protein 1	A2A8V9;E9PUK6;Q52KI8;A2A8V8;E9QKA4;F6UK16	689;694;694;680;694;140	Srrm1	S	689	+	1	HRKGSSPGRSTREARSPQPNKRHSPSPRPRA	RsTREARsPQPNKRH	12068	9421.2	8622.5	12362
A2A8V9	Serine/arginine repetitive matrix protein 1	A2A8V9;E9PUK6;Q52KI8;A2A8V8;E9QKA4;F7BWM1	220;220;220;220;220;10	Srrm1	S	220	+	1	TKSRSPSPAPEKKEKSPELPEPSVRMKDSSV	APEKKEKsPELPEPs	62706	59030	53937	58017
A2A8V9	Serine/arginine repetitive matrix protein 1	A2A8V9;E9PUK6;Q52KI8;A2A8V8;E9QKA4;F6T4M4;A2A983	10;10;10;10;10;3;10	Srrm1	S	10	+	0.894626	______MDAGFFRGTSAEQDNRFSNKQKKLL	AGFFRGtsAEQDNRF	7736.4	6546.9	6022.1	5470.4
A2A8V9	Serine/arginine repetitive matrix protein 1	A2A8V9;E9PUK6;Q52KI8;A2A8V8	887;892;915;878	Srrm1	S	887	+	1	QEEPAAAPEPRKETESEAEDDNLDDLERHLR	EPRKEtEsEAEDDNL	117789	112605	110013	114633
A2A8V9	Serine/arginine repetitive matrix protein 1	A2A8V9;E9PUK6;Q52KI8;A2A8V8;E9QKA4;F6UK16	782;787;810;773;787;217	Srrm1	S	782	+	0.998607	SGSPEPAAKKPPAPPSPVQSQSPSTNWSPAV	KKPPAPPsPVQsQsP	121204	112702	108222	121439
A2A8V9	Serine/arginine repetitive matrix protein 1	A2A8V9;E9PUK6;Q52KI8;A2A8V8;E9QKA4;F6UK16	786;791;814;777;791;221	Srrm1	S	786	+	0.783644	EPAAKKPPAPPSPVQSQSPSTNWSPAVPAKK	APPsPVQsQsPstNW	35232	34145	31118.2	37782.6
A2A8V9	Serine/arginine repetitive matrix protein 1	A2A8V9;E9PUK6;Q52KI8;A2A8V8;E9QKA4;F6UK16	788;793;816;779;793;223	Srrm1	S	788	+	0.958312	AAKKPPAPPSPVQSQSPSTNWSPAVPAKKAK	PsPVQsQsPstNWsP	93651	88019	82110.6	99355
A2A8V9	Serine/arginine repetitive matrix protein 1	A2A8V9;E9PUK6;Q52KI8;A2A8V8;E9QKA4;F6UK16	794;799;822;785;799;229	Srrm1	S	794	+	0.998024	APPSPVQSQSPSTNWSPAVPAKKAKSPTPSL	QsPstNWsPAVPAKK	74025	65985	61737	56988
A2A8V9	Serine/arginine repetitive matrix protein 1	A2A8V9;E9PUK6;Q52KI8;A2A8V8;E9QKA4	422;427;427;427;427	Srrm1	S	422	+	1	SPTPQQSNRTRKSRVSVSPGRTSGKVTKHKG	RTRKsRVsVsPGRts	43387	42994	33191	38785
A2A8V9	Serine/arginine repetitive matrix protein 1	A2A8V9;E9PUK6;Q52KI8;A2A8V8;E9QKA4	424;429;429;429;429	Srrm1	S	424	+	1	TPQQSNRTRKSRVSVSPGRTSGKVTKHKGTE	RKsRVsVsPGRtsGK	52669.6	52488	39564	46084.6
A2A8V9	Serine/arginine repetitive matrix protein 1	A2A8V9;E9PUK6;Q52KI8;A2A8V8;E9QKA4	456;461;461;461;461	Srrm1	S	456	+	1	RESPSPAPKPRKVELSESEEDKGSKMAAADS	KPRKVELsEsEEDKG	110166	100728	95488	105328
A2A8V9	Serine/arginine repetitive matrix protein 1	A2A8V9;E9PUK6;Q52KI8;A2A8V8;E9QKA4	458;463;463;463;463	Srrm1	S	458	+	1	SPSPAPKPRKVELSESEEDKGSKMAAADSVQ	RKVELsEsEEDKGsk	97706.8	88743.9	86677.3	93649.8
A2A8V9	Serine/arginine repetitive matrix protein 1	A2A8V9;E9PUK6;Q52KI8;A2A8V8;E9QKA4;F6UK16	659;664;664;650;664;110	Srrm1	S	659	+	0.981545	PPKRRVSHSPPPKQRSPTVTKRRSPSLSSKH	sPPPKQRsPtVTKRR	24178.3	22438.2	19095.1	20330.4
A2A8V9	Serine/arginine repetitive matrix protein 1	A2A8V9;E9PUK6;Q52KI8;A2A8V8;E9QKA4	443;448;448;448;448	Srrm1	S	443	+	0.999212	TSGKVTKHKGTEKRESPSPAPKPRKVELSES	KGtEKREsPsPAPKP	92949	94592	82189	95867
A2A8V9	Serine/arginine repetitive matrix protein 1	A2A8V9;E9PUK6;Q52KI8;A2A8V8;E9QKA4	382;387;387;387;387	Srrm1	S	382	+	0.998748	PPKRTSSPPRKTRRLSPSASPPRRRHRPSSP	PRKtRRLsPsAsPPR	8196.5	7216.1	5230	6307.5
A2A8V9	Serine/arginine repetitive matrix protein 1	A2A8V9;E9PUK6;Q52KI8;A2A8V8;E9QKA4	384;389;389;389;389	Srrm1	S	384	+	0.76919	KRTSSPPRKTRRLSPSASPPRRRHRPSSPAT	KtRRLsPsAsPPRRR	28677	26286	22493	26139
A2A8V9	Serine/arginine repetitive matrix protein 1	A2A8V9;E9PUK6;Q52KI8;A2A8V8;E9QKA4	386;391;391;391;391	Srrm1	S	386	+	0.999503	TSSPPRKTRRLSPSASPPRRRHRPSSPATPP	RRLsPsAsPPRRRHR	26740	24643	21633	25104
A2A8V9	Serine/arginine repetitive matrix protein 1	A2A8V9;E9PUK6;Q52KI8;A2A8V8;E9QKA4;F6UK16	667;672;672;658;672;118	Srrm1	S	667	+	0.99994	SPPPKQRSPTVTKRRSPSLSSKHRKGSSPGR	PtVTKRRsPsLssKH	55373	53835	44354	52471
A2A8V9	Serine/arginine repetitive matrix protein 1	A2A8V9;E9PUK6;Q52KI8;A2A8V8;E9QKA4;F6UK16	669;674;674;660;674;120	Srrm1	S	669	+	0.990284	PPKQRSPTVTKRRSPSLSSKHRKGSSPGRST	VTKRRsPsLssKHRK	18092	18248	16469	19093
A2A8V9	Serine/arginine repetitive matrix protein 1	A2A8V9;E9PUK6;Q52KI8;A2A8V8;E9QKA4;F6UK16	567;572;572;558;572;18	Srrm1	S	567	+	1	RRRRSPSPPPARRRRSPSPAPPPPPPPPPPR	PPARRRRsPsPAPPP	141040	128520	107230	119830
A2A8V9	Serine/arginine repetitive matrix protein 1	A2A8V9;E9PUK6;Q52KI8;A2A8V8;E9QKA4;F6UK16	569;574;574;560;574;20	Srrm1	S	569	+	1	RRSPSPPPARRRRSPSPAPPPPPPPPPPRRR	ARRRRsPsPAPPPPP	141040	128520	107230	119830
A2A8V9	Serine/arginine repetitive matrix protein 1	A2A8V9;E9PUK6;Q52KI8;A2A8V8;E9QKA4;F6UK16	556;561;561;547;561;7	Srrm1	S	556	+	1	KRWQSPVTKSSRRRRSPSPPPARRRRSPSPA	KSSRRRRsPsPPPAR	6504.5	6002.2	5678.1	6044.2
A2A8V9	Serine/arginine repetitive matrix protein 1	A2A8V9;E9PUK6;Q52KI8;A2A8V8;E9QKA4;F6UK16	558;563;563;549;563;9	Srrm1	S	558	+	1	WQSPVTKSSRRRRSPSPPPARRRRSPSPAPP	SRRRRsPsPPPARRR	6504.5	6002.2	5678.1	6044.2
A2A8V9	Serine/arginine repetitive matrix protein 1;Pre-mRNA-splicing factor 38A;Thyroid hormone receptor-associated protein 3	A2A8V9;E9PUK6;Q52KI8;A2A8V8;E9QKA4;F6UK16;Q4FK66;Q569Z6;Q8BZN7	604;609;609;595;609;55;250;134;134	Srrm1	S	604	+	1	PPPRRRTPSPPPRRRSPSPRRYSPPIQRRYS;RSRSPRRRSRSPKRRSPSPRRERHRSKSPRR;SPRRGRSRSRSPKRRSPSPRSRSHSRNSDKS	sPPPRRRsPsPRRys;SRSPKRRsPsPRrER;sRsPKRRsPsPRSRS	6765.4	5891.4	5077.5	6062.3
A2A8V9	Serine/arginine repetitive matrix protein 1;Pre-mRNA-splicing factor 38A;Thyroid hormone receptor-associated protein 3	A2A8V9;E9PUK6;Q52KI8;A2A8V8;E9QKA4;F6UK16;Q4FK66;Q569Z6;Q8BZN7	606;611;611;597;611;57;252;136;136	Srrm1	S	606	+	1	PRRRTPSPPPRRRSPSPRRYSPPIQRRYSPS;RRGRSRSRSPKRRSPSPRSRSHSRNSDKSSS;RSPRRRSRSPKRRSPSPRRERHRSKSPRRHR	PPRRRsPsPRRysPP;SPKRRsPsPRrERHR;sPKRRsPsPRSRSHS	6765.4	5891.4	5077.5	6062.3
A2A8V9	Serine/arginine repetitive matrix protein 1	A2A8V9;E9PUK6;Q52KI8;A2A8V8;E9QKA4;F6UK16	630;635;635;621;635;81	Srrm1	S	630	+	1	QRRYSPSPPPKRRTASPPPPPKRRASPSPPP	PPKRRtAsPPPPPKR	74521	68557	63383	67174
A2A8V9	Serine/arginine repetitive matrix protein 1	A2A8V9;E9PUK6;Q52KI8;A2A8V8;E9QKA4;F6UK16	597;602;602;588;602;48	Srrm1	S	597	+	1	RRRRSPTPPPRRRTPSPPPRRRSPSPRRYSP	PPRRRtPsPPPRRRs	20053	20010	16617	19688
A2A8V9	Serine/arginine repetitive matrix protein 1	A2A8V9;E9PUK6;Q52KI8;A2A8V8;E9QKA4;F6UK16	650;655;655;641;655;101	Srrm1	S	650	+	1	PKRRASPSPPPKRRVSHSPPPKQRSPTVTKR	PPPKRRVsHsPPPKQ	17031	17225	13953	16691
A2A8V9	Serine/arginine repetitive matrix protein 1	A2A8V9;E9PUK6;Q52KI8;A2A8V8;E9QKA4;F6UK16	652;657;657;643;657;103	Srrm1	S	652	+	1	RRASPSPPPKRRVSHSPPPKQRSPTVTKRRS	PKRRVsHsPPPKQRs	52636	50855	40798	43218
A2A8V9	Serine/arginine repetitive matrix protein 1	A2A8V9;E9PUK6;Q52KI8;A2A8V8;E9QKA4;F6UK16	738;743;743;729;743;189	Srrm1	S	738	+	1	GRQSPSPSTRPIRRVSRTPEPKKIKKAASPS	TRPIRRVsRtPEPKK;tRPIRRVsRtPEPKK	30267	26683	26115	26031
A2A8V9	Serine/arginine repetitive matrix protein 1	A2A8V9;E9PUK6;Q52KI8;E9QKA4	545;550;550;550	Srrm1	S	545	+	0.999472	QKETSPRMQMGKRWQSPVTKSSRRRRSPSPP	QMGKRWQsPVTKSSR	55636	50306	50303	47748
A2A8V9	Serine/arginine repetitive matrix protein 1	A2A8V9;E9PUK6;Q52KI8;A2A8V8;E9QKA4;F6UK16	611;616;616;602;616;62	Srrm1	S	611	+	0.999999	PSPPPRRRSPSPRRYSPPIQRRYSPSPPPKR	sPsPRRysPPIQRRy	19135	17558	14685	17350
A2A8V9	Serine/arginine repetitive matrix protein 1	A2A8V9;E9PUK6;Q52KI8;A2A8V8;E9QKA4;F6UK16	619;624;624;610;624;70	Srrm1	S	619	+	0.999962	SPSPRRYSPPIQRRYSPSPPPKRRTASPPPP	PPIQRRysPsPPPKR	210970	204450	164720	190490
A2A8V9	Serine/arginine repetitive matrix protein 1	A2A8V9;E9PUK6;Q52KI8;A2A8V8;E9QKA4;F6UK16	621;626;626;612;626;72	Srrm1	S	621	+	0.999935	SPRRYSPPIQRRYSPSPPPKRRTASPPPPPK	IQRRysPsPPPKRRt	218532	211774	170874	197439
A2A8V9	Serine/arginine repetitive matrix protein 1	A2A8V9;E9PUK6;Q52KI8;A2A8V8;E9QKA4;F6UK16	767;772;795;758;772;202	Srrm1	S	767	+	0.969705	PSPQSVRRVSSSRSVSGSPEPAAKKPPAPPS	VsssRsVsGsPEPAA	18519	17045	8481.4	9546.1
A2A8V9	Serine/arginine repetitive matrix protein 1	A2A8V9;E9PUK6;Q52KI8;A2A8V8;E9QKA4;F6UK16	769;774;797;760;774;204	Srrm1	S	769	+	0.999018	PQSVRRVSSSRSVSGSPEPAAKKPPAPPSPV	ssRSVSGsPEPAAKK;ssRsVsGsPEPAAKK	33804	30126	17117.9	19103
A2A8V9	Serine/arginine repetitive matrix protein 1	A2A8V9;E9PUK6;Q52KI8;A2A8V8;E9QKA4	407;412;412;412;412	Srrm1	S	407	+	0.996938	HRPSSPATPPPKTRHSPTPQQSNRTRKSRVS	PPPKtRHsPtPQQsN	2041	1849.8	1780.9	2228.9
B0QZL9	Calcipressin-1;Calcipressin-3	B0QZL9;A2A994;Q7TNY3;Q9JHG6;Q9JKK0	101;148;161;108;148	Rcan3	S	101	+	1	KSYLLPPQPTKQFLISPPASPPVGWKQSEDA	PTKQFLIsPPAsPPV	10514	10285	9920.8	9334.1
B0QZL9	Calcipressin-1;Calcipressin-3	B0QZL9;A2A994;Q7TNY3;Q9JHG6;Q9JKK0	105;152;165;112;152	Rcan3	S	105	+	1	LPPQPTKQFLISPPASPPVGWKQSEDAMPVI	FLIsPPAsPPVGWKQ	11336.8	11030.2	10674.6	10180	GSK3B;ERK2;P38A;ERK1
A2A9C3	Protein SZT2	A2A9C3	3230	Szt2	S	3230	+	0.979583	SRLPLEPETPGSLVGSPREASGMMLAPGPAP	TPGSLVGsPREASGM	398.06	473.89	163.74	219.65	mTOR
A2A9C3	Protein SZT2	A2A9C3	1115	Szt2	S	1115	+	0.752264	PSQSVVIPGVLRSSISAQPPQWHCYARLLGP	GVLRSSIsAQPPQWH	12428	11377	5596.5	8339.8
A2A9C3	Protein SZT2	A2A9C3	1641	Szt2	S	1641	+	0.956556	VELPPASDPQHHRSTSESSASFPRSPGQPSS	PQHHRSTsESsASFP	5584.5	4412.9	4596.8	3840.1
A2A9M5	Dedicator of cytokinesis protein 7	A2A9M5;A2A9M4;Q8R1A4	945;945;945	Dock7	S	945	+	0.893004	WVNTGPKAAPWGSNPSPSAESTQAMDRSCNR	APWGSNPsPsAESTQ	5489.1	5390	3334.5	4712.5
A2A9M5	Dedicator of cytokinesis protein 7	A2A9M5;A2A9M4;Q8R1A4;A0A0U1RNK7;E9PX48	2117;2119;2119;2087;2089	Dock7	S	2117	+	0.975563	PQLYKAVLPVTCHRDSFSRMSLRKMEL____	PVTCHRDsFSRMsLR	7518.9	6538.2	6828.8	7355
A2A9M5	Dedicator of cytokinesis protein 7	A2A9M5;A2A9M4;Q8R1A4;A0A0U1RNK7;E9PX48	1420;1420;1420;1390;1390	Dock7	S	1420	+	0.949185	ARQEMVRRSRGQLERSPSGSAFGSQENLRWR	SRGQLERsPsGsAFG	5947.2	5844.1	7931.4	6052
A2A9M5	Dedicator of cytokinesis protein 7	A2A9M5;A2A9M4;Q8R1A4;A0A0U1RNK7;E9PX48	1422;1422;1422;1392;1392	Dock7	S	1422	+	0.756419	QEMVRRSRGQLERSPSGSAFGSQENLRWRKD	GQLERsPsGsAFGsQ	3825	3624.9	6254.5	3663.9
A2A9M5	Dedicator of cytokinesis protein 7	A2A9M5;A2A9M4;Q8R1A4;A0A0U1RNK7;E9PX48	1428;1428;1428;1398;1398	Dock7	S	1428	+	0.996978	SRGQLERSPSGSAFGSQENLRWRKDMTHWRQ	PsGsAFGsQENLRWR	4570	3439	4775.8	3544.6
A2A9M5	Dedicator of cytokinesis protein 7	A2A9M5;A2A9M4;Q8R1A4;A0A0U1RNK7;E9PX48	432;432;432;432;432	Dock7	S	432	+	0.763193	RDSTEVEISTGERKGSWSERRNSSLVGRRSL	STGERKGsWSERRNs	21808	21451	24048	20203
A2A9M5	Dedicator of cytokinesis protein 7	A2A9M5;A2A9M4;Q8R1A4;A0A0U1RNK7;E9PX48;A0A0U1RNY4	1382;1382;1382;1352;1352;769	Dock7	S	1382	+	0.990117	SCFEYKGKKVFERMNSLTFKKSKDMRAKLEE	KVFERMNsLtFKKSK	24056	22473	29059	25183
A2A9M5	Dedicator of cytokinesis protein 7	A2A9M5;A2A9M4;Q8R1A4;A0A0U1RNK7;E9PX48	440;440;440;440;440	Dock7	S	440	+	0.964236	STGERKGSWSERRNSSLVGRRSLERTTSGDD	WSERRNssLVGRRsL	7203.8	8618.9	7042.3	8943
A2A9M5	Dedicator of cytokinesis protein 7	A2A9M5;A2A9M4;Q8R1A4;A0A0U1RNK7;E9PX48	1445;1445;1445;1415;1415	Dock7	S	1445	+	1	ENLRWRKDMTHWRQNSEKLDKSRAEIEHEAL	MTHWRQNsEKLDKSR	10791	13712	16279	12831
A2A9M5	Dedicator of cytokinesis protein 7	A2A9M5;A2A9M4;Q8R1A4;A0A0U1RNK7;E9PX48;A0A0U1RNY4;A2AW79;F6ZJ55	888;888;888;888;888;305;161;173	Dock7	S	888	+	0.972114	SVHYATMARSAVRPASLNLNRSRSLSNSNPD	RsAVRPAsLNLNRsR	4041.1	4090.1	4294.8	4482.1
A2A9M5	Dedicator of cytokinesis protein 7	A2A9M5;A2A9M4;Q8R1A4;A0A0U1RNK7;E9PX48;A0A0U1RNY4;A2AW79;F6ZJ55	898;898;898;898;898;315;171;183	Dock7	S	898	+	0.791283	AVRPASLNLNRSRSLSNSNPDISGTPTSPDD	LNRsRsLsNsNPDIs	1998.8	1744.1	1417.6	1737.7
A2A9M5	Dedicator of cytokinesis protein 7	A2A9M5;A2A9M4;Q8R1A4;A0A0U1RNK7;E9PX48;A0A0U1RNY4;A2AW79;F6ZJ55	900;900;900;900;900;317;173;185	Dock7	S	900	+	0.968911	RPASLNLNRSRSLSNSNPDISGTPTSPDDEV	RsRsLsNsNPDIsGt	12662.1	13192.2	11516	14037.5
A2A9M5	Dedicator of cytokinesis protein 7	A2A9M5;A2A9M4;Q8R1A4;A0A0U1RNK7;E9PX48;A0A0U1RNY4;A2AW79;F6ZJ55	910;910;910;910;910;327;183;195	Dock7	S	910	+	0.985154	RSLSNSNPDISGTPTSPDDEVRSIIGSKGLD	DIsGtPtsPDDEVRS	15670.2	19371.3	15378.8	19661.6
A2A9M5	Dedicator of cytokinesis protein 7	A2A9M5;A2A9M4;Q8R1A4;A0A0U1RNK7;E9PX48	180;180;180;180;180	Dock7	S	180	+	0.960698	DGSSYQDEQDDLKRRSMSIDDTPRGSWACSI	QDDLkRRsMsIDDtP	0	0	0	0
A2A9M5	Dedicator of cytokinesis protein 7	A2A9M5;A2A9M4;Q8R1A4;A2AW79	929;929;929;202	Dock7	S	929	+	0.925584	EVRSIIGSKGLDRSNSWVNTGPKAAPWGSNP	KGLDRSNsWVNTGPK	16024	14922	16505	16432
A2A9P0	NAD kinase	A2A9P0;P58058	64;64	Nadk	S	64	+	0.999716	ASPALGSTKEFRRTRSLHGPCPVTTFGPKAC	kEFRRtRsLHGPCPV	11769	12160	10882	12283
A2A9P0	NAD kinase	A2A9P0;P58058;A2A9N9	46;46;46	Nadk	S	46	+	0.985183	TWSYNHPIRGRAKSRSLSASPALGSTKEFRR	rGrAKsRsLsAsPAL	25024	29236	19768	23248
A2A9P6	Cyclin-dependent kinase 11B	A2A9P6;P24788	236;270	Cdk11b	S	236	+	0.985591	EKVEERDLLSDLQDISDSERKTSSAESSSAE	LsDLQDIsDSERKTS	4556	6065.3	3379.9	3926
A2A9P6	Cyclin-dependent kinase 11B	A2A9P6;P24788	544;578	Cdk11b	S	544	+	0.999579	GILKVGDFGLAREYGSPLKAYTPVVVTLWYR	GLAREyGsPLKAytP	18430	18258	14272	20457
A2A9P6	Cyclin-dependent kinase 11B	A2A9P6;P24788	707;741	Cdk11b	S	707	+	0.999946	TWPAKSEQQRVKRGTSPRPPEGGLGYSQLGD	QRVKRGtsPRPPEGG	4170.9	4101.2	2859.8	4427.9
A2A9P6	Cyclin-dependent kinase 11B	A2A9P6;P24788	200;234	Cdk11b	S	200	+	1	REEYSDKGKVGHWSRSPLRPPRERFEMGDNR	KVGHWsRsPLRPPRE	3825.2	4016.5	3073.4	3750
A2A9P8	E3 ubiquitin-protein ligase MIB2	A2A9P8;Q8R516	76;251	Mib2	S	76	+	1	HLPKLGKPAELQRRVSADGQPFQRGDKVKCL	AELQRRVsADGQPFQ	13431	11706	9459.8	10496
A6PWC3	Nardilysin	A6PWC3;A2A9Q2;Q8BHG1	85;85;85	Nrd1	S	85	+	1	DLGESGRLARLGADESEEEGRSFSNVGDPEI	ARLGADEsEEEGRsF	20371	21142	19650	19537
Q4VBE7		Q4VBE7;F6SH71;A2A9V9	33;29;33	Kctd2	S	33	+	0.999464	SSAMGDGGGSGRGPPSPRPAGPTPRGHGRQP	GSGRGPPsPRPAGPt	10974	10072	10948	11150
S4R2D2	ADP-ribosylation factor-binding protein GGA3	S4R2D2;A2A9W7;Q8BMI3	159;159;159	Gga3	S	159	+	0.990898	VQSDPPIPMDRTLIPSPPPRPKNPVFDDEEK	MDRTLIPsPPPRPKN	8370.5	8641.7	6796.1	8227.9
A2AA85	SUZ domain-containing protein 1	A2AA85;Q6NXN1	101;107	Szrd1	S	101	+	0.999844	EAEYAEARRRILGSASPEEEQEKPILDRPTR	RRILGsAsPEEEQEK	12938	16231	11972	18506
A2AAE1	Uncharacterized protein KIAA1109	A2AAE1	1355	Kiaa1109	S	1355	+	0.999999	QFSSDVSRSDENVLDSPKQRRSFGSFPYTPS	SDENVLDsPKQRRsF	9049.5	7233	8293.7	8444
A2AAE1	Uncharacterized protein KIAA1109	A2AAE1;F6YB09;A2AB97;F6YAT5;F6RPM4	3837;201;374;418;578	Kiaa1109	S	3837		0.752875	RSYDRSSRSLDQDSPSKKKKFQTNYASTTHL		7437.1	7554.4	6197.9	7274.7
A2AAE1	Uncharacterized protein KIAA1109	A2AAE1	2755	Kiaa1109	S	2755	+	0.979751	EPTCRVVFENEQDNNSLTKTQRKRSLVTSEP	ENEQDNNsLtKtQRK	7339.9	6192.6	6014.5	5867
A2AAE1	Uncharacterized protein KIAA1109	A2AAE1	2603	Kiaa1109	S	2603	+	0.935278	TQTDIKLSRYTAGSASPTPTFKTRKHRDFRS	RYTAGsAsPtPtFKT	7419.6	6124	5545.1	6618.1
A2AAN2	Signal recognition particle subunit SRP68	A2AAN2;Q8BMA6	17;17	Srp68	S	17	+	0.802561	AAEKQIPGGGSGGGGSGSGGGGGGSGGGRSA	GGSGGGGsGSGGGGG	2438.6	3258.4	2895.7	3167.8
A2AAY5	SH3 and PX domain-containing protein 2B	A2AAY5	769	Sh3pxd2b	S	769		0.962042	VVPPRRPPPPKKTSSSPLSCRPLPEVRGAQR		24314	21173	13620	18430
A2AAY5	SH3 and PX domain-containing protein 2B	A2AAY5	672	Sh3pxd2b	S	672	+	1	HVDIYNLRSKLRPAKSQEKALLDGESHHAAG	SKLRPAKsQEKALLD	32982	36872	48090	42593
A2AAY5	SH3 and PX domain-containing protein 2B	A2AAY5	339	Sh3pxd2b	S	339	+	1	RFEGRLVPDGDVKQRSPKMRQRPPPRRDMTI	DGDVKQRsPKMRQRP	9107.8	7732.8	7824.9	8357.8
A2AB59	Rho GTPase-activating protein 27	A2AB59	215	Arhgap27	S	215	+	0.999943	VYEAIPDLRCPPRAESPKQVDDPPEPVYANV	RCPPRAEsPKQVDDP	5825.6	6021.3	5621.1	6387.1
A2AB59	Rho GTPase-activating protein 27	A2AB59;A2AKN5	155;155	Arhgap27	S	155	+	1	ACLYVRPAAPVRPAQSLDDLARGGTAPPAGL	APVRPAQsLDDLARG	0	0	0	0
A2AB59	Rho GTPase-activating protein 27	A2AB59	632	Arhgap27	S	632	+	0.93713	RLGSWREEDVRQNAASPSLSPGGLESDLSRV	DVRQNAAsPsLsPGG	3308.81	2896.45	2416.29	3180.44
A2AB59	Rho GTPase-activating protein 27	A2AB59	636	Arhgap27	S	636	+	0.822274	WREEDVRQNAASPSLSPGGLESDLSRVRHKL	NAAsPsLsPGGLESD	701.81	750.05	711.09	964.04
A2AC05	Tether containing UBX domain for GLUT4	A2AC05;Q8VBT9;F7CRQ2;A2AC02;A2AC03;A2ABZ8	116;193;52;116;116;178	Aspscr1	S	116	+	0.90688	AGKQESIAVRSKAPGSPVSSLSADQASSSTL	VRsKAPGsPVssLsA	4349.1	4280.2	3626.1	5371
A2AC05	Tether containing UBX domain for GLUT4	A2AC05;Q8VBT9	202;279	Aspscr1	S	202	+	0.853176	GQRLGGPSASLRPLTSPSANSSKSFSGPGGP	AsLRPLtsPsANSsK	19387	22782	39161	35961
A2AC19	Histone-lysine N-methyltransferase SUV39H1	A2AC19;O54864	392;391	Suv39h1	S	392	+	0.999369	STRMDSNFGLAGLPGSPKKRVRIECKCGTTA	GLAGLPGsPKKRVRI	1443.2	1170.7	1342.8	1313.7
A2AC24	WD repeat-containing protein 13	A2AC24;Q91V09	79;79	Wdr13	S	79	+	0.983094	QRYGPLSEPGSARAYSNSIVRSSRTTLDRME	PGsARAYsNsIVRsS	7038	6115.1	5999.5	6811.5
A2ACM0	Regulatory-associated protein of mTOR	A2ACM0;Q8K4Q0;F7CN67	859;859;154	Rptor	S	859	+	0.995954	NARPQRILDTSSLTQSAPASPTNKGMHMHQV	DTSSLtQsAPAsPtN	7059.4	7709.8	7481	6600.8
A2ACM0	Regulatory-associated protein of mTOR	A2ACM0;Q8K4Q0;F7CN67	863;863;158	Rptor	S	863	+	0.976941	QRILDTSSLTQSAPASPTNKGMHMHQVGGSP	LtQsAPAsPtNKGMH	21101.3	22191.7	26792.2	23411.9
A2ACM0	Regulatory-associated protein of mTOR	A2ACM0;Q8K4Q0	722;722	Rptor	S	722	+	0.98143	PVRDSPCTPRLRSVSSYGNIRAVTTARNLNK	PRLRsVssyGNIRAV	16131	10931	13878	14123
A2ACV6		A2ACV6	139	Soga1	S	139	+	0.917776	CASEEARQLGLELALSSDAESAAGGPAGTRT	LGLELALssDAESAA	167.56	260.08	188	290.79
A2ACV6		A2ACV6	140	Soga1	S	140	+	0.917776	ASEEARQLGLELALSSDAESAAGGPAGTRTG	GLELALssDAESAAG	167.56	260.08	188	290.79
A2ACV6		A2ACV6	173	Soga1	S	173	+	0.998461	PQPAQSGQQPPRPPASPDEPSVAASSVGSSR	QPPRPPAsPDEPsVA	1268.3	1031	1251.6	1054.9
A2ACV6	Protein SOGA1;N-terminal form;C-terminal 80 kDa form	A2ACV6;E1U8D0	1251;1015	Soga1	S	1251	+	0.998335	RSYTAPDKTGIRVYYSPPVARRLGVPVVHDK	TGIRVyYsPPVARRL	2503.3	1580.1	1580.2	2180.3
Q3UR39	Rab proteins geranylgeranyltransferase component A 1	Q3UR39;A2AD03;Q9QXG2	618;657;660	Chm	S	618	+	0.99029	ETNSETPKESTVLGDSEEPSE__________	ESTVLGDsEEPsE__	2513.4	2049.6	2417.1	2335.5
Q3UR39	Rab proteins geranylgeranyltransferase component A 1	Q3UR39;A2AD03;Q9QXG2	622;661;664	Chm	S	622	+	0.999996	ETPKESTVLGDSEEPSE______________	LGDsEEPsE______	3924.1	3410.2	2503.9	3585.2
Q3UR39		Q3UR39;A2AD03	165;165	Chm	S	165		0.99979	EAACLPTAEESLSTRSCELPAEQSQCTGPES		17583	15300	12430	15665
D3Z359	Serine/threonine-protein kinase 26;Serine/threonine-protein kinase 25	D3Z359;A2AD84;Q99JT2;Q9Z2W1	149;153;153;149	Stk25	S	149		1	ERKIHRDIKAANVLLSEQGDVKLADFGVAGQ		6479.6	6271.3	4952.3	5732.1
A2ADE0	Pleckstrin homology domain-containing family M member 2	A2ADE0;Z4YJW6;Q80TQ5	423;443;423	Plekhm2	S	423	+	0.996513	WCSHADPPEQSFRAGSPGEAPEKPPFCDFSE	EQSFRAGsPGEAPEK	1100.4	1009.7	1094.4	1137.7
A2ADY9	Protein DDI1 homolog 2	A2ADY9	194	Ddi2	S	194	+	1	QQDRARREQERIRLFSADPFDLEAQAKIEED	QERIRLFsADPFDLE	719.52	1019.8	1505.9	877.96
A2AE27	AMP deaminase 2	A2AE27;Q9DBT5	63;37	Ampd2	S	63	+	0.846064	GNAPCLKHFPLDLRTSMDGKCKEIAEELFSR	FPLDLRtsMDGKCKE	3812.5	4376	4066.5	4158.1
A2AE27	AMP deaminase 2	A2AE27;Q9DBT5	113;87	Ampd2	S	113	+	1	IEQLEERRQRLERQISQDVKLEPDILLRAKQ	QRLERQIsQDVKLEP	31120	32399	35381	32180
A2AE27	AMP deaminase 2	A2AE27;Q9DBT5	38;12	Ampd2	S	38	+	0.950679	QASAAAPEARSGLGASPLQSARSLPGNAPCL	ARSGLGAsPLQSArs	9273.8	7460.3	6009.1	7706.8
A2AE98	WD and tetratricopeptide repeats protein 1	A2AE98;Q80ZK9	352;352	Wdtc1	S	352	+	0.999983	LHSNGFRLPESKGCISPQVELPPYLERVKQQ	PESkGCIsPQVELPP	1002.8	791.9	775.47	1006.9
A2AE98	WD and tetratricopeptide repeats protein 1	A2AE98;Q80ZK9	511;511	Wdtc1	S	511	+	0.9276	GGGGPVRLRSTSRKDSISEDEMVLRERSYDY	RSTSRkDsIsEDEMV	7593.4	7428.9	6613.2	6326.4
A2AEB5	Mortality factor 4-like protein 2	A2AEB5;A2AEB4;A2AEB3;Q9R0Q4	71;71;71;71	Morf4l2	S	71		0.942925	PGRWGGRSAENPPSGSVRKTRKNKQKAPGNG		6431.3	6839.3	7970.5	9017.9
A2AEG2	Oral-facial-digital syndrome 1 protein homolog	A2AEG2;Q80Z25	666;664	Ofd1	S	666		0.851562	AFRTYYQRATQNPSTSPQPAKSPPSVNSVAA		5174.2	5489.4	4971.5	4859.5
A2AEG2	Oral-facial-digital syndrome 1 protein homolog	A2AEG2;Q80Z25	793;791	Ofd1	S	793	+	0.998522	PAASPSPCPERTAQASPVPSRHSFSGLPEQN	PERTAQAsPVPSRHS	7086.8	6308.6	5117	5751.9
A2AEM2	Chloride channel CLIC-like protein 1	A2AEM2;Q99LI2	503;498	Clcc1	S	503	+	0.898094	SAKDVSGQVPSAGKSSPTVDKAQLKTDSECS	VPsAGKssPtVDKAQ	13606	11254	7714.8	14279
A2AEM2	Chloride channel CLIC-like protein 1	A2AEM2;Q99LI2	434;429	Clcc1	S	434	+	1	KMHASKRDALRQRFHSGNKSPEVLRAFDLPD	ALRQRFHsGNKsPEV	32862	38510	34824	40617
A2AEM2	Chloride channel CLIC-like protein 1	A2AEM2;Q99LI2	438;433	Clcc1	S	438	+	1	SKRDALRQRFHSGNKSPEVLRAFDLPDTEAQ	RFHsGNKsPEVLRAF	31725	44707	49196	50066
A2AEM2	Chloride channel CLIC-like protein 1	A2AEM2;Q99LI2;Z4YMG1	63;58;58	Clcc1	S	63	+	0.750825	QVRSGTSEKKEVSPDSSEAEELSDCLHRLDS	KKEVsPDssEAEELS	5734	6669.2	4066.4	5116.1
A2AEQ5	CTP synthase 2	A2AEQ5;P70303	133;568	Ctps2	S	133	+	0.999219	AHLQQMNKLPYSDGYSDASDDSFPEAKLAEL	LPysDGysDAsDDsF	5767.7	5960.7	4904.2	4823.7
A2AEQ5	CTP synthase 2	A2AEQ5;P70303	136;571	Ctps2	S	136	+	0.998785	QQMNKLPYSDGYSDASDDSFPEAKLAELDLN	sDGysDAsDDsFPEA	10629	10823	8954.1	7626.4
A2AEQ5	CTP synthase 2	A2AEQ5;P70303	139;574	Ctps2	S	139	+	0.988461	NKLPYSDGYSDASDDSFPEAKLAELDLN___	ysDAsDDsFPEAKLA	4860.9	4862.6	4049.9	2802.6
A2AES5	OTU domain-containing protein 5	A2AES5;A2AES4;Q3U2S4;A2AES3	64;64;64;64	Otud5	S	64	+	1	ERDRDSGVVGARPRASPPPQGPLPGPPGALH	VGARPRAsPPPQGPL	17652	16940	15555	15835
A2AES5	OTU domain-containing protein 5	A2AES5;A2AES4;Q3U2S4	165;165;165	Otud5	S	165	+	1	KRRRQAPGVGAVGGASPEREEVGAGYNSEDE	VGAVGGAsPEREEVG	2557.5	2858.2	2467.5	3197.9
A2AES5	OTU domain-containing protein 5	A2AES5;A2AES4;Q3U2S4	177;177;177	Otud5	S	177	+	0.999996	GGASPEREEVGAGYNSEDEYEAAAARIEAMD	EVGAGyNsEDEYEAA	2557.5	2858.2	2467.5	3197.9
A2AEW0	Transcription factor E3	A2AEW0;A2AEW1;Q64092	510;545;545	Tfe3	S	510	+	0.999994	VGGLSGGALSPLRAASDPLLSSVSPAVSKAS	LSPLRAAsDPLLssV	10030.4	10614	8648.8	8258.6
A2AEW0	Transcription factor E3	A2AEW0;A2AEW1;Q64092	515;550;550	Tfe3	S	515	+	0.751362	GGALSPLRAASDPLLSSVSPAVSKASSRRSS	AAsDPLLssVsPAVs	1069.5	1223.7	1009.5	1166.1
A2AEW0	Transcription factor E3	A2AEW0;A2AEW1;Q64092	518;553;553	Tfe3	S	518	+	0.806288	LSPLRAASDPLLSSVSPAVSKASSRRSSFSM	DPLLssVsPAVsKAs	11050	11001.1	7615.9	7949.1
A2AEW0	Transcription factor E3	A2AEW0;A2AEW1;Q64092	537;572;572	Tfe3	S	537		0.88245	SKASSRRSSFSMEEES_______________		8080.1	7957	6736.9	8617.7
A2AEW9	GRIP1-associated protein 1	A2AEW9;A2AEW8;Q8VD04	643;688;657	Gripap1	S	643	+	0.973058	KEKESSAIPARSLSSSPQAQPPRPAELSDEE	PARsLsssPQAQPPR	6224	7703.9	6514.5	5621.4
A2AF67	Dedicator of cytokinesis protein 11	A2AF67;A2AF47	613;797	Dock11	S	613	+	1	PPGYLNVNDAESRRQSNADIKWVDGAKPLLK	DAESRRQsNADIKWV	33611	31983	27091	25680
F6U539	Histone-binding protein RBBP7	F6U539;A2AFJ1;Q60973	25;345;354	Rbbp7	S	25	+	1	RRLNVWDLSKIGEEQSAEDAEDGPPELLFIH	SKIGEEQsAEDAEDG	2080.9	2325	2120.8	2446.5
A2AFQ0	E3 ubiquitin-protein ligase HUWE1	A2AFQ0;Q7TMY8;F6XP90	1395;1395;899	Huwe1	S	1395	+	1	AMSLGQDIPMDQRAESPEEVACRKEEEERKA	PMDQRAEsPEEVACR	10363	11026	8922.2	9289.3
A2AFQ0	E3 ubiquitin-protein ligase HUWE1	A2AFQ0;Q7TMY8	3664;3663	Huwe1	S	3664	+	0.957891	EYNLEQQRRAQCETLSPDGLPEEQPQTTKLK	RAQCEtLsPDGLPEE	9454.2	10896	10849	14482
A2AFQ0	E3 ubiquitin-protein ligase HUWE1	A2AFQ0;Q7TMY8	3923;3922	Huwe1	S	3923	+	0.992071	RESQLAHIKDEPPPLSPAPLTPATPSSLDPF	kDEPPPLsPAPLtPA	758.92	905.72	1142.5	1133.2
A2AFQ0	E3 ubiquitin-protein ligase HUWE1	A2AFQ0;Q7TMY8	1903;1903	Huwe1	S	1903	+	0.98133	VANCCIRIALPAPRGSGTASDDEFENLRIKG	ALPAPRGsGtAsDDE	3182	2883.6	2166.4	4460.4
A2AFQ0	E3 ubiquitin-protein ligase HUWE1	A2AFQ0;Q7TMY8	1907;1907	Huwe1	S	1907	+	0.999348	CIRIALPAPRGSGTASDDEFENLRIKGPNAV	PRGsGtAsDDEFENL	20678	19885.6	15514.4	18415.4
A2AG46		A2AG46;Q9ER67;A2AG47	247;247;178	Maged2	S	247	+	0.999717	TRLAAWARRALLSLRSPRARRGKARRRAAKL	RALLSLRsPRARRGK	2948.9	2232.4	2107.3	2246.1
A2AG46		A2AG46;Q9ER67;A2AG49;A2AG48	84;84;84;84	Maged2	S	84		0.985226	VSKAPEASEAAATQASPTTQLSETQVLATEN		3132.7	3867.2	3851	6493.6
A2AG46		A2AG46;Q9ER67;A2AG49;A2AG48	101;101;101;101	Maged2	S	101	+	0.999799	TTQLSETQVLATENKSPAADTKTQKSDLQAM	VLATENKsPAADTKT	3933.3	4756.2	6080.2	9299.1
A2AG58	Uncharacterized protein CXorf23 homolog	A2AG58	78		S	78	+	0.978358	IPPRVNSYHRSYVNRSPSPNVKPVEKFDTYK	HRSYVNRsPsPNVKP	4549.1	4685.8	4715.1	4428.7
A2AG58	Uncharacterized protein CXorf23 homolog	A2AG58	80		S	80	+	0.993223	PRVNSYHRSYVNRSPSPNVKPVEKFDTYKPH	SYVNRsPsPNVKPVE	4549.1	4685.8	4715.1	4428.7
A2AG58	Uncharacterized protein CXorf23 homolog	A2AG58	205		S	205	+	0.983294	DELRHQRVQEESYPQSPRRGSEDFGTRNPFQ	QEESYPQsPRRGsED	13138	11106	10791	10916
A2AGH8	Mediator of RNA polymerase II transcription subunit 12	A2AGH8;A2AGH9;A2AGH6	636;636;636	Med12	S	636	+	0.999631	SRGDLAFGAPGPRPPSPFDDPTDDPERKEAE	APGPRPPsPFDDPtD	9869.7	9331.1	8702.4	10300
A2AGS2	Dual specificity mitogen-activated protein kinase kinase 6;Dual specificity mitogen-activated protein kinase kinase 3	A2AGS2;P70236;O09110	207;207;218	Map2k6	S	207	+	0.957267	QVKMCDFGISGYLVDSVAKTIDAGCKPYMAP	ISGYLVDsVAKtIDA	919.33	721.41	1148.8	1008.2
A2AGW4	Protocadherin-19	A2AGW4;E9Q5E1;Q80TF3	559;1015;1063	Pcdh19	S	559	+	0.958347	VNSAIREAGNGCEAISPVTSPLHLKSPLPTK	GNGCEAIsPVTSPLH	2982.5	2439.3	3379.3	2400.8
A2AGW4	Protocadherin-19	A2AGW4;E9Q5E1;Q80TF3	563;1019;1067	Pcdh19	S	563		0.799871	IREAGNGCEAISPVTSPLHLKSPLPTKPSIS		2982.5	2439.3	3379.3	2400.8
A2AH25	Rho GTPase-activating protein 1	A2AH25;Q5FWK3	67;27	Arhgap1	S	67	+	1	TLDDTSQALNQLKLASIDEKNWPSDEMPDFP	LNQLKLAsIDEkNWP	8536.5	7162.9	6569.4	5851.3
A2AH25	Rho GTPase-activating protein 1	A2AH25;Q5FWK3	87;47	Arhgap1	S	87	+	0.81883	NWPSDEMPDFPKSDDSKSSSPEPVTHLKWDD	DFPKsDDsKsssPEP	9058.1	9113.5	7355.3	8114.3
A2AH25	Rho GTPase-activating protein 1	A2AH25;Q5FWK3	91;51	Arhgap1	S	91	+	0.99864	DEMPDFPKSDDSKSSSPEPVTHLKWDDPYYD	sDDsKsssPEPVtHL	62670	75714	76145	81853
A2AH25	Rho GTPase-activating protein 1	A2AH25;Q5FWK3	263;223	Arhgap1	S	263	+	0.933859	RQVLKYDDFLKSTQKSPATAPKPMPPRPPLP	FLKSTQKsPATAPKP	26480	21043	16005	17043
A2AH75	Kinesin-like protein	A2AH75	1138	Kif1b	S	1138		1	HCNQFVTPPRMRRQFSAPNLKAGRETTV___		26001	26627	29564	27862
A2AH75	Kinesin-like protein	A2AH75	1050	Kif1b	S	1050		0.98051	ISNQQPPPQLRWRSNSLNNGQPKTTRCQATA		42168	39051	31023	38333
A2AHQ7	Phosphorylase b kinase regulatory subunit alpha, liver isoform	A2AHQ7;Q8BWJ3	729;729	Phka2	S	729	+	0.999876	FPMILPTKVLSGHRKSLNLVDSPQPLLKTTP	VLSGHRksLNLVDsP	3403.8	3074	2854.6	2529.1
B0QZY4		B0QZY4;A2AHR2;E9Q289	122;122;162	Acbd4	S	122		0.999725	AAPEPSCVPKEPVPPSPESRPPRDLDLEVFC		10869	11083	11124	11781
A2AHW8	GTPase-activating Rap/Ran-GAP domain-like protein 3	A2AHW8;Q3V0G7	406;447	Garnl3	S	406	+	0.855691	QDLMPDLHKNMLNRRSFSDVLPESPKSARKK	KNMLNRRsFsDVLPE	695.91	1081.7	1072.6	932.82
A2AI08	Taperin	A2AI08	184	Tprn	S	184	+	0.999999	SAATRTPTNRSLAPASPVRLSQPAPPISPVP	NRSLAPAsPVRLSQP	10342	11494	10773	12301
A2AI08	Taperin	A2AI08	457	Tprn	S	457	+	0.994302	AISDTDKCVRWQRPASPPPFLPATAEAEPAE	VRWQRPAsPPPFLPA	937.92	1238.6	879.15	1043.5
A2AI52	Ubiquitin carboxyl-terminal hydrolase;Ubiquitin carboxyl-terminal hydrolase 8	A2AI52;Q80U87	691;680	Usp8	S	691	+	0.905707	PAERDREPSKLKRSYSSPDITQALQEEEKRR	SKLKRsYssPDItQA	42012	41012	42013	37789
A2AI57	Transient receptor potential cation channel subfamily M member 7	A2AI57;Q923J1	1406;1406	Trpm7	S	1406	+	0.807001	PHMSSPPTKFSVSTPSQPSCKSHLESTTKDQ	KFSVstPsQPSCKsH	1090.8	1006.2	781.86	986.47
A2AI57	Transient receptor potential cation channel subfamily M member 7	A2AI57;Q923J1	1566;1567	Trpm7	S	1566	+	0.886622	YYSAVERNNLMRLSQSIPFVPVPPRGEPVTV	NLMRLsQsIPFVPVP	2557.3	2281.9	2808	2318.6	ChaK1
A2AI57	Transient receptor potential cation channel subfamily M member 7	A2AI57;Q923J1	1501;1502	Trpm7	S	1501	+	0.800715	STSLHSVQESCSRRASTEDSPEVDSKAALLP	ESCsRRAstEDsPEV	16480	14227	13159	13119
A2AI69	cAMP-dependent protein kinase type I-alpha regulatory subunit;cAMP-dependent protein kinase type I-alpha regulatory subunit, N-terminally processed	A2AI69;Q9DBC7	83;83	Prkar1a	S	83	+	1	LQKTGIRTDSREDEISPPPPNPVVKGRRRRG	DsREDEIsPPPPNPV	142357	135253	117575	132586
A2AI69	cAMP-dependent protein kinase type I-alpha regulatory subunit;cAMP-dependent protein kinase type I-alpha regulatory subunit, N-terminally processed	A2AI69;Q9DBC7	77;77	Prkar1a	S	77	+	0.87085	ARQIQCLQKTGIRTDSREDEISPPPPNPVVK	ktGIRtDsREDEIsP	25492.8	25714.9	25633.9	29133.8
A2AIR0	E3 ubiquitin-protein ligase BRE1A	A2AIR0;A2AIR2;Q5DTM8	136;136;136	Rnf20	S	136	+	1	LTERKALVVPEPEPDSDSNQERKDDRERGDG	VPEPEPDsDsNQERK	10328.1	8935.36	9243.9	9507.99
A2AIR0	E3 ubiquitin-protein ligase BRE1A	A2AIR0;A2AIR2;Q5DTM8	138;138;138	Rnf20	S	138	+	1	ERKALVVPEPEPDSDSNQERKDDRERGDGQE	EPEPDsDsNQERKDD	22493.4	19931.6	16719.2	18135.5
E9PZY8	Protein virilizer homolog	E9PZY8;A2AIV2	173;173	1110037F02Rik	S	173	+	1	NLKHADGEKEDQFNGSPPRPQPRGPRTPPGP	KEDQFNGsPPRPQPR	42138	38252	32322	38233
E9PZY8	Protein virilizer homolog	E9PZY8;A2AIV2	1628;1578	1110037F02Rik	S	1628	+	0.998484	DLHSELERSFLSEPSSPGRSKTTKGFKLGKH	SFLsEPssPGRsKTT	22218	22048	18402	24117
E9PZY8	Protein virilizer homolog	E9PZY8;A2AIV2	138;138	1110037F02Rik	S	138	+	0.758601	AIYGSVDRVISHDRDSPPPPPPPPPPPQPQP	VIsHDRDsPPPPPPP	7138.2	6954	5504.1	5933.5
A2AIV3	G-protein-signaling modulator 1	A2AIV3;F6SX81;Q6IR34	216;477;653	Gpsm1	S	216	+	0.999772	VQAKRMDEQRVDLAGSPEQEASGLPDPQQQC	QRVDLAGsPEQEASG	1250.2	1246.3	1224.8	1250.4
A2AIX0	72 kDa inositol polyphosphate 5-phosphatase	A2AIX0;Q9JII1	103;103	Inpp5e	S	103	+	0.985321	LSLDDKGWRRRRFRGSQEDLTVQNGASPCRG	RRRRFRGsQEDLTVQ	5964.9	4562.8	4040.3	4290
A2AIX1		A2AIX1;E9QAT4;F7BPW6	2101;2101;651	Sec16a	S	2101	+	0.966506	SPVWDLGSSSLTRAPSLTSDSEGKKPAQAVK	SSLTRAPsLTsDsEG	25809	26097	32523	26041
A2AIX1		A2AIX1;E9QAT4;F7BPW6	2104;2104;654	Sec16a	S	2104	+	0.860753	WDLGSSSLTRAPSLTSDSEGKKPAQAVKKEP	TRAPsLTsDsEGKKP	10223	14611	24570	18647
A2AIX1		A2AIX1;E9QAT4	1245;1245	Sec16a	S	1245	+	0.999958	RYSEPERPSSRASHYSDQLAPRQGYPEGYYN	ssRAsHYsDQLAPRQ	2705	2325.7	2619.7	2668.1
A2AIX1		A2AIX1;E9QAT4	467;467	Sec16a	S	467	+	1	NDAWGDVPGTGTRCASGPQCENVENLEFVQN	GTGTRCAsGPQCENV	728.07	970.22	274.86	249.48
A2AIX1		A2AIX1	2315	Sec16a	S	2315	+	0.840955	SKPDGSQGGELSRCSSLSSLSQEVSRHFHQA	GELsRCSsLssLSQE	2913.1	2836.6	2457.7	3488.3
A2AIX1		A2AIX1;E9QAT4;F7BPW6	1995;1995;545	Sec16a	S	1995	+	0.99174	VPMFPVPMSRGPLELSPAYGPPGSALGFPES	SRGPLELsPAYGPPG	226.18	113.98	149.5	0
A2AIX1		A2AIX1;E9QAT4;F7BPW6	2053;2053;603	Sec16a	S	2053	+	0.99968	PQEAKSPDPEMVPRGSPVRHSPPELSQEEFG	PEMVPRGsPVRHsPP	11647	11372	8340.8	9092.6
A2AJ14	Endoplasmic reticulum mannosyl-oligosaccharide 1,2-alpha-mannosidase	A2AJ14;A2AJ15	119;102	Man1b1	S	119	+	0.999305	MKQEVLPVLPAPQKESAEQEGFADILSQKRQ	LPAPQKEsAEQEGFA	3230.4	3384.4	2136.8	2521.6
A2AJ26	ATP-binding cassette sub-family A member 2	A2AJ26;P41234	1326;1327	Abca2	S	1326	+	0.9912	TTLEEVFLKVSEEDQSLENSEADVKESRKDV	KVSEEDQsLENsEAD	3775.6	3028.7	3056.7	3998.8
A2AJ26	ATP-binding cassette sub-family A member 2	A2AJ26;P41234	1330;1331	Abca2	S	1330	+	0.999849	EVFLKVSEEDQSLENSEADVKESRKDVLPGA	EDQsLENsEADVkES	3775.6	3028.7	3056.7	3998.8
A2AJ88	Patatin-like phospholipase domain-containing protein 7	A2AJ88;B0R011	341;49	Pnpla7	S	341	+	0.963068	LLSVASVAGRAKRQMSYGPEEQLERSLRPSE	GRAKRQMsYGPEEQL	3099.6	2582.1	3155.4	2887.1
A2AJ88	Patatin-like phospholipase domain-containing protein 7	A2AJ88	379	Pnpla7	S	379	+	0.794946	SSCVTVSGPLLKRSCSVPLPSNHGEVDELRQ	PLLKRSCsVPLPSNH	4723	5213	4122.4	4625.7
A2AJ88	Patatin-like phospholipase domain-containing protein 7	A2AJ88	1280	Pnpla7	S	1280	+	0.989123	VSRIEPAKVAAVDDESDYQTEYEEELPAIPK	VAAVDDEsDYQtEYE	1300.8	1237.9	1292.2	1189.5
A2AJH3	Glycylpeptide N-tetradecanoyltransferase;Glycylpeptide N-tetradecanoyltransferase 2	A2AJH3;O70311	68;68	Nmt2	S	68	+	0.809608	KRKKEKPNSGGTKSDSASDSQEIKIQQSSKN	sGGTKsDsAsDsQEI	8696.9	8802.7	7690.7	8230.7
A2AJH3	Glycylpeptide N-tetradecanoyltransferase;Glycylpeptide N-tetradecanoyltransferase 2	A2AJH3;O70311	70;70	Nmt2	S	70	+	0.942142	KKEKPNSGGTKSDSASDSQEIKIQQSSKNPT	GTKsDsAsDsQEIKI	28745	28239	22380	28027
A2AJH3	Glycylpeptide N-tetradecanoyltransferase;Glycylpeptide N-tetradecanoyltransferase 2	A2AJH3;O70311	38;38	Nmt2	S	38	+	1	GIDGDNEEETEHAKGSPGGDLGAKKKKKKQK	ETEHAKGsPGGDLGA	8825.8	7531.9	6741.9	8693.9
A8Y5P4	MAP7 domain-containing protein 1	A8Y5P4;A2AJI0;A2AJI1;F6WF36	512;544;472;289	Map7d1	S	512	+	0.999801	RKSRAAEEKEPAAPASPAPSPVPSPTPAQPQ	KEPAAPAsPAPsPVP	61702	61773	55892	53954
A8Y5P4	MAP7 domain-containing protein 1	A8Y5P4;A2AJI0;A2AJI1;F6WF36	516;548;476;293	Map7d1	S	516	+	0.99986	AAEEKEPAAPASPAPSPVPSPTPAQPQKEQS	APAsPAPsPVPsPtP	84087	87351	80921	73897
A8Y5P4	MAP7 domain-containing protein 1	A8Y5P4;A2AJI0;A2AJI1;F6WF36	520;552;480;297	Map7d1	S	520	+	0.96447	KEPAAPASPAPSPVPSPTPAQPQKEQSSTQI	PAPsPVPsPtPAQPQ	65152	68370	64951	59750
A8Y5P4	MAP7 domain-containing protein 1	A8Y5P4;A2AJI0;A2AJI1;F6WF36	773;805;733;550	Map7d1	S	773		1	VNGLQPLPAHQENGFSPKGTAGDKSLGRTAE		3055	3111.3	3386.8	3365.7
A8Y5P4	MAP7 domain-containing protein 1	A8Y5P4;A2AJI0;A2AJI1	34;34;34	Map7d1	S	34	+	0.90855	ARIPQEPRPSPEGDPSPPPPPTPMSALVPDT	PSPEGDPsPPPPPTP	4379.97	4764.56	5071.04	5011.58
A8Y5P4	MAP7 domain-containing protein 1	A8Y5P4;A2AJI0;A2AJI1;F6WF36	422;454;382;199	Map7d1	S	422	+	0.873811	LKKRQSLPASIRPRLSTGSELSPKSKARPSS	AsIRPRLstGsELsP	1019.5	888.01	2940.8	1652.8
A8Y5P4	MAP7 domain-containing protein 1	A8Y5P4;A2AJI0;A2AJI1;F6WF36	428;460;388;205	Map7d1	S	428	+	0.999772	LPASIRPRLSTGSELSPKSKARPSSPSTTWH	LstGsELsPKSKARP	19276	16289.6	27828	27108.7
A8Y5P4	MAP7 domain-containing protein 1	A8Y5P4;A2AJI0;A2AJI1	78;78;78	Map7d1	S	78	+	0.998504	PKQLPLEPGNPTGQISPQPAPPQEECPSSEA	GNPtGQIsPQPAPPQ	16281.4	17375.6	14341.7	15539.4
A8Y5P4	MAP7 domain-containing protein 1	A8Y5P4;A2AJI0;A2AJI1;F6WF36	412;444;372;189	Map7d1	S	412	+	0.991834	EKSALARERNLKKRQSLPASIRPRLSTGSEL	RNLKKRQsLPAsIRP	3988.5	3687.2	3994.6	3286
A2AJT5	Arginine/serine-rich protein PNISR	A2AJT5;A2AJT4;A2AJT3	211;211;211	Pnisr	S	211	+	1	QNRRERPPSFRDRQRSPIALPVKQEPPQIDA	sFRDRQRsPIALPVK	5997	5982.1	5672.7	5404.5
A2AJT5	Arginine/serine-rich protein PNISR	A2AJT5;A2AJT4	726;726	Pnisr	S	726	+	0.752734	LKRKRESERTFCRSGSISVKVIRHDSRQDSK	RTFCRSGsISVKVIR	12727	11288	14667	13738
A2AJT5	Arginine/serine-rich protein PNISR	A2AJT5;A2AJT4;A2AJT3	290;290;290	Pnisr	S	290	+	0.892943	EGGDGPRLPQRSKFDSDEEDEDAENLEAVSS	PQRsKFDsDEEDEDA	7841.8	7890.2	8923.7	9307.7
A2AJT5	Arginine/serine-rich protein PNISR	A2AJT5;A2AJT4;A2AJT3	304;304;304	Pnisr	S	304	+	0.83264	DSDEEDEDAENLEAVSSGKVTRSPSPAPQEE	AENLEAVssGKVtRs	2929	2569.1	2259.2	3090.8
A2AJW4	Protein phosphatase 1 regulatory subunit	A2AJW4	58	Ppp1r3d	S	58	+	0.994069	RLRPIIQRRSRSLPTSPERRAKAAGAPGAAC	RsRsLPtsPERRAKA	2263.1	2040.8	1932.9	1433.8
A2AK40	Zinc transporter 4	A2AK40;O35149	75;75	Slc30a4	S	75	+	0.993358	RPVNGAHPALQADDDSLLDQDLPLTNSQLSL	ALQADDDsLLDQDLP	989.94	1169.5	1481.6	1412.7
A2AK44		A2AK44;A2AK42	107;107	Gm13695	S	107		0.88675	SPSPDRSPARGIRQSSPQEEPTWKKKKDELD		9670.8	6789.2	9020.7	6497.4
A2AKA9	Bromodomain-containing protein 3	A2AKA9;Q8K2F0	262;262	Brd3	S	262	+	0.994584	TTTPTTSAITASRSESPPPLSEPKQAKVVAR	ITASRsEsPPPLSEP	20364	18590	16897	19926
A2AKB9	DDB1- and CUL4-associated factor 10	A2AKB9	96	Dcaf10	S	96	+	0.941011	LELSAATASASQAKLSPSSSPRRRSRPDWRA	SASQAKLsPsSsPRR	2138.1	2407	1686.1	2204.3
A2AKD7	Alpha-1-syntrophin	A2AKD7;Q61234	183;183	Snta1	S	183	+	0.999936	PYFKNSAGGTSVGWDSPPASPLQRQPSSPGP	GTSVGWDsPPAsPLQ	18380	18643.2	19919.4	17379.8
A2AKD7	Alpha-1-syntrophin	A2AKD7;Q61234	187;187	Snta1	S	187	+	0.999996	NSAGGTSVGWDSPPASPLQRQPSSPGPQPRN	GWDsPPAsPLQRQPs	7814	8040.2	9473.4	7737.1
A2AKD7	Alpha-1-syntrophin	A2AKD7;Q61234	194;194	Snta1	S	194	+	0.986211	VGWDSPPASPLQRQPSSPGPQPRNLSEAKHV	sPLQRQPssPGPQPR	6715.9	7641.8	4746.2	3688.5
A2AKD7	Alpha-1-syntrophin	A2AKD7;Q61234	195;195	Snta1	S	195	+	0.960446	GWDSPPASPLQRQPSSPGPQPRNLSEAKHVS	PLQRQPssPGPQPRN	6649.4	5478.6	5137.6	6631.6
A2AL13	Heterogeneous nuclear ribonucleoprotein A3	A2AL13;A2AL12;B2RXM2;J3QNY1;Q8BG05	166;290;323;329;351	Hnrnpa3	S	166		1	YSGQQQSNYGPMKGGSFGGRSSGSPYGGGYG		8054.2	10222	10385	8066.6
A2AL13	Heterogeneous nuclear ribonucleoprotein A3	A2AL13;A2AL12;B2RXM2;J3QNY1;Q8BG05	174;298;331;337;359	Hnrnpa3	S	174	+	0.871122	YGPMKGGSFGGRSSGSPYGGGYGSGGGSGGY	FGGrssGsPyGGGyG	2707.9	2032.3	2690.6	2068.7
A2AL13	Heterogeneous nuclear ribonucleoprotein A3	A2AL13;A2AL12;B2RXM2;J3QNY1;Q8BG05	186;310;343;349;371	Hnrnpa3	S	186	+	0.938612	SSGSPYGGGYGSGGGSGGYGSRRF_______	GyGsGGGsGGyGsrr	3207.2	3232.7	2548.2	3069.4
A2ALA0	Surfeit locus protein 6	A2ALA0;P70279	97;97	Surf6	S	97	+	0.980681	NPMVSKQEKGLSSLGSPKDSQGTARESVFAL	KGLsSLGsPKDSQGT	11110	10906	14946	12812
E9PZT4	DnaJ homolog subfamily C member 8	E9PZT4;F6QIL6;D3Z4I5;A2ALF3;F6TQL3;Q6NZB0	35;17;35;35;11;35	Dnajc8	S	35	+	0.999723	FMTFYSEVKQIEKRDSVLTSKNQIERLTRPG	KQIEKRDsVLTSKNQ	14113	12041	20907	17798
A2ALK8	Tyrosine-protein phosphatase non-receptor type 3	A2ALK8	367	Ptpn3	S	367	+	0.960393	PVMRRSLSVERLETKSLPSRSPPITPNWRSP	VERLETKsLPsRsPP	2397.7	2750.3	2029.3	1809.9
A2ALK8	Tyrosine-protein phosphatase non-receptor type 3	A2ALK8	372	Ptpn3	S	372	+	0.786981	SLSVERLETKSLPSRSPPITPNWRSPRLRHE	TKsLPsRsPPItPNW	3953.3	3774.3	3145.5	3244
A2AMG5	Nibrin	A2AMG5;Q9R207	398;398	Nbn	S	398	+	0.963714	EEVKIPGLEQSSRKLSQETFNIKEAPKPSSK	EQSSRKLsQEtFNIK	9526.8	8553.3	10499	11134
A2AMH5		A2AMH5	651	Slc44a1	S	651		0.994629	GKGGAADARELKPMASGASSA__________		4226.2	3463.9	4322.3	4858.6
A2AMH5		A2AMH5	654	Slc44a1	S	654		0.891194	GAADARELKPMASGASSA_____________		4226.2	3463.9	4322.3	4858.6
Q6PBC0	Phosphatidate cytidylyltransferase;Phosphatidate cytidylyltransferase 2	Q6PBC0;A2AMQ5;Q99L43	32;15;32	Cds2	S	32	+	0.976055	DKESESEAKLDGETASDSESRAETAPLPTSV	KLDGEtAsDsEsRAE	9544	9787	8382.8	9559.9
A2AN08	E3 ubiquitin-protein ligase UBR4	A2AN08;F6SSP6	2716;1439	Ubr4	S	2716	+	0.994265	VLRPRNKRRHVTLPSSPRSNTPMGDKDDDDD	RHVtLPssPRsNtPM	27536	24877	21337	24926
A2AN08	E3 ubiquitin-protein ligase UBR4	A2AN08	178	Ubr4	S	178	+	0.988648	TVKTLSDVEDQKELASPVSPELRQKEVQMNF	EDQKELAsPVsPELR	11126	12469	10424	16413
A2AN08	E3 ubiquitin-protein ligase UBR4	A2AN08	625	Ubr4	S	625	+	0.999739	PPPPPPPLESSPRVKSPNKQASGEKGNILAS	EssPRVKsPNKQAsG	48728	45533	41388	48706
Q3UUV0		Q3UUV0;A2AN61;Q8VEH2	776;806;830	Ciz1	S	776	+	1	SPQDTVKMPSKVKPGSPGLPPPLRRSTRLKT	PSKVKPGsPGLPPPL	7383.6	7319.7	4789.8	5961.3
B7ZCM1	55 kDa erythrocyte membrane protein	B7ZCM1;B7ZCL8;A2AN84;P70290	93;110;110;110	Mpp1	S	93	+	1	TVARILHGGMIHRQGSLHVGDEILEINGTNV	GMIHRQGsLHVGDEI	8705.9	8699.3	8439	9024.3
A2ANP2	Protein FAM219A	A2ANP2;A2ANP1;Q9D772	87;98;87	Fam219a	S	87	+	0.984747	DQSPDEKPLVALDTDSDDDFDMSRYSSSGYS	LVALDtDsDDDFDMS	3521.6	4268.9	4216.7	4240.5
A2ANP2	Protein FAM219A	A2ANP2;A2ANP1;Q9D772	36;47;36	Fam219a	S	36	+	0.960241	CDAREEKQRELARKGSLKNGSMGSPVNQQPK	RELARKGsLKNGSMG	13967	13546	12705	13209
A2ANU3	Synapse differentiation-inducing gene protein 1	A2ANU3	137	Syndig1	S	137	+	1	TKDSLEYPDGKFIDLSGDDIKIHTLSYDVEE	DGKFIDLsGDDIKIH	2305.5	2617.1	2732.9	3444.1
J3QMC5		J3QMC5;A2ANY6	4036;4036	Mdn1	S	4036	+	0.81614	PVEWKPSGTEQCQDASPLSVEGELLRRLPRL	TEQCQDAsPLSVEGE	846.89	800.23	387.06	880.78
A2AP93	Mitogen-activated protein kinase kinase kinase 7	A2AP93;A2AP92;Q923A8;Q62073	375;375;375;375	Map3k7	S	375		0.840273	QSESGRLSLGASRGSSVESLPPTSEGKRMSA		7037.9	6955.8	4975.2	5825.1
A2AP93	Mitogen-activated protein kinase kinase kinase 7	A2AP93;A2AP92;Q923A8;Q62073	412;439;439;412	Map3k7	S	412	+	0.997061	ARIVATAGNGQPRRRSIQDLTVTGTEPGQVS	NGQPRRRsIQDLTVT;NGQPRRRsIQDLtVT	5202.8	5422.9	5504.4	5040.9
A2APB8	Targeting protein for Xklp2	A2APB8	737	Tpx2	S	737	+	0.999638	AVEVKSSELPLTVPVSPKFSTRFQ_______	LPLTVPVsPKFSTRF	6662.7	7130.2	8526.4	9167.9
A2APD7	Nucleolar protein 56	A2APD7;Q9D6Z1	229;513	Nop56	S	229	+	1	LPKSKKKKAPKEELASDLEEMATSSAKRKKS	APKEELAsDLEEMAT	96076	101710	91589	102320
A2APD7	Nucleolar protein 56	A2APD7;Q9D6Z1	252;536	Nop56	S	252	+	1	SSAKRKKSSPKEEVASEPEEAASPTTPKKKR	sPKEEVAsEPEEAAs	203619	212027	176568	216442
A2APD7	Nucleolar protein 56	A2APD7;Q9D6Z1	259;543	Nop56	S	259	+	0.995121	SSPKEEVASEPEEAASPTTPKKKRKFSEEPE	sEPEEAAsPttPKKK	153795	159568	129546	171415
A2APD7	Nucleolar protein 56	A2APD7;Q9D6Z1	270;554	Nop56	S	270	+	1	EEAASPTTPKKKRKFSEEPEVAANFTKSSTK	PKKKRKFsEEPEVAA	22484	23452	39547	51375
A2APD7	Nucleolar protein 56	A2APD7;Q9D6Z1	182;466	Nop56	S	182	+	0.864669	KKRLAALALASSENSSTPEECEEVNEKSKKK	LAssENsstPEECEE	8920.3	9695.1	9124.3	8980.4
A2API1	G1/S-specific cyclin-E2	A2API1;Q9Z238	20;21	Ccne2	S	20	+	0.945248	SRLQAKQHAQPNQPDSPQETQIIQAKKRKTA	AQPNQPDsPQETQII	2051.1	1959.9	1759.8	2431.5
A2API8	A-kinase anchor protein 2	A2API8;F7AA26;O54931;A2APJ1;A2API9	161;364;120;120;181	Akap2	S	161	+	0.859711	KASGRQVPPHIELSRSPSDRMAEGERANGHS	PHIELSRsPsDRMAE	20940	18653	14876	16897
A2API8	A-kinase anchor protein 2	A2API8;F7AA26;O54931	527;730;486	Akap2	S	527	+	0.930461	EDHGILDQFSRSVNVSLTQEELDSGLDELSV	FSRSVNVsLtQEELD	864.12	955.07	902.86	1074.2
A2API8	A-kinase anchor protein 2	A2API8;F7AA26;O54931	781;984;740	Akap2	S	781	+	0.996946	MVGPFKLRSRKQRTLSMIEEEIRAAQEREEE	SRKQRtLsMIEEEIr	12662	13605	19221	13455
A2API8	A-kinase anchor protein 2	A2API8;F7AA26;O54931	840;1043;799	Akap2	S	840	+	0.897049	YKTAPGKIEKVKPPPSPTTEGPSLQPDLAPE	EKVKPPPsPttEGPs	15953	13568	13733	13546
Q3U8S1	CD44 antigen	Q3U8S1;A2APM5;A2APM3;A2APM4;E9QKM8;Q80X37;A2APM1;A2APM2;P15379	320;389;419;453;532;535;612;735;733	Cd44	S	320	+	0.999999	LVINGGNGTVEDRKPSELNGEASKSQEMVHL	tVEDRKPsELNGEAs	113695	105374	117531	135596
Q3U8S1	CD44 antigen	Q3U8S1;A2APM5;A2APM3;A2APM4;E9QKM8;Q80X37;A2APM1;A2APM2;P15379	358;427;457;491;570;573;650;773;771	Cd44	S	358	+	1	TPDQCMTADETRNLQSVDMKIGV________	DETRNLQsVDMKIGV	5364.3	5294.6	4981.6	5877.3
E9PXE6	Formin-like protein 2	E9PXE6;F8VPR2;A2APV2	171;171;171	Fmnl2	S	171	+	1	STMESTVDKSKPWSRSIEDLHRGSNLPSPVG	KSKPWSRsIEDLHRG	18925	17349	16690	17668
A2AQ92		A2AQ92	955	Duox1	S	955	+	1	GVEVPEVIKNLCRRASYISQEKICPSPRMSA	KNLCRRAsYISQEKI	8368.9	9111.5	7692.4	7688.4
A2AQD6	Sperm-specific antigen 2 homolog	A2AQD6;Q922B9;A2AQD5	667;667;667	Ssfa2	S	667	+	0.993608	EFAQYTTHHILRSLASFEAQGSGMSSEKKTG	HILRsLAsFEAQGSG	17466	18646	17218	17292
A2AQD6	Sperm-specific antigen 2 homolog	A2AQD6;Q922B9;A2AQD5	736;736;736	Ssfa2	S	736	+	0.988657	KQRYLLAKAGYPLRRSQSLPTTLLSPVRVVS	AGYPLRRsQsLPttL	3246.3	3058.9	2280.3	2252.7
A2AQD6	Sperm-specific antigen 2 homolog	A2AQD6;Q922B9;A2AQD5	745;745;745	Ssfa2	S	745	+	0.924975	GYPLRRSQSLPTTLLSPVRVVSSVNVRLSPG	sLPttLLsPVRVVSS	527.25	445.5	528.62	174.12
A2AQD6	Sperm-specific antigen 2 homolog	A2AQD6;Q922B9;A2AQD5	90;90;90	Ssfa2	S	90	+	0.999846	KIAIWLKDCRTPLGASLDEQSSGTPKGVLVR	CRtPLGAsLDEQsSG	10298	10656	10362	10474
A2AQD6	Sperm-specific antigen 2 homolog	A2AQD6;Q922B9	1036;1036	Ssfa2	S	1036	+	0.996508	RLLGLDEQLRAVRVPSPFRPSALPGMCGSRS	LRAVRVPsPFRPSAL	1845.2	2637.8	1488.6	2110.5
A2AQE9	Cyclic AMP-dependent transcription factor ATF-2	A2AQE9;A2AQF0;G3UXC3;P16951	94;94;94;94	Atf2	S	94	+	0.999185	KKASEDDIKKMPLDLSPLATPIIRSKIEEPS	KKMPLDLsPLAtPII	2294	3069.1	2550.8	2779.4
A2AQN2	Gamma-glutamyltransferase 7;Gamma-glutamyltransferase 7 heavy chain;Gamma-glutamyltransferase 7 light chain	A2AQN2;Q99JP7	72;72	Ggt7	S	72	+	0.945491	DPDSFLKSARLQRLPSSSSEMGSQDGSPLRE	ARLQRLPssssEMGs	5770.6	6613.2	6232.9	4878.7
A2AQN5	Acetyl-coenzyme A synthetase, cytoplasmic	A2AQN5;A2AQN4;Q9QXG4;F7CU63	263;263;263;125	Acss2	S	263	+	0.868686	IVVKHLGRAELGMNDSPSQSPPVKRPCPDVQ	AELGMNDsPsQsPPV	9181.2	7187.8	7286	7916.2
A2AQN5	Acetyl-coenzyme A synthetase, cytoplasmic	A2AQN5;A2AQN4;Q9QXG4;F7CU63	267;267;267;129	Acss2	S	267	+	0.999252	HLGRAELGMNDSPSQSPPVKRPCPDVQICWN	MNDsPsQsPPVkRPC	21283.2	21380.1	17581	22357.7
A2AQN5	Acetyl-coenzyme A synthetase, cytoplasmic	A2AQN5;A2AQN4;Q9QXG4;D6RHA7	30;30;30;30	Acss2	S	30	+	1	RAREETGAEGRVRGWSPPPEVRRSAHVPSLQ	EGRVRGWsPPPEVRR	44508	45236	37190	38741
A2AR02	Peptidyl-prolyl cis-trans isomerase G	A2AR02	685	Ppig	S	685	+	0.999009	NSSSNNREKKADREQSPVSKTKQSSQDNEVK	KKADREQsPVsKTKQ	63621	57577	50103	62632
A2AR02	Peptidyl-prolyl cis-trans isomerase G	A2AR02	354	Ppig	S	354	+	1	YRTPSRSRSRDRFRRSETPPHWRQEMQRAQR	SRDRFRRsEtPPHWR	20275	18627	16163	19910
A2AR02	Peptidyl-prolyl cis-trans isomerase G	A2AR02	411	Ppig	S	411	+	1	PVRVKEKKITDHRHMSESPNRKVEKEKKAKD	ITDHRHMsEsPNRKV	12323	11862	9158.9	11212
A2AR02	Peptidyl-prolyl cis-trans isomerase G	A2AR02	413	Ppig	S	413	+	1	RVKEKKITDHRHMSESPNRKVEKEKKAKDHK	DHRHMsEsPNRKVEK	12323	11862	9158.9	11212
A2AR02	Peptidyl-prolyl cis-trans isomerase G	A2AR02	254	Ppig	S	254	+	0.964286	HKKEKKKRKKSKKSPSSESEAENVDAQPQST	KKSKKsPssEsEAEN	11651	9230	9220.5	10582
A2AR02	Peptidyl-prolyl cis-trans isomerase G	A2AR02	255	Ppig	S	255	+	0.989429	KKEKKKRKKSKKSPSSESEAENVDAQPQSTV	KSKKsPssEsEAENV	11651	9230	9220.5	10582
A2AR02	Peptidyl-prolyl cis-trans isomerase G	A2AR02	257	Ppig	S	257	+	0.999707	EKKKRKKSKKSPSSESEAENVDAQPQSTVRP	KKsPssEsEAENVDA	11651	9230	9220.5	10582
A2AR02	Peptidyl-prolyl cis-trans isomerase G	A2AR02	714	Ppig	S	714	+	0.910402	VKSSTLKNQEDEKTRSPVEKENQKSKGQEND	QEDEKtRsPVEKENQ	8121.2	7967.4	6316.4	9511
A2AR02	Peptidyl-prolyl cis-trans isomerase G	A2AR02	395	Ppig	S	395	+	1	KGDKSELNEIKENQRSPVRVKEKKITDHRHM	EIKENQRsPVRVKEK	43031	40220	36979	40970
A2AR02	Peptidyl-prolyl cis-trans isomerase G	A2AR02	288	Ppig	S	288	+	1	EEIPPIPENRFLMRKSPPKADDKERKNRERE	NRFLMRKsPPKADDK	18458	17999	15687	18349
A2ARJ0	Signal transducing adapter molecule 1	A2ARJ0;Q3UGN9;P70297	153;156;156	Stam	S	153	+	1	TFPAIGSQAAEQAKASPALVAKDPGTVATKK	AAEQAkAsPALVAkD	9142.9	8214.7	9918.1	11079
A2ARP1	Inositol hexakisphosphate and diphosphoinositol-pentakisphosphate kinase 1	A2ARP1	1234	Ppip5k1	S	1234	+	0.904508	ELHIERQQELVEPAQSPQELPVEICPSGSQG	ELVEPAQsPQELPVE	2135.1	2337.1	2354	1818.8
A2ARP1	Inositol hexakisphosphate and diphosphoinositol-pentakisphosphate kinase 1	A2ARP1	1147	Ppip5k1	S	1147	+	0.999779	HQASDSPFSPPRTLHSPPLQLRHRSEKPPWY	SPPRTLHsPPLQLRH	1858.4	1464.9	1183.4	1391.2
A2ARP8	Microtubule-associated protein 1A;MAP1A heavy chain;MAP1 light chain LC2	A2ARP8;Q9QYR6	557;319	Map1a	S	557	+	0.996689	VPANLKPSKIKHRADSKESLKAAPKTAMSKL	KIKHRADsKEsLKAA	10370	10133	10477	7532.2
A2ARP8	Microtubule-associated protein 1A;MAP1A heavy chain;MAP1 light chain LC2	A2ARP8;Q9QYR6	905;667	Map1a	S	905	+	0.802234	VIEKAELEEMEEVHPSDEEEEETKAESFYQK	EMEEVHPsDEEEEEt	1606	2504.5	1956.6	2322.9
A2ARP8	Microtubule-associated protein 1A;MAP1A heavy chain;MAP1 light chain LC2	A2ARP8;Q9QYR6	1844;1606	Map1a	S	1844	+	1	DGAVPEKTRALGLEESPEEEGKAREQEEKYW	RALGLEEsPEEEGKA	24401	25526	21754	26901
A2ARP8	Microtubule-associated protein 1A;MAP1A heavy chain;MAP1 light chain LC2	A2ARP8;Q9QYR6	2447;2209	Map1a	S	2447	+	0.997814	VTKAPSLDSSLPQLPSPSSPGAPLLSNLPRP	SSLPQLPsPSsPGAP	1895.94	2224.6	3524.89	3334.23
A2ARP8	Microtubule-associated protein 1A;MAP1A heavy chain;MAP1 light chain LC2	A2ARP8;Q9QYR6	2450;2212	Map1a	S	2450	+	0.750773	APSLDSSLPQLPSPSSPGAPLLSNLPRPASP	PQLPsPSsPGAPLLS	1614	2123	3248.9	3079.2
A2ARP8	Microtubule-associated protein 1A;MAP1A heavy chain;MAP1 light chain LC2	A2ARP8;Q9QYR6	1223;985	Map1a	S	1223		0.801461	PALGEVEERCLSPDDSTVKMASPPPSGPPSA		14420	14041	15119	14121
A2ARP8	Microtubule-associated protein 1A;MAP1A heavy chain;MAP1 light chain LC2	A2ARP8;Q9QYR6	764;526	Map1a	S	764	+	0.999988	AAPPPAASGHRELALSSPEDLTQDFEELKRE	GHRELALssPEDLtQ	38821	45239	49854	42374
A2ARP8	Microtubule-associated protein 1A;MAP1A heavy chain;MAP1 light chain LC2	A2ARP8;Q9QYR6	765;527	Map1a	S	765	+	0.999961	APPPAASGHRELALSSPEDLTQDFEELKREE	HRELALssPEDLtQD	41221.5	47707.4	53609.6	45226.8
A2ARP8	Microtubule-associated protein 1A;MAP1A heavy chain;MAP1 light chain LC2	A2ARP8;Q9QYR6	1818;1580	Map1a	S	1818	+	0.995412	EDKSTTPKEMTLDQKSPEKAKGVEQQDGAVP	EMtLDQKsPEKAKGV	7980.6	7975.9	7652.1	9285.5
A2ARP8	Microtubule-associated protein 1A;MAP1A heavy chain;MAP1 light chain LC2	A2ARP8;Q9QYR6	1886;1648	Map1a	S	1886	+	1	TSPTRGEPVPAWEGKSPEQEVRYWRDRDITL	VPAWEGKsPEQEVRY	15897.5	16628	19669.2	20843.1
A2ARP8	Microtubule-associated protein 1A;MAP1A heavy chain;MAP1 light chain LC2	A2ARP8;Q9QYR6	1397;1159	Map1a	S	1397	+	0.976311	SVVSPDTAKQEATPRSPCTPKEQQLHKDLWP	KQEAtPRsPCtPKEQ	88347	87695	97527	79303
A2ARP8	Microtubule-associated protein 1A;MAP1A heavy chain;MAP1 light chain LC2	A2ARP8;Q9QYR6	1443;1205	Map1a	S	1443	+	0.973345	SPSKETSLDISSKQLSPESLGTLQFGELSLG	DISSKQLsPESLGtL	2569.8	2845.6	4339.8	4131.9
A2ARP8	Microtubule-associated protein 1A;MAP1A heavy chain;MAP1 light chain LC2	A2ARP8;Q9QYR6	1446;1208	Map1a	S	1446		0.807668	KETSLDISSKQLSPESLGTLQFGELSLGKEE		5693.3	6465.4	7676.7	8319.2
A2ARP8	Microtubule-associated protein 1A;MAP1A heavy chain;MAP1 light chain LC2	A2ARP8;Q9QYR6	2320;2082	Map1a	S	2320	+	0.999682	PKEAGRSHWDDGTNDSDLEKGAREQPEKETQ	WDDGtNDsDLEKGAR	15702	15090	13087	12786
A2ARP8	Microtubule-associated protein 1A;MAP1A heavy chain;MAP1 light chain LC2	A2ARP8;Q9QYR6	2000;1762	Map1a	S	2000	+	0.998864	SPVGLPPEEEDKLTRSPFEIISPPASPPEMT	EEDKLtRsPFEIIsP	981.61	1174.3	1473.6	1454.1
A2ARP8	Microtubule-associated protein 1A;MAP1A heavy chain;MAP1 light chain LC2	A2ARP8;Q9QYR6	2006;1768	Map1a	S	2006	+	0.999741	PEEEDKLTRSPFEIISPPASPPEMTGQRVPS	RsPFEIIsPPAsPPE	12023	11558	10910	10595
A2ARP8	Microtubule-associated protein 1A;MAP1A heavy chain;MAP1 light chain LC2	A2ARP8;Q9QYR6	2010;1772	Map1a	S	2010	+	0.999998	DKLTRSPFEIISPPASPPEMTGQRVPSAPGQ	EIIsPPAsPPEMtGQ	12023	11558	10910	10595
A2ARP8	Microtubule-associated protein 1A;MAP1A heavy chain;MAP1 light chain LC2	A2ARP8;Q9QYR6	1300;1062	Map1a	S	1300	+	0.952633	PEEAMSEEGKVPLSRSPQAQDTLGSLAGGQT	GKVPLSRsPQAQDtL	783.12	1395.6	879.66	886.72
A2ARP8	Microtubule-associated protein 1A;MAP1A heavy chain;MAP1 light chain LC2	A2ARP8;Q9QYR6	2875;2637	Map1a	S	2875	+	0.999596	RSTPSQVTSEEKDGHSPMSKGLVNGLKAGST	SEEKDGHsPMSKGLV	8992.4	8592.2	6990.8	5525
A2ARP8	Microtubule-associated protein 1A;MAP1A heavy chain;MAP1 light chain LC2	A2ARP8;Q9QYR6	1133;895	Map1a	S	1133	+	0.98468	EATQGLDYVPSAGTISPTSSLEEDKGFKSPP	VPsAGtIsPtssLEE	9440.4	10481	11894.3	9639.1
A2ARP8	Microtubule-associated protein 1A;MAP1A heavy chain;MAP1 light chain LC2	A2ARP8;Q9QYR6	1137;899	Map1a	S	1137	+	0.827556	GLDYVPSAGTISPTSSLEEDKGFKSPPCEDF	GtIsPtssLEEDKGF	7382.6	8333.3	9013.9	7391.3
A2ARP8	Microtubule-associated protein 1A;MAP1A heavy chain;MAP1 light chain LC2	A2ARP8;Q9QYR6	2027;1789	Map1a	S	2027	+	0.999005	PEMTGQRVPSAPGQESPVPDTKSTPPTRNEP	PsAPGQEsPVPDTKs	17983.7	16034.4	18381.4	17041.9
A2ARP8	Microtubule-associated protein 1A;MAP1A heavy chain;MAP1 light chain LC2	A2ARP8;Q9QYR6	622;384	Map1a	S	622	+	0.982346	KPPEKPSKPERVRTESSEALKAEKRKLIKDK	PERVRtEssEALkAE	15535	17757	25749	16669
A2ARP8	Microtubule-associated protein 1A;MAP1A heavy chain;MAP1 light chain LC2	A2ARP8;Q9QYR6	1985;1747	Map1a	S	1985	+	0.997627	PLPQKGLEVERWLAESPVGLPPEEEDKLTRS	VERWLAEsPVGLPPE	3775.7	4713.7	4426.9	4217.1
A2AS44	Plakophilin-4	A2AS44;A2AS45;Q68FH0	280;280;280	Pkp4	S	280	+	0.831737	LPAQRAASPYSQRPASPTAVRRVGSVTSRQT	PysQRPAsPtAVRRV	7708.1	6790.1	6466.9	8131.7
A2AS70	Protein AF-10	A2AS70;O54826;A2AS72	610;688;145	Mllt10	S	610	+	0.927737	ARSLGGRGSSPRGSLSPRSPVSNLQLRYDQP	SSPRGsLsPRsPVSN	2807.8	2528.4	2088.7	2501.1
A2AS70	Protein AF-10	A2AS70;O54826;A2AS72	613;691;148	Mllt10	S	613	+	0.953385	LGGRGSSPRGSLSPRSPVSNLQLRYDQPSNS	RGsLsPRsPVSNLQL	2807.8	2528.4	2088.7	2501.1
A2AS70	Protein AF-10	A2AS70;O54826	292;370	Mllt10	S	292	+	0.955311	GTPGSVKSSSGSSVQSPQDFLSFTDSDLRSD	SsGSsVQsPQDFLSF	1337.8	631.53	806.74	1202.6
F7CR78	Titin	F7CR78;E9Q8N1;E9Q8K5;A2ASS6	343;3684;3684;4566	Ttn	S	343		0.994754	LECQVDEDRKVTITWSKDGQKLPAGKDYKIY		8905.3	7964.7	6673.6	7822.7
A2ASY0	Transcription initiation factor TFIID subunit 3	A2ASY0;Q5HZG4;A2ADM8	138;291;455	Taf3	S	138	+	1	ASSPGQKTKSPKAALSPARLGSPIRSPKTIP	KSPKAALsPARLGsP	7764.2	7390.6	5083.6	6918.3
A2ASY0	Transcription initiation factor TFIID subunit 3	A2ASY0;Q5HZG4	90;243	Taf3	S	90	+	1	LSPVRVQDRADLAPPSPQPPMLAPFAKSQLP	RADLAPPsPQPPMLA	694.47	558.12	655.36	439.76
A2ASY0	Transcription initiation factor TFIID subunit 3	A2ASY0;Q5HZG4	144;297	Taf3	S	144	+	1	KTKSPKAALSPARLGSPIRSPKTIPKEKKSP	LsPARLGsPIRsPKT	3746.4	3964.1	3882.7	4545.7
A2ASY0	Transcription initiation factor TFIID subunit 3	A2ASY0;Q5HZG4	148;301	Taf3	S	148	+	1	PKAALSPARLGSPIRSPKTIPKEKKSPGRSK	RLGsPIRsPKTIPKE	3746.4	3964.1	3882.7	4545.7
A2ASY0	Transcription initiation factor TFIID subunit 3	A2ASY0;Q5HZG4	76;229	Taf3	S	76	+	0.999998	EPLSSINPQKTPPVLSPVRVQDRADLAPPSP	QKtPPVLsPVRVQDR	8745.1	7727.2	5919.5	7887.5	mTOR
A2ATI9	Golgi reassembly-stacking protein 2	A2ATI9;Q99JX3	391;411	Gorasp2	S	391	+	0.869849	PPSDPVMTTAKADASSLTVDVTSPASKVPTT	TAKADAssLtVDVTs	7147	7502.1	5826.3	8128.3
A2ATI9	Golgi reassembly-stacking protein 2	A2ATI9;Q99JX3	398;418	Gorasp2	S	398	+	0.896478	TTAKADASSLTVDVTSPASKVPTTVEDRVSD	sLtVDVTsPASKVPT	6870.6	9570.8	11995	11437
A2ATI9	Golgi reassembly-stacking protein 2	A2ATI9;Q99JX3	412;432	Gorasp2	S	412	+	0.988001	TSPASKVPTTVEDRVSDCTPAVEKPVSDADA	TtVEDRVsDCtPAVE	7152.8	5438.5	6019.7	4976.8
A2ATI9	Golgi reassembly-stacking protein 2	A2ATI9;Q99JX3	423;443	Gorasp2	S	423	+	0.98787	EDRVSDCTPAVEKPVSDADASEPS_______	PAVEKPVsDADAsEP	8726.9	8548.6	7144.9	8143.2
A2ATI9	Golgi reassembly-stacking protein 2	A2ATI9;Q99JX3	428;448	Gorasp2	S	428	+	0.97147	DCTPAVEKPVSDADASEPS____________	PVsDADAsEPS____	3865.2	3767.2	3581.6	2933.5
A2ATL1		A2ATL1;A2ATL0;A2ATK9	233;353;358	Fam171a1	S	233	+	0.764297	QLPPALESSKRDQATSMSHINLLFSRRASDY	SKRDQAtsMsHINLL	3533.9	2996.9	1758.5	2749.4
A2ATL1		A2ATL1;A2ATL0;A2ATK9	297;417;422	Fam171a1	S	297	+	0.973871	EGDLHTPMLKLSYSTSQEFSSREELLSHKEE	LKLSYstsQEFSSRE	9079.5	9314	10291	10650
A2ATL1		A2ATL1;A2ATL0;A2ATK9	724;844;849	Fam171a1	S	724	+	1	ETTKRTSDVPLEPLASPNQRRSANDEDEDDD	VPLEPLAsPNQRRsA	18749.4	17044.5	18538.2	19326.6
A2ATL1		A2ATL1;A2ATL0;A2ATK9	699;819;824	Fam171a1	S	699	+	0.99981	EDSALRCLLEGSGRRSGGQLPSLQEETTKRT	LEGSGRRsGGQLPSL	9959.1	9427	8572.3	9969.5
A2ATP0	Serine/threonine-protein kinase Nek6	A2ATP0;A2ATP1;Q9ES70	13;13;13	Nek6	S	13	+	0.993265	___MAGQPSHMPHGGSPNHLCHALGPAPPPD	SHMPHGGsPNHLCHA	3174.5	2684.1	2290.6	2734.8
F6XJA1	Myelin expression factor 2	F6XJA1;G8JL68;A2ATP5;A2ATP6;Q8C854	420;450;470;487;511	Myef2	S	420	+	1	FLSGPMGSGMRDRLGSKGNQIFVRNLPFDLT	GMRDRLGsKGNQIFV	2818.3	3158.7	7150.4	6376.2
A2AU91	Tumor suppressor p53-binding protein 1	A2AU91;A2AU89;P70399;A2AU90;F6QNC8	763;763;757;763;18	Trp53bp1	S	763	+	1	VVIVDVKEPSPRADVSCEPLEEVEKCSDSQS	PSPRADVsCEPLEEV	3888.6	3592.5	3056.8	3431.3
A2AU91	Tumor suppressor p53-binding protein 1	A2AU91;A2AU89;P70399;A2AU90;F6QNC8	822;822;816;822;77	Trp53bp1	S	822	+	0.994416	DSKAETTEKDAVTEDSPQPPLPSVRDEPVRP	KDAVTEDsPQPPLPS	15476	15648	12211	14544
A2AU91	Tumor suppressor p53-binding protein 1	A2AU91;A2AU89;P70399;A2AU90	719;719;713;719	Trp53bp1	S	719	+	0.970867	CPEAMEVETSVISIDSPQKLQVLDQELEHKD	TSVIsIDsPQKLQVL	1710.2	1489.8	1111.2	1230.5
A2AU91	Tumor suppressor p53-binding protein 1	A2AU91;A2AU89;P70399;A2AU90	83;83;78;83	Trp53bp1	S	83	+	0.916652	SNPEQSAVEQGDSNSSFNEHLKEKKASDPVE	EQGDsNssFNEHLKE	3705.5	3331.3	3750.5	3056.5
A2AU91	Tumor suppressor p53-binding protein 1	A2AU91;A2AU89;P70399	1423;1373;1411	Trp53bp1	S	1423	+	0.841438	TRETVVSGPLGVEDISPSMSPDDKSFTRIMP	PLGVEDIsPsMsPDD	1178.7	1121	1103.1	1052.1
A2AU91	Tumor suppressor p53-binding protein 1	A2AU91;A2AU89;P70399	1427;1377;1415	Trp53bp1	S	1427	+	0.929966	VVSGPLGVEDISPSMSPDDKSFTRIMPRVPD	EDIsPsMsPDDKSFT	3240.8	3153.8	2790.4	2946.4
A2AU91	Tumor suppressor p53-binding protein 1	A2AU91;P70399	1359;1347	Trp53bp1	S	1359	+	1	ADFALPSSRGGPGKLSPRKGISQTGAPVCEE	rGGPGKLsPRKGISQ	13290	12253	11750	14767
A2AU91	Tumor suppressor p53-binding protein 1	A2AU91;A2AU89;P70399	1216;1216;1204	Trp53bp1	S	1216	+	0.89813	EKPASAPVDDTESLHSQGEEEFEMPQPPHGH	DDtEsLHsQGEEEFE	1073.6	917.82	861.78	739.76
A2AU91		A2AU91;A2AU89;A2AU90	429;429;429	Trp53bp1	S	429		0.987195	AMETEKPLLPSQPAVSPQASTPVSRSTPVFT		6414.4	7080.8	6794.1	7113.8
A2AU91	Tumor suppressor p53-binding protein 1	A2AU91;A2AU89;P70399;A2AU90	571;571;565;571	Trp53bp1	S	571	+	0.877898	NSKLPADSENVLVTPSQDDQVEMSQNVDKAK	ENVLVTPsQDDQVEM	1000.2	930.36	958.53	993.89
A2AU91	Tumor suppressor p53-binding protein 1	A2AU91;A2AU89;P70399;A2AU90	533;533;527;533	Trp53bp1	S	533	+	0.995386	STSEYSQSSKMESLGSPRTEEDRENTQIDDT	SKMEsLGsPRtEEDR	8813	8228.6	8036.4	7971.6
A2AU91	Tumor suppressor p53-binding protein 1	A2AU91;A2AU89;P70399	1096;1096;1090	Trp53bp1	S	1096	+	0.888613	PVGPVMDDAAPEDSASPVSQQRASQEQRASQ	AAPEDsAsPVsQQRA	4662	4558.6	3354.5	4361.2
A2AU91	Tumor suppressor p53-binding protein 1	A2AU91;A2AU89;P70399;A2AU90	268;268;262;268	Trp53bp1	S	268	+	0.79217	EEQNLPLVRSEDRPSSPQVSVAAVETKEQVP	RsEDRPssPQVSVAA	24552	25075	23724	22188
A2AU91	Tumor suppressor p53-binding protein 1	A2AU91;A2AU89;P70399;A2AU90	552;552;546;552	Trp53bp1	S	552	+	0.999968	EEDRENTQIDDTEPLSPVSNSKLPADSENVL	IDDtEPLsPVSNsKL	19190	18352	18806	19042
Q3TUJ9	Tumor protein D54	Q3TUJ9;Q8BKP1;Q3TAI4;A2AUD5;Q9CYZ2	172;186;192;215;206	Tpd52l2	S	172	+	0.993089	KVVGGRENGSDNLPPSPGSGDQTLPDHAPF_	GsDNLPPsPGsGDQt	41492	46514	56494	48799
Q3TUJ9	Tumor protein D54	Q3TUJ9;Q8BKP1;Q3TAI4;A2AUD5;Q9CYZ2;V9GWU5	146;160;166;189;180;145	Tpd52l2	S	146	+	0.999224	ISRKLGDMRNSATFKSFEDRVGTIKSKVVGG	RNsAtFKsFEDRVGt	30591	33524	51265	36242
A2AUK8		A2AUK8;A2AUK5	566;578	Epb4.1l1	S	566	+	0.971573	GSEEKVKPPRPRAPESDTGDEDQDQERDAVF	PRPRAPEsDtGDEDQ	12648	11386	12160	11244
A2AUK8	Band 4.1-like protein 1	A2AUK8;A2AUK5;A2AUK6;A2AUK7;Q9Z2H5;E9PV14	498;510;425;497;510;509	Epb4.1l1	S	498	+	1	KFLDKPEDVLLKHQASINELKRTLKEPNSKL	VLLKHQAsINELkRT	10982	9712.8	12164	10464
A2AUK8	Band 4.1-like protein 1	A2AUK8;A2AUK5;A2AUK6;A2AUK7;Q9Z2H5;E9PV14	532;544;459;531;544;543	Epb4.1l1	S	532	+	0.888969	DRDWDRERRLPSSPASPSPKGTPEKASERAG	RLPssPAsPsPKGtP;RLPSSPAsPsPKGtP	24547.2	23888.8	23264.6	23944
A2AUK8		A2AUK8;A2AUK5	636;648	Epb4.1l1	S	636	+	0.999969	FEDFSRSLPELDRDKSDSETEGLVFARDLKG	PELDRDKsDsEtEGL	51132	49006	47284	44946
A2AUK8		A2AUK8;A2AUK5	638;650	Epb4.1l1	S	638	+	0.995935	DFSRSLPELDRDKSDSETEGLVFARDLKGPS	LDRDKsDsEtEGLVF	31196	29746	28397	25480
A2AUK8	Band 4.1-like protein 1	A2AUK8;A2AUK5;A2AUK6;A2AUK7;Q9Z2H5	770;782;534;633;782	Epb4.1l1	S	770	+	0.973275	MIPGPQTVATEIRSLSPIIGKDVLTSTYGAT	AtEIRsLsPIIGKDV	11556	10328	10243	9277.5
A2AUM6	Signal recognition particle 14 kDa protein;Signal recognition particle 14 kDa protein, N-terminally processed	A2AUM6;P16254	45;45	Srp14	S	45	+	0.766601	LKKYDGRTKPIPRKSSVEGLEPAENKCLLRA	KPIPRkssVEGLEPA	14685	14136	14229	15078
F6RK07	Disabled homolog 2-interacting protein	F6RK07;A2AUX5;A2AUX3;Q3UHC7;B7ZD29;F6QQP6	872;913;921;978;921;582	Dab2ip	S	872	+	1	PGTRLRQQSSSSKGDSPELKPRAMHKQGPSP	sSssKGDsPELKPRA	13498	9412.4	6072.6	7375.5
F6RK07	Disabled homolog 2-interacting protein	F6RK07;A2AUX5;A2AUX3;Q3UHC7;B7ZD29	596;637;645;702;645	Dab2ip	S	596	+	0.886034	IENDLSGLIDFTRLPSPTPENKDLFFVTRSS	IDFTRLPsPTPENKD	5370	6088.3	7047.2	7302.4
F6RK07	Disabled homolog 2-interacting protein	F6RK07;A2AUX5;A2AUX3;Q3UHC7;B7ZD29	889;930;938;995;938	Dab2ip	S	889	+	0.998969	ELKPRAMHKQGPSPVSPNALDRTAAWLLTMN	KQGPsPVsPNALDRT	19170	26611	23800	28467
F6RK07	Disabled homolog 2-interacting protein	F6RK07;A2AUX5;A2AUX3;Q3UHC7;B7ZD29;F6QQP6	789;830;838;895;838;499	Dab2ip	S	789	+	0.983311	EELARRPGELARRQMSLTEKGGQPTVPRQNS	ELARRQMsLTEKGGQ	11967	11616	12209	9845.6
F6RK07	Disabled homolog 2-interacting protein	F6RK07;A2AUX5;A2AUX3;Q3UHC7;B7ZD29;F6QQP6	641;682;690;747;690;351	Dab2ip	S	641	+	0.996722	ANEPDLQMANGSKSLSMVDLQDARTLDGEAG	ANGSKsLsMVDLQDA	4365.6	3728.7	3002.4	3258.9
A2AVJ7	Ribosome-binding protein 1	A2AVJ7;Q99PL5	1463;1604	Rrbp1	S	1463		0.771454	QLGKAEDGSSSKEGTSV______________		10455	10190	8750.6	10522
A2AVJ7	Ribosome-binding protein 1	A2AVJ7;Q99PL5	191;191	Rrbp1	S	191	+	0.990296	EVPMVAVPPVGSKASSPATSSQGKKGQGAQN	PVGskAssPAtsSQG	31462	26792	22072	33320
A2AVJ7	Ribosome-binding protein 1	A2AVJ7;Q99PL5	645;786	Rrbp1	S	645	+	0.999941	KKAEGAPNQGKKKDGSPSQAKKVDAAANQGK	QGKKKDGsPSQAKKV	401870	366570	322120	418880
A2AVJ7	Ribosome-binding protein 1	A2AVJ7;Q99PL5	625;766	Rrbp1	S	625	+	0.996754	TKQEGVSNQVKKSEGSPNQGKKAEGAPNQGK	QVKKsEGsPNQGKKA	38388	32161	35338	37000
A2AVJ7	Ribosome-binding protein 1	A2AVJ7;Q99PL5	135;135	Rrbp1	S	135	+	0.998895	PIATVPAMPQEKLASSPKDRKKKEKKVAKVE	PQEkLAssPKDRKKK	75244	72029	62598	70539
A2AVJ7	Ribosome-binding protein 1	A2AVJ7;Q99PL5	1331;1472	Rrbp1	S	1331	+	0.999999	LSDMRSHVEDGDVAGSPAVPPAEQDPMKLKT	EDGDVAGsPAVPPAE	22527	23539	27603	34484
A2AVP4	Roquin-2	A2AVP4;P0C090	806;806	Rc3h2	S	806	+	0.789927	VSSTLPVATQSPTPPSPLFSVDFRSDFSESV	TQSPTPPsPLFsVDF	121.92	0	193.5	191.15
A2AW45	Transcription elongation factor A protein 3	A2AW45;P23881	137;113	Tcea3	S	137	+	0.999889	EKGLGCSDWKPEAGLSPPRKKGGGEPKTRRD	WKPEAGLsPPRKKGG	4741.3	4901.7	4405.8	4171.8
A2AWA9	Rab GTPase-activating protein 1	A2AWA9	987	Rabgap1	S	987	+	0.999999	NKEGRVKGISSAKGVSDEDTDEEKETLKNQL	ISSAKGVsDEDtDEE	20240.6	17832.1	17129.3	18408
A2AWA9	Rab GTPase-activating protein 1	A2AWA9;A2AWA7	42;42	Rabgap1	S	42	+	0.99998	LVSRQGDETPSTNNGSDDEKTGLKIVGNGSE	tPstNNGsDDEKTGL	26008	24153	23811	24506
A2AWA9	Rab GTPase-activating protein 1	A2AWA9	486	Rabgap1	S	486	+	0.999781	CLESESERERRKTTASPSVRLPQSGSQSSMI	ERRKTTAsPsVRLPQ	9338.6	9033.9	8602.4	10911
H7BX50	MAX gene-associated protein	H7BX50;E9QLG3;A2AWL7	892;892;892	Mga	S	892		0.999934	PSTSHSVKPQSVTTASRKTKAQNKQTTLSGR		13110	12464	12421	11051
H7BX50	MAX gene-associated protein	H7BX50;E9QLG3;A2AWL7	921;921;921	Mga	S	921	+	0.999278	GRTKSSYKSILPYPVSPKQKNSHVSQGDKIT	SILPYPVsPKQKNSH	6573.7	7057.8	6462	8328.5
H7BX50	MAX gene-associated protein	H7BX50;E9QLG3;A2AWL7	448;448;448	Mga	S	448	+	1	DNLEADHPSYKWLPNSPGVAKAKMFKLDAGK	SYKWLPNsPGVAKAK	3533.2	3145.8	3603.8	3228.6
A2AWN8	YTH domain-containing family protein 1	A2AWN8;P59326	318;291	Ythdf1	S	318	+	0.780232	NKGPAPKASAPQQTPSPQAAPQPQQVAQPLP	SAPQQTPsPQAAPQP	548.79	650.18	941.3	859.8
Q6NZM9	Histone deacetylase;Histone deacetylase 5;Histone deacetylase 9;Histone deacetylase 4	A2AWS5;B7ZDF7;Q3UJF1;B7ZDF5;Q9Z2V6;A0A1B0GSB5;A0A0R4J1F3;A0A1B0GSE4;A0A1B0GT67;A0A1B0GRH0;A0A1B0GSQ5;Q99N13;Q6NZM9	251;250;251;269;250;192;220;220;244;220;223;220;245	Hdac5	S	245	+	0.993032	GMYDAKDDFPLRKTASEPNLKLRSRLKQKVA;GPYDSRDDFPLRKTASEPNLKVRSRLKQKVA	FPLRKTAsEPNLKVR;FPLRKTAsEPNLKLR	32100	28085	29781	31515
A2AWS5	Histone deacetylase;Histone deacetylase 5	A2AWS5;B7ZDF7;Q3UJF1;B7ZDF5;Q9Z2V6	652;651;652;670;650	Hdac5	S	652	+	0.857042	LSLATVPHQALGRTQSSPAAPGSMKSPTDQP	QALGRTQsSPAAPGs	7845.2	7135.6	6643.6	6921.2
F6RCN9	Ataxin-7-like protein 3	F6RCN9;Z4YN62;A2AWT3	192;284;281	Atxn7l3	S	192	+	0.998044	QALISRLQWDGSSDLSPSDSGSSKTSENQGW	WDGSSDLsPSDSGSS	3234.6	2617.9	2703.6	2256.1
A2AWT6	Nucleolar transcription factor 1	A2AWT6;A2AWT7;A2AWT5;P25976	396;396;433;433	Ubtf	S	396	+	0.997399	SEEKRRQLQEERPELSESELTRLLARMWNDL	QEERPELsESELTRL	5853.4	5914.8	4989.9	4821.3
A2BE28	Ribosomal biogenesis protein LAS1L	A2BE28	20	Las1l	S	20		0.981948	WRAWDGQSFKENQPESPSARGIVVSWLSRAE		6067.5	5991.4	5547.8	8026.4
A2BE91	WD repeat-containing protein 34	A2BE91;Q5U4F6	15;13	Wdr34	S	15	+	1	_MAMCASPRPFRRVGSAGAAALAAGGAGGAE	RPFRRVGsAGAAALA	13756	12586	11078	12293
A2BE93	Protein SET	A2BE93;Q9EQU5;A2BE92	30;30;30	Set	S	30	+	0.997103	KPRPAAAPKLEDKSASPGLPKGEKEQQEAIE	KLEDkSAsPGLPKGE	96725	92092	85164	102510
A2BFA9	Max-like protein X	A2BFA9;A2BFB0;O08609	45;45;45	Mlx	S	45	+	0.999486	ARARRGSGRRGAPQLSPESPLLSGARGCRED	RRGAPQLsPEsPLLS	5315.9	4966	4039.9	4147.6
A2BFF8	Cytoplasmic dynein 1 intermediate chain 2	A2BFF8;Q3TPJ8;O88487;A2BFF5;A2BFF9	51;51;51;51;51	Dync1i2	S	51	+	0.999812	ETDQKKEAAVSVQEESDLEKKRREAEALLQS	AVSVQEEsDLEKKRR	4981.3	5814.8	4487	5764.7
A2BFF8	Cytoplasmic dynein 1 intermediate chain 2	A2BFF8;Q3TPJ8;O88487	81;81;81	Dync1i2	S	81	+	0.887354	SMGLTTDSPIVPPPMSPSSKSVSTPSEAGSQ	PIVPPPMsPssKsVs	7020.5	9725.1	12143	12780	ERK2
A2BFF8	Cytoplasmic dynein 1 intermediate chain 2	A2BFF8;Q3TPJ8;O88487;A2BFF5;A2BFF9	91;91;91;97;97	Dync1i2	S	91	+	0.840278	VPPPMSPSSKSVSTPSEAGSQDSGDGAVGSR	sKsVstPsEAGsQDs	5097.8	5285	4900.6	4477.1
A2BFF8	Cytoplasmic dynein 1 intermediate chain 2	A2BFF8;Q3TPJ8;O88487;A2BFF5;A2BFF9	95;95;95;101;101	Dync1i2	S	95	+	0.968177	MSPSSKSVSTPSEAGSQDSGDGAVGSRRGPI	stPsEAGsQDsGDGA	8856.1	8793.5	6901.6	7610.2
A2BFF8	Cytoplasmic dynein 1 intermediate chain 2	A2BFF8;Q3TPJ8;O88487;A2BFF5;A2BFF9	98;98;98;104;104	Dync1i2	S	98	+	0.995057	SSKSVSTPSEAGSQDSGDGAVGSRRGPIKLG	sEAGsQDsGDGAVGS	4273.6	5605.1	5728.5	4659.9
A2BG76	Nuclear factor 1;Nuclear factor 1 B-type	A2BG76;I7HIP8;A2BG75;A2BG77;P97863	327;327;327;327;328	Nfib	S	327	+	0.95616	PTTMKKPEKPLFSSTSPQDSSPRLSTFPQHH	KPLFSSTsPQDSsPr	19354.7	19943.5	23520.3	27147
A2BG76	Nuclear factor 1;Nuclear factor 1 B-type	A2BG76;I7HIP8;A2BG75;A2BG77;P97863	263;263;263;263;264	Nfib	S	263	+	0.992016	YYHDMNSGVNLQRSLSSPPSSKRPKTISIDE	VNLQRsLssPPSSKR	34023	36549	45938	48571
A2BG76	Nuclear factor 1;Nuclear factor 1 B-type	A2BG76;I7HIP8;A2BG75;A2BG77;P97863	264;264;264;264;265	Nfib	S	264	+	0.987351	YHDMNSGVNLQRSLSSPPSSKRPKTISIDEN	NLQRsLssPPSSKRP	21494	23677	31901	35976
P62960	Nuclease-sensitive element-binding protein 1	A2BGG7;P62960	204;312	Ybx1	S	312	+	0.819487	DGKETKAADPPAENSSAPEAEQGGAE_____	DPPAENssAPEAEQG	15875	16151	12356	15575
A2BGG7		A2BGG7	133	Ybx1	S	133		1	PVRQNMYRGYRPRFRSIHFRGPPRQRQPRED		4160.2	4542.6	4135.5	3740.8
P62960	Nuclease-sensitive element-binding protein 1	A2BGG7;P62960	95;207	Ybx1	S	207	+	0.999285	PPYYMRRPYARRPQYSNPPVQGEVMEGADNQ	YARRPQysNPPVQGE	1954.4	2096.1	1342.2	1810.3
E9QAQ7	AT-rich interactive domain-containing protein 1A	E9QAQ7;A2BH40	697;697	Arid1a	S	697	+	0.807464	FSPHTSPHLPGIRGPSPSPVGSPASVAQSRS	LPGIRGPsPsPVGsP	2310.6	2584.7	1815.7	2308.1
E9QAQ7	AT-rich interactive domain-containing protein 1A	E9QAQ7;A2BH40	703;703	Arid1a	S	703	+	0.985417	PHLPGIRGPSPSPVGSPASVAQSRSGPLSPA	PsPsPVGsPASVAQS	6665.5	5538.9	4376.4	5212.5
E9QAQ7	AT-rich interactive domain-containing protein 1A	E9QAQ7;A2BH40	773;773	Arid1a	S	773	+	0.948207	PQMPQYTSPQPGSALSPRQPSGGQMHSGVGS	PQPGsALsPRQPSGG	3731.7	3891.2	3295.7	4659.4
E9QAQ7	AT-rich interactive domain-containing protein 1A	E9QAQ7;A2BH40	1184;1185	Arid1a	S	1184		0.792235	TPHSQIPPLPGMRSNSVGIQDAFPDGSDPTF		1795.6	2159.9	2247	2156.3
E9QAQ7	AT-rich interactive domain-containing protein 1A	E9QAQ7;A2BH40	1931;1927	Arid1a	S	1931	+	0.999753	MLSTRSSTLTDEGAKSAEATKESSKFPFGIS	LTDEGAKsAEATKES	7545.7	10767	19344	29037
A2BI12	PC4 and SFRS1-interacting protein	A2BI12;Q99JF8	274;274	Psip1	S	274	+	0.966843	KRKNLAKPGVTSTSDSEDEDDQEGEKKRKGG	GVtstsDsEDEDDQE	14853	13738	10659	12790
A2BI12	PC4 and SFRS1-interacting protein	A2BI12;Q99JF8	106;106	Psip1	S	106	+	0.889314	KFSSQQASTKQSNASSDVEVEEKETNVSKED	TKQsNAssDVEVEEK	12292	11654	9237.9	12110
A2BI12	PC4 and SFRS1-interacting protein	A2BI12;Q99JF8	176;176	Psip1	S	176	+	0.989864	EAGMVTAATASNVKASPKRGRPAATEVKIPK	TAsNVKAsPKRGRPA	18920	17383	11524	16049
A2BIE1		A2BIE1	542	Qser1	S	542		0.98557	DEFPVQKLQALQSQASLESSSQRLPDGEVNA		4118.9	2997.4	2049.5	2906.4
A2CEK3	Phosphoglucomutase-1	A2CEK3;Q9D0F9	135;117	Pgm2	S	135	+	0.984875	IIRKIKAIGGIILTASHNPGGPNGDFGIKFN	GGIILtAsHNPGGPN	58331	54970	71620	60118
A2CER2	Regulator of chromosome condensation	A2CER2;Q6PFB2;Q8VE37	11;11;11	Rcc1	S	11	+	1	_____MPPKRIAKRRSPPEDAIPKSKKVKVS	KRIAKRRsPPEDAIP	14560	12494	11878	13348
F6S0D5	Chromatin complexes subunit BAP18	F6S0D5;A2CF80;A2CF83;H3BJI0;F6XN97;D3Z687;Q9DCT6	33;62;62;19;95;96;96	0610010K14Rik	S	33	+	0.999798	KRKVYEDSGIPLPAESPKKGPKKMTSGVLSP	GIPLPAEsPKKGPKK	2511.1	1931.6	1879.7	1755.3
A2CG35	Ras-related protein Rab-12	A2CG35;P35283	63;15	Rab12	S	63	+	0.983032	CMDPSAALHRRPAGGSLGAVSPALSGGQARR	HRRPAGGsLGAVsPA	4084.1	4764.9	3452.6	3954.3
A2CG35	Ras-related protein Rab-12	A2CG35;P35283	68;20	Rab12	S	68	+	0.999952	AALHRRPAGGSLGAVSPALSGGQARRRKQPP	GGsLGAVsPALsGGQ	15332	13618	11278	15330
F6R6U0	AT-rich interactive domain-containing protein 4B	F6R6U0;A2CG63	208;790	Arid4b	S	208	+	0.998572	VSKSPERLRKDMEAISEDTDFEEEDEITKKR	RKDMEAIsEDtDFEE	2650.2	1875.8	1670.6	1978.2
F6R6U0	AT-rich interactive domain-containing protein 4B	F6R6U0;A2CG63	93;675	Arid4b	S	93	+	0.973528	CKLRRLSKSPFQSNPSPEMVSKLDLADAKNS	sPFQsNPsPEMVSKL	5959.5	4634.1	2998.9	4504
F6R6U0	AT-rich interactive domain-containing protein 4B	F6R6U0;A2CG63	257;839	Arid4b	S	257	+	0.851543	GKRRYCSADECLQTGSPGKKEDRTKSKEPLC	DECLQTGsPGKKEDR	4343.4	4237.3	3171.8	3927.6
A2CG77		A2CG77	210	Ehmt2	S	210	+	0.986808	ALEKALVIQESESPPSPPPSPDRRKKLRFHP	QESESPPsPPPsPDR	10535	9849.9	8516.1	9122.8
A2CG77		A2CG77	214	Ehmt2	S	214	+	0.999996	ALVIQESESPPSPPPSPDRRKKLRFHPRQLY	SPPsPPPsPDRRKKL	10535	9849.9	8516.1	9122.8
A2RSJ4	UHRF1-binding protein 1-like	A2RSJ4	890	Uhrf1bp1l	S	890	+	0.926711	VNPTSALRSPASESGSPLLPDFLPAENGGFL	SPAsEsGsPLLPDFL	462.11	165.34	712.29	219.29
A3KGF9	Uncharacterized protein C15orf52 homolog	A3KGF9	190		S	190	+	0.995382	KAKRIVSEKPTTQARSPRAKGTSGGGRSWRA	KPttQARsPRAKGts	7126.1	7158.2	7896.1	7666.7
A3KGI3	Protein CASC5	A3KGI3;Q66JQ7	794;794	Casc5	S	794	+	0.894926	EINRSHTTPLECKIISPSDITPGDLDKTMMS	PLECKIIsPSDITPG	1262.1	985.27	2016.9	2019.6
A3KGU5	Spectrin alpha chain, non-erythrocytic 1	A3KGU5;A3KGU7;E9Q447;A3KGU9;P16546	1031;1031;1031;1031;1031	Sptan1	S	1031	+	0.846811	VPAAYVKKLDPAQSASRENLLEEQGSIALRQ	LDPAQsAsRENLLEE	3890.5	3757.1	2955.7	3207.6
A3KGU5	Spectrin alpha chain, non-erythrocytic 1	A3KGU5;A3KGU7;E9Q447;A3KGU9;P16546	1197;1217;1197;1217;1217	Sptan1	S	1197	+	1	VATFNSIKELNERWRSLQQLAEERSQLLGSA	ELNERWRsLQQLAEE	8024.8	7229	5983.9	6362.8
A3KMF4		A3KMF4;E9Q921;B1AVP1	575;583;583	Aff1	S	575		1	GPSEGPQPGKRGCPKSPAQQEPPPRQTVGSK		23953	23567	20527	22817
A3KMF4	AF4/FMR2 family member 1	A3KMF4;E9Q921;B1AVP1;O88573	183;191;191;183	Aff1	S	183	+	0.972483	CDRRAEGDSAPERKLSPLISSLPSPVPPLSP	SAPERKLsPLISsLP	3016	2500.4	2320.1	3138.1
A3KMF4	AF4/FMR2 family member 1	A3KMF4;E9Q921;B1AVP1;O88573	197;205;205;197	Aff1	S	197	+	0.804943	LSPLISSLPSPVPPLSPVHSRLQGTSKAHSS	PsPVPPLsPVHsRLQ	2331.4	2023.5	2172.1	2601.5
A3KMF4	AF4/FMR2 family member 1	A3KMF4;E9Q921;O88573	1098;1106;1096	Aff1	S	1098	+	0.971221	LSEHFKSTSKVAQAPSPCTARSTGVPSPLSP	SKVAQAPsPCTARST	4259	4131	3566.4	3772
D3Z6V7	IQ motif and SEC7 domain-containing protein 2	D3Z6V7;D3Z5I6;A4GZ26;E9QAD8;Q5DU25	188;393;393;393;383	Iqsec2	S	188	+	0.99952	RMSRRIILSNMRMQFSFEEYEKAQNPAYFEG	SNMRMQFsFEEYEKA	2301.2	2754.4	2955.6	3141
A5D6P6	Twist-related protein 2	A5D6P6;Q9D030	55;55	Twist2	S	55	+	0.977832	SEDGSPTPGKRGKKGSPSAQSFEELQSQRIL	GKRGKKGsPSAQSFE	11922	8719.5	6896.4	9979
A6H5X4	PHD finger protein 11	A6H5X4	326	Phf11	S	326	+	0.943893	GSLLPPEDHQVRSQESPEVQAGSGDSL____	HQVRsQEsPEVQAGs	4431.1	3255.9	3216.8	4004.4
A6H5X4	PHD finger protein 11	A6H5X4	333	Phf11	S	333	+	0.999883	DHQVRSQESPEVQAGSGDSL___________	sPEVQAGsGDsL___	1092.1	1388.2	1731.1	1491.6
A6H5X4	PHD finger protein 11	A6H5X4	336	Phf11	S	336	+	0.999957	VRSQESPEVQAGSGDSL______________	VQAGsGDsL______	4082.3	4724.4	5115.6	5171.7
A6H619	PHD and RING finger domain-containing protein 1	A6H619;F7ANA1	1201;277	Phrf1	S	1201	+	0.999975	KRAHSPEKKGPVREVSPAPATQGESRQDGDH	KGPVREVsPAPATQG	16171	15102	12089	13994
A6H619	PHD and RING finger domain-containing protein 1	A6H619	919	Phrf1	S	919	+	0.865225	SGMLELLSKGSAEGTSDLEQEGLGEIEPTEI	KGsAEGtsDLEQEGL	2389.3	1956.3	2403.1	1722.2
A6H619	PHD and RING finger domain-containing protein 1	A6H619;D6RI35	98;98	Phrf1	S	98	+	0.835476	MATAAIETQGKLEASSVPNSDDDAESCPICL	QGKLEASsVPNsDDD	1009.3	363.36	241.31	0
A6H619	PHD and RING finger domain-containing protein 1	A6H619;D6RI35	102;102	Phrf1	S	102	+	0.952319	AIETQGKLEASSVPNSDDDAESCPICLNAFR	EASsVPNsDDDAESC	1009.3	363.36	241.31	0
A6H619	PHD and RING finger domain-containing protein 1	A6H619	867	Phrf1	S	867	+	0.997957	PGLLPSEITRTISINSPKAPAFQTVRCVTSY	TRTIsINsPKAPAFQ	36033	29288	30240	28350
A6H619	PHD and RING finger domain-containing protein 1	A6H619;F7ANA1	982;58	Phrf1	S	982	+	0.976133	RTVTCVTVEEPGVLPSPDAPQITTHRIVEFR	EEPGVLPsPDAPQIT	1165.4	1075.9	919.49	815.34
A6H6A5	Progesterone receptor	A6H6A5;Q00175;E9QPW3	282;282;117	Pgr	S	282		0.999448	TLVPKEDSRFSAPRVSLEQDSPIAPGRSPLA		3056.4	2967.4	3403.5	3898.1
A6H8H2	DENN domain-containing protein 4C	A6H8H2;E9Q449	971;1020	Dennd4c	S	971	+	0.981655	SAIVSKHLQPTPEPQSPTEPPAWGSSIVKVP	QPtPEPQsPtEPPAW	16152.5	17048.2	15416.1	17688.2
A6H8H2	DENN domain-containing protein 4C	A6H8H2;E9Q449	720;720	Dennd4c	S	720	+	1	YSYTYFPRLDLKLFDSPQKLKLCFNRHPPGS	LDLkLFDsPQKLKLC	3486.2	2744.9	1952.2	3019.3
A6H8H2	DENN domain-containing protein 4C	A6H8H2;E9Q449	1048;1097	Dennd4c	S	1048		0.944805	KQKHFPERSCSFSSESRAGMLLKKSSLDLNS		7119	6041.3	9496.8	7168.9
A6H8H2	DENN domain-containing protein 4C	A6H8H2	1637	Dennd4c	S	1637	+	0.818309	PNSLSKRNVSLTRSHSVGGPLQNIDFSQRPF	VsLTRsHsVGGPLQN	5571.9	4297.2	4414.1	3759.9
A6H8H2	DENN domain-containing protein 4C	A6H8H2;E9Q449	1274;1323	Dennd4c	S	1274	+	0.987264	PGSPAVFAHPLERSSSLPSDRGPPARDSTET	HPLERSSsLPsDRGP	17726	17750	16204	14975
A6H8H2	DENN domain-containing protein 4C	A6H8H2;E9Q449	1321;1370	Dennd4c	S	1321	+	0.982461	FKPQSPYRAYKDRSTSLSALVRSSPNSSLGS	AyKDRstsLSALVRS	3298.5	2086.3	3715.8	2523.9
A6H8H2	DENN domain-containing protein 4C	A6H8H2;E9Q449	1221;1270	Dennd4c	S	1221	+	0.998422	TECVEKTSDSEDKLFSPVISRNLADEIESYM	DSEDKLFsPVISRNL	9604.4	11638	14144	11349	ERK2
A6H8H2	DENN domain-containing protein 4C	A6H8H2;E9Q449	987;1036	Dennd4c	S	987	+	1	PTEPPAWGSSIVKVPSGLFDTNNRTSTGSTS	SSIVKVPsGLFDTNN	8218.4	6346.3	5924.7	7728.9
D3Z1Z4	Mitogen-activated protein kinase;Mitogen-activated protein kinase 8	D3Z1Z4;A6P3E4;Q91Y86	301;377;377	Mapk8	S	301	+	1	DLEERTKNGVIRGQPSPLAQVQQ________	GVIRGQPsPLAQVQQ	6479.4	6186.5	5045.4	5279.9
A6PW28	Protein FAM65B	A6PW28;Q80U16	37;62	Fam65b	S	37	+	0.999954	FAGFSGLQERRSRCNSFIENASALKKPQAKL	ERRsRCNsFIENASA	4138.2	3921.7	2040.8	2428.7
A6PW28	Protein FAM65B	A6PW28;Q80U16	21;46	Fam65b	S	21	+	0.778474	QSFSPGGPNGIIRSQSFAGFSGLQERRSRCN	NGIIRsQsFAGFSGL	3174.3	2879.6	1118.7	1813.7
A6PW28	Protein FAM65B	A6PW28;Q80U16	26;51	Fam65b	S	26		0.933766	GGPNGIIRSQSFAGFSGLQERRSRCNSFIEN		5506.2	6016.8	5039.3	5428.7
A6PW47	Mediator of RNA polymerase II transcription subunit 24	A6PW47;Q99K74	879;860	Med24	S	879	+	0.978443	FPVEDMQPSKLMRLLSSSDDDANILSSPTDR	SKLMRLLsssDDDAN	2735.4	2733.5	3160.5	3163.9
A6PW47	Mediator of RNA polymerase II transcription subunit 24	A6PW47;Q99K74	890;871	Med24	S	890	+	0.913649	MRLLSSSDDDANILSSPTDRSMNSSLSASQL	DDANILssPtDRSMN	1928.49	2214.7	1938.78	2840.6
A6X8Z5	Rho GTPase-activating protein 31	A6X8Z5	563	Arhgap31	S	563		0.973815	TKPEPEVPGRAECSQSPPLDPGTQVEKKTLH		8233.6	8476.9	6582.9	9574.5
A6X8Z5	Rho GTPase-activating protein 31	A6X8Z5	829	Arhgap31	S	829	+	1	SPGIPTPCQREEAIASPNEKQNARHAVPENK	QREEAIAsPNEKQNA	6485.8	6111	6505.5	8392.6
A6X8Z5	Rho GTPase-activating protein 31	A6X8Z5	272	Arhgap31	S	272	+	0.999999	SLATNHPARKERRENSLPEIVPPPFHTVLEL	RKERRENsLPEIVPP	6188.1	4588.3	4557.8	5711.4
A6X8Z5	Rho GTPase-activating protein 31	A6X8Z5	332	Arhgap31	S	332	+	1	KLSRNGSVFVRGQRLSVEKATIRPAKSMDSL	FVRGQRLsVEKATIR	4586.9	6311.2	6083.7	5255.8
A6X8Z5	Rho GTPase-activating protein 31	A6X8Z5	652	Arhgap31	S	652	+	0.999729	ALIWPEIQQELKIIESEEEFSSLPPAAQKTS	QELKIIEsEEEFSSL	1553.6	1699.2	1199.2	1031.4
A6X8Z5	Rho GTPase-activating protein 31	A6X8Z5	765	Arhgap31	S	765	+	0.863938	VSSPARIEIGGPRNLSPPLTPAPPPPTPLEE	IGGPRNLsPPLtPAP	2769.7	2642.7	2366.2	2555.9
A6X8Z5	Rho GTPase-activating protein 31	A6X8Z5	1163	Arhgap31	S	1163	+	0.999951	QDLDIVAHTLTGRRNSAPVSVSAVRTSFMVK	TLTGRRNsAPVSVsA	7173.7	7716.1	5950.2	6161.9
A6X8Z5	Rho GTPase-activating protein 31	A6X8Z5	464	Arhgap31	S	464	+	0.999075	PGKSVFTSSLFQMEPSPRHQRKALNISEPFA	SLFQMEPsPRHQRKA	237.35	236.82	0	0
A6X919	Probable C-mannosyltransferase DPY19L1	A6X919	46	Dpy19l1	S	46	+	0.998476	SEVDAGELGSERTPPSPGRRGAAGRKGPRAG	GSERtPPsPGRRGAA	37279	40107	33295	38279
A8C756	Thyroid adenoma-associated protein homolog	A8C756	861	Thada	S	861	+	0.771007	LLIRQDALPAVLSASSPQQLTRGAGETSAVL	PAVLSAssPQQLtRG	1411.4	1494.1	1619	1898.2
A8Y5C3	PDZ and LIM domain protein 4	A8Y5C3;Q5SWV3;P70271	52;111;111	Pdlim4	S	52	+	0.959828	AQAHRIHIDPESQDCSPATSRRSSVSGISLE	DPEsQDCsPAtsRRs	10577	9986	8566.1	8611.1
A8Y5K6	Eukaryotic translation initiation factor 4E transporter	A8Y5K6;Q9EST3;Q5NBZ7	76;76;76	Eif4enif1	S	76	+	0.861985	DPEKWHASLYPASGRSSPVESLKKESESDRP	LyPAsGRssPVESLK	37062	33464	28269	34822
A8Y5K6	Eukaryotic translation initiation factor 4E transporter	A8Y5K6;Q9EST3	774;949	Eif4enif1	S	774	+	0.933253	HMHSQLEHRTSQRSSSPVGLAKWFGSDVLQQ	RTSQRSSsPVGLAKW	28956	25775	22591	30179
B0QZF8	Ubiquitin carboxyl-terminal hydrolase 36	B0QZF8;B1AQJ2	676;841	Usp36	S	676	+	0.999998	RGAPAAARRKRKKRCSEGEGATAPKQEGQFQ	RKRKKRCsEGEGATA	5462.3	4708.6	3904.9	4334.2
B0QZN5	Vesicle-associated membrane protein 3;Vesicle-associated membrane protein 2	B0QZN5;P63024;P63044	80;67;80	Vamp2	S	80	+	0.825764	DRADALQAGASQFETSAAKLKRKYWWKNLKM	GAsQFETsAAkLKRK;GAsQFEtsAAkLKRK	2826.2	2379.8	2254.9	2779.7
B0QZN5	Vesicle-associated membrane protein 3;Vesicle-associated membrane protein 2	B0QZN5;P63024;P63044	61;48;61	Vamp2	S	61	+	0.975021	MRVNVDKVLERDQKLSELDDRADALQAGASQ	LERDQkLsELDDRAD	1550.5	1429.3	1458.8	1532.5	CAMK2A
B0QZV7	Ras association domain-containing protein 1	B0QZV7;Q99MK9	207;203	Rassf1	S	207	+	0.952101	ARRGTGRSTAVKRRTSFYLPKDAIKHLHVLS	TAVKRRtsFYLPKDA	8660.3	9156.3	10016	8425.7
B0R030	Synaptosomal-associated protein;Synaptosomal-associated protein 23	B0R030;Q9D3L3;O09044	110;121;110	Snap23	S	110	+	0.998283	SGKNYKATWGDGGDNSPSNVVSKQPSRITNG	WGDGGDNsPsNVVsk	44108	41026	39281	38045
B0R030	Synaptosomal-associated protein;Synaptosomal-associated protein 23	B0R030;Q9D3L3;O09044;B0R029;E9Q8A1	34;34;34;34;34	Snap23	S	34	+	1	ESLESTRRILGLAIESQDAGIKTITMLDEQG	ILGLAIEsQDAGIkT	545.65	656.15	528.53	971.76
B0V2M3	Zinc finger protein 318	B0V2M3;Q99PP2	1988;1815	Zfp318	S	1988	+	0.996237	MHANFHNSQTEQTRRSPTALSEKMSEEISVS	QTEQTRRsPtALSEK	10052	7865.5	7667.1	9939.8
B1APX2		B1APX2	15	5031439G07Rik	S	15	+	0.987904	_MASARPPGRACASASAPAGLRAGPAASRES	GRACASAsAPAGLRA	7217.3	8380.8	5823.6	6055.9
B1APX2	Uncharacterized protein KIAA0930 homolog	B1APX2;Q3UE31	347;304	5031439G07Rik	S	347	+	0.828227	STPPTPERNNRPAFFSPSLKRKVPRNRIAEM	NNRPAFFsPsLKRKV	15336	15204	13792	15361
B1APX2	Uncharacterized protein KIAA0930 homolog	B1APX2;Q3UE31	394;351	5031439G07Rik	S	394	+	0.846573	DSGADLHNATNLRSRSLSGTGRSLVGSWLKL	ATNLRSRsLsGTGRs	9913.8	7755.4	8293.2	9309.8
B1APX2	Uncharacterized protein KIAA0930 homolog	B1APX2;Q3UE31	405;362	5031439G07Rik	S	405	+	0.999825	LRSRSLSGTGRSLVGSWLKLNRADGNFLLYA	TGRsLVGsWLKLNRA	2047	1592.1	2415.7	2614.7
B1APX2	Uncharacterized protein KIAA0930 homolog	B1APX2;Q3UE31	332;289	5031439G07Rik	S	332	+	0.776367	DSSPASPMHERVTSFSTPPTPERNNRPAFFS	HERVTsFstPPtPER	5961.2	5442.65	4616.8	5185.22
F7BE32	Ras-related protein Rab-34	F7BE32;B1AQD3;Q0PD20;B1AQD4;Q64008	181;233;241;247;241	Rab34	S	181	+	0.999159	EKSGARHIADVVRINSDDKNLYLTASKKKAT	ADVVRINsDDKNLyL	6999.2	8405	11462	8250.7
F8VQ11	Rho GTPase-activating protein 23	F8VQ11;B1AQY2;Q69ZH9;D6RDB5	388;599;594;88	Arhgap23	S	388	+	0.998286	SPSSPTFTFALSRHYSQDCSSIKAGRRSSYL	FALSRHYsQDCsSIK	18634	16377	14816	15561
F8VQ11	Rho GTPase-activating protein 23	F8VQ11;B1AQY2;Q69ZH9	1182;1393;1388	Arhgap23	S	1182	+	0.997065	GTADDMLAVRLRRPLSPETRRRRSSWRRHTV	VRLRRPLsPETRRRR	16991	16467	16144	16483
F8VQ11	Rho GTPase-activating protein 23	F8VQ11;B1AQY2;Q69ZH9;D6RDB5	401;612;607;101	Arhgap23	S	401	+	0.963409	HYSQDCSSIKAGRRSSYLLAITTERSKSCDD	IKAGRRSsYLLAITT	1493.1	2021.8	1547.7	1498.3
F8VQ11	Rho GTPase-activating protein 23	F8VQ11;B1AQY2;Q69ZH9	155;366;361	Arhgap23	S	155	+	1	WHRARSDDYLSRATRSAEALGPGALVSPRLE	YLSRAtRsAEALGPG	2313.1	1880.2	1016.9	1561.8
F8VQ11	Rho GTPase-activating protein 23	F8VQ11;B1AQY2;Q69ZH9	166;377;372	Arhgap23	S	166	+	1	RATRSAEALGPGALVSPRLERCGWASQRPSA	LGPGALVsPRLERCG	17225.1	13939.2	11516.9	12572.8
F8VQ11	Rho GTPase-activating protein 23	F8VQ11;B1AQY2;Q69ZH9;D6RDB5	413;624;619;113	Arhgap23	S	413	+	0.969683	RRSSYLLAITTERSKSCDDGLNTFRDEGRVL	ITTERsKsCDDGLNt	32954	32448	27951	31567
F8VQ11	Rho GTPase-activating protein 23	F8VQ11;B1AQY2;Q69ZH9	215;426;421	Arhgap23	S	215	+	0.931345	LQGLDDIGYIGYRSYSPSFQRRTGLLHALSF	YIGYRSYsPSFQRRT	12422	10764	9674	10526
B1AQZ5	Kinesin-like protein;Kinesin-like protein KIF3A	B1AQZ5;Q3TET1;Q3UI47;B1AQZ2;P28741	173;682;686;713;689	Kif3a	S	173	+	0.993522	TSKGKARPKMGRRKRSAKPETVIDSLLQ___	KMGRRKRsAKPEtVI	3353.3	3988.4	4770.5	2673.4	PKACA
F7C528		F7C528;E9Q614;B1AR17	672;765;765	Chd3	S	672	+	0.835469	YKKKKKELQGDGPPSSPTNDPTVKYETQPRF	QGDGPPssPtNDPTV	4564.9	5588.6	5565.8	5438.4
F7C528		F7C528;E9Q614;B1AR17	1558;1651;1651	Chd3	S	1558	+	0.807102	EKNSKVGEKMEAEVDSPSPAPSLGERLEHRK	KMEAEVDsPsPAPsL	9529.2	8806.1	6985.4	8827.7
B1AR76	Breast carcinoma-amplified sequence 3 homolog	B1AR76;F7CPM1;F7C0F2;Q0VF62;B1AR74;Q8CCN5	26;30;283;503;503;503	Bcas3	S	26	+	0.98332	SPSGSPLHGKLTSQDSYNNFTNNNPGNPRLS	GKLTSQDsYNNFTNN	8568.1	7859.1	7687.7	7610.9
B1AR76	Breast carcinoma-amplified sequence 3 homolog	B1AR76;F7CPM1;F7C0F2;Q0VF62;B1AR74;Q8CCN5	78;97;335;555;570;570	Bcas3	S	78	+	0.991222	TITKRTGKVKSPPQISPSKSMGGEFCVAAVF	VKsPPQIsPsKSMGG	2300.8	2010.4	2260.6	2562.9
B1ARA9	Platelet endothelial cell adhesion molecule	B1ARA9;B1ARB3;Q08481	66;94;94	Pecam1	S	66		0.998464	EHTESYVIPQARVFHSGKYKCTVMLNNKEKT		5671.3	5014.2	4517.6	5343.9
B1ART1		B1ART1;B1ART2	1033;1039	Vps13d	S	1033	+	0.772418	HKNLSFDIPTGSLRDSRAQSPVSGPNVAFQT	PtGsLRDsRAQsPVS	3071.7	3199.9	2404.6	3094.2
B1ART1		B1ART1;B1ART2;V9GX23	2448;2454;1276	Vps13d	S	2448	+	0.838429	AVVPKTVKSGVVTKRSSLPVSNERHLEVKVN	SGVVTKRssLPVSNE	1741.4	2109.7	2679.2	2777.7
B1ART1		B1ART1;B1ART2;V9GX23	2449;2455;1277	Vps13d	S	2449	+	0.979838	VVPKTVKSGVVTKRSSLPVSNERHLEVKVNV	GVVTKRssLPVSNER	5607.7	5218.9	3918.7	4520.8
B1ART1		B1ART1;B1ART2;V9GX23	1362;1368;190	Vps13d	S	1362	+	0.999532	PFVLEENEIYGFGLPSPRSDTVKLILNINIE	IYGFGLPsPRSDTVK	1092.4	1587	1057.1	1437.3
E9QA63	Microtubule-actin cross-linking factor 1	E9QA63;B1ARU4;E9PVY8;Q9QXZ0;B1ARU1;A0A0A0MQA6;F7ACR9;E9QNP1;F6Q750	4477;4481;4481;4483;2916;2454;2360;2604;1565	Macf1	S	4477	+	1	QAESNKAFLAELEQNSPKIQKVKEALAGLLK	LAELEQNsPKIQKVK	1263.4	1211.6	1026.6	1288.5
E9QA63	Microtubule-actin cross-linking factor 1	E9QA63;B1ARU4;E9PVY8;Q9QXZ0;A0A0A0MQA6;F7ACR9;E9QNP1;F6Q750;F6XCT0;F6SHS0	1367;1367;1367;1367;1367;1273;1518;499;1325;1518	Macf1	S	1367	+	0.996722	LQLMTYKAFVESQQKSPGKRRRMISSSDAIT	FVESQQKsPGKRRRM	11053	9684.7	8712.7	8460.5
E9QA63		E9QA63;B1ARU4;E9PVY8;B1ARU1	2968;2968;2968;1403	Macf1	S	2968		1	GGEQSVQMSREAAVLSEEELDQEVTIGDEPD		2950.3	3281.3	3176.7	2312.8
E9QA63	Microtubule-actin cross-linking factor 1	E9QA63;B1ARU4;E9PVY8;Q9QXZ0;B1ARU1;A0A0A0MQA6;F7ACR9;E9QNP1;F6Q750	5548;5550;5552;5551;4096;3525;3540;3675;2636	Macf1	S	5548	+	0.963709	WLREAEEELAASGGQSPTGEQIPQFQQRQKE	LAAsGGQsPtGEQIP	2617.2	2641.9	2366.5	2508.4
E9QA63	Microtubule-actin cross-linking factor 1	E9QA63;B1ARU4;E9PVY8;Q9QXZ0;A0A0A0MQA6;F7ACR9;E9QNP1;F6XCT0;F6SHS0	280;280;280;280;280;186;431;238;431	Macf1	S	280	+	1	LGVTRLLDAEDVDVPSPDEKSVITYVSSIYD	AEDVDVPsPDEKSVI	2729.9	2639	2833.5	3076.3
E9QA63	Microtubule-actin cross-linking factor 1	E9QA63;B1ARU4;E9PVY8;Q9QXZ0;B1ARU1	3082;3082;3082;3082;1517	Macf1	S	3082	+	0.999999	KEPLSSEIPRPERLNSQESDEEPQISDVPHI	PRPERLNsQEsDEEP	3440.8	4175.7	5234.7	4720.2
E9QA63	Microtubule-actin cross-linking factor 1	E9QA63;B1ARU4;E9PVY8;Q9QXZ0;B1ARU1	3085;3085;3085;3085;1520	Macf1	S	3085	+	0.999982	LSSEIPRPERLNSQESDEEPQISDVPHISKG	ERLNsQEsDEEPQIS	3440.8	4175.7	5234.7	4720.2
E9QA63	Microtubule-actin cross-linking factor 1	E9QA63;B1ARU4;E9PVY8;Q9QXZ0;B1ARU1;A0A0A0MQA6;F7ACR9;E9QNP1;F6Q750;F6XCT0;F6SHS0	3883;3887;3887;3889;2322;1860;1766;2010;992;1818;2011	Macf1	S	3883	+	0.995575	GSSPEALNSLLKRQGSFSEDVISHKGDLRFV	SLLKRQGsFsEDVIS	13080	13593	12903	12339
E9QA63	Microtubule-actin cross-linking factor 1	E9QA63;B1ARU4;E9PVY8;Q9QXZ0;B1ARU1;A0A0A0MQA6;F7ACR9;E9QNP1;F6Q750;F6XCT0;F6SHS0	3885;3889;3889;3891;2324;1862;1768;2012;994;1820;2013	Macf1	S	3885	+	0.882115	SPEALNSLLKRQGSFSEDVISHKGDLRFVTI	LKRQGsFsEDVISHK	7028	7071.6	6676.2	7382.2
E9QA63	Microtubule-actin cross-linking factor 1	E9QA63;B1ARU4;E9PVY8;Q9QXZ0;B1ARU1;A0A0A0MQA6;F7ACR9;E9QNP1;F6Q750;F6RL59;F6RCJ3;F6YKN8	7293;7295;7297;7296;5837;5270;5275;5420;4371;291;394;486	Macf1	S	7293	+	0.989199	RAGSRAGSRASSRRGSDASDFDLLETQSACS	RAssRRGsDAsDFDL	3904.4	3270	2948.3	2722.1
E9QA63	Microtubule-actin cross-linking factor 1	E9QA63;B1ARU4;E9PVY8;Q9QXZ0;B1ARU1	2077;2077;2077;2077;512	Macf1	S	2077	+	0.998245	CTEAKGERSVVGIECSPAESPERELFLKEQE	SVVGIECsPAEsPER	3182.7	3262.2	2445.7	2790.9
E9QA63	Microtubule-actin cross-linking factor 1	E9QA63;B1ARU4;E9PVY8;Q9QXZ0;B1ARU1	2081;2081;2081;2081;516	Macf1	S	2081	+	0.999805	KGERSVVGIECSPAESPERELFLKEQEAIIE	IECsPAEsPERELFL	3182.7	3262.2	2445.7	2790.9
B1AS37	Single-stranded DNA-binding protein 3	B1AS37;Q9D032	327;347	Ssbp3	S	327	+	0.99991	NGSLGSGDIDGLPKNSPNNISGISNPPGTPR	IDGLPKNsPNNIsGI	6682.6	6125.2	5197.3	6078.9
V9GXH6	Chromatin modification-related protein MEAF6	V9GXH6;B1ASC8;V9GX42;Q2VPQ9	74;90;118;118	Meaf6	S	74	+	0.836692	LAGVQDQLIEKREPGSGTESDTSPDFHNQEN	IEKREPGsGtEsDTS	5865.8	5698.6	5013.4	7004.4
B1ASP2	Tyrosine-protein kinase;Tyrosine-protein kinase JAK1	B1ASP2;P52332	228;228	Jak1	S	228		0.999624	KDISYKRYIPETLNKSIRQRNLLTRMRINNV		4014.9	3406.7	3499.3	4434.7
B1AST8	Microtubule-associated serine/threonine-protein kinase 2	B1AST8;B1AST7;E9QLW6;E9Q1Q1;Q60592	14;14;75;75;14	Mast2	S	14	+	0.999962	__MVTGLSPLLFRKLSNPDIFAPTGKVKLQR	PLLFRKLsNPDIFAP	8976.8	8361.8	8702.7	9113.2
B1AST8	Microtubule-associated serine/threonine-protein kinase 2	B1AST8;B1AST7;E9QLW6;E9Q1Q1;Q60592	1318;1324;1379;1385;1319	Mast2	S	1318	+	1	LSGHGSQSFPTKLHLSPPLGRQLSRPKSAEP	FPTKLHLsPPLGRQL	11006	10166	8397.6	9442.8
B1AST8	Microtubule-associated serine/threonine-protein kinase 2	B1AST8;B1AST7;E9QLW6;E9Q1Q1;Q60592	972;979;1033;1040;973	Mast2	S	972	+	0.998996	DLAVRRARHRLLSGDSIEKRTTRPVNKVIKS	HRLLsGDsIEKRTTR	3991.4	5634.6	6544	5553.3
B1AST8	Microtubule-associated serine/threonine-protein kinase 2	B1AST8;B1AST7;E9QLW6;E9Q1Q1;Q60592	88;88;149;149;88	Mast2	S	88	+	0.992077	EASNLVRMRNQSLGQSAPSLTAGLKELSLPR	RNQSLGQsAPSLTAG	8440.9	8343.9	8628.9	9104.5
B1AST8	Microtubule-associated serine/threonine-protein kinase 2	B1AST8;B1AST7;E9QLW6;E9Q1Q1;Q60592	32;32;93;93;32	Mast2	S	32	+	1	DIFAPTGKVKLQRQLSQDDCKLRRGSLASSL	VKLQRQLsQDDCKLR	16009	18365	12331	14177
B1AST8	Microtubule-associated serine/threonine-protein kinase 2;Microtubule-associated serine/threonine-protein kinase 1;Microtubule-associated serine/threonine-protein kinase 4	B1AST8;B1AST7;E9QLW6;E9Q1Q1;Q60592;Q9R1L5;Q811L6;E9PWX8;E9QPR4;A0A0A6YXG1	1330;1336;1391;1397;1331;1254;1430;1238;1253;1263	Mast2	S	1330	+	0.960788	LHLSPPLGRQLSRPKSAEPPRSPLLKRVQSA;MHSPPTIVRHIVRPKSAEPPRSPLLKRVQSE	RQLSRPKsAEPPRsP;RHIVRPKsAEPPRsP	5578	5178.4	4552.2	5719.7
B1AST8	Microtubule-associated serine/threonine-protein kinase 2;Microtubule-associated serine/threonine-protein kinase 1;Microtubule-associated serine/threonine-protein kinase 4	B1AST8;B1AST7;E9QLW6;E9Q1Q1;Q60592;Q9R1L5;Q811L6;E9PWX8;E9QPR4;A0A0A6YXG1	1336;1342;1397;1403;1337;1260;1436;1244;1259;1269	Mast2	S	1336	+	0.94808	IVRHIVRPKSAEPPRSPLLKRVQSEEKLSPS;LGRQLSRPKSAEPPRSPLLKRVQSAEKLAAA	KsAEPPRsPLLKRVQ	3277.9	3172.7	3799.4	3603.7	ERK2
B1AST8	Microtubule-associated serine/threonine-protein kinase 2	B1AST8;B1AST7;E9QLW6;E9Q1Q1;Q60592	840;847;901;908;841	Mast2	S	840	+	0.999914	GLAGLKGRDRSWVIGSPEILRKRLSVSESSH	DRsWVIGsPEILRKR	1077.5	1282.5	1501.7	1386
B1AST8	Microtubule-associated serine/threonine-protein kinase 2	B1AST8;B1AST7;E9QLW6;E9Q1Q1;Q60592	1516;1522;1577;1583;1517	Mast2	S	1516		1	TGATLGSPRVDVPGLSPRKLSRPQAFEEATN		5087.1	4483	3943.6	3713.5
B1ASU9		B1ASU9;F6XSD0	99;48	Tlk2	S	99		0.759214	ISDYFEFAGGSGPGTSPGRSVPPVARSSPQH		801.96	799.79	712.1	752.76
B1AT03	DNA ligase;DNA ligase 3	B1AT03;Q80ZH7;K4DI59;P97386;Q3UC82;G3UYI8	916;916;920;919;915;106	Lig3	S	916	+	0.87911	KHSPMKPGEKLAVKSSPVKVGMKRKATDETP	EKLAVKssPVKVGMK	13797	10749	8607.3	11578
B1AT03	DNA ligase;DNA ligase 3	B1AT03;Q80ZH7;K4DI59;P97386;Q3UC82;Q3TJN5	211;211;211;211;211;211	Lig3	S	211	+	0.910036	KAAVQAKLTTTGQVTSPVKGASFITSTNPRK	tttGQVtsPVKGASF	9771.4	8927.4	8191.6	12347
B1AT03	DNA ligase;DNA ligase 3	B1AT03;Q80ZH7;K4DI59;P97386;Q3UC82;G3UYI8	889;889;893;892;888;79	Lig3	S	889	+	0.768964	SKSSASAKTTEQKLNSPSSRGGIKPIPKHSP	TTEQkLNsPSSRGGI	4388.6	4074.9	4848.1	5046.9
B1AT82	Phosphoribosyl pyrophosphate synthase-associated protein 1	B1AT82;Q9D0M1	244;215	Prpsap1	S	244	+	0.999999	GEAQCTELDMDDGRHSPPMVKNATVHPGLEL	DMDDGRHsPPMVKNA	7567.4	7689.1	6431.1	6862.8
B1AT89	Sphingosine kinase 1	B1AT89;Q8CI15	224;225	Sphk1	S	224	+	0.96367	LAYLPVGTVASKRPASTLVQKGPVDTHLVPL	VASKRPAstLVQKGP	4266	4576.7	5929.3	4758.3	ERK1
B7ZC94	Trinucleotide repeat-containing gene 6C protein	B7ZC94;B1ATC3;Q3UHC0	764;924;714	Tnrc6c	S	764	+	0.991075	VKQKDSSEATGWEEPSPPSIRRKMEIDDGTS	ATGWEEPsPPSIRRK	12975	11017	9104.8	10039
B1ATH0	Syntaxin-binding protein 4	B1ATH0;Q9WV89	12;12	Stxbp4	S	12	+	0.760293	____MSDGTASARSSSPLDRDPAFRVITVTK	tASARSssPLDRDPA	9409.8	7897.4	7935.1	8285
B1ATI9	Growth arrest-specific protein 7	B1ATI9;Q3U432;Q60780	88;92;97	Gas7	S	88	+	0.979281	TPAHPPETAHMSLRKSTGDSQNLGSSSPGRK	AHMSLRKstGDsQNL	26664	24990	28626	26004
B1ATI9	Growth arrest-specific protein 7	B1ATI9;Q3U432;Q60780	92;96;101	Gas7	S	92	+	0.754237	PPETAHMSLRKSTGDSQNLGSSSPGRKQSKE	LRKstGDsQNLGSss	4129.9	5207.6	4797.6	4621.2
B1ATI9	Growth arrest-specific protein 7	B1ATI9;Q3U432;Q60780	99;103;108	Gas7	S	99	+	0.968151	SLRKSTGDSQNLGSSSPGRKQSKENTITINC	sQNLGSssPGRKQSK	16280	11881	11651	14186
B1ATI9		B1ATI9;Q3U432	53;57	Gas7	S	53		0.783976	ETTWERPSSSPGISASPGPHRSSLPTTVNGY		2453	1568.2	1134.3	1552.4
B1ATP7	Zinc phosphodiesterase ELAC protein 2	B1ATP7;Q80Y81	796;797	Elac2	S	796	+	0.999988	ELRLVRAALLTQQADSPEDREPQQKRAHTDE	LLTQQADsPEDREPQ	17233	13896	9423.2	10408
B1ATP7	Zinc phosphodiesterase ELAC protein 2	B1ATP7;Q80Y81	200;200	Elac2	S	200	+	0.998631	KQQPSQSPRTSPNRLSPKQSSDSGSAENGQC	RtsPNRLsPKQSSDS	10730	11193	7840	10541
B1ATR2	Testis-expressed sequence 2 protein	B1ATR2;Q6ZPJ0;A0A140LHL8	733;733;236	Tex2	S	733	+	0.999974	PAGVSGSKSGLLPAHSRHSSPSGHLSHSRSS	SGLLPAHsRHSsPSG	10302	7256	7197.5	7770.4
B1ATR2	Testis-expressed sequence 2 protein	B1ATR2;Q6ZPJ0	195;195	Tex2	S	195	+	0.863389	ALSSAKPFMSLVKSLSTEVEPKESPHPPRHR	MSLVKSLstEVEPKE	10064	13352	13308	12894
B1ATR2	Testis-expressed sequence 2 protein	B1ATR2;Q6ZPJ0	265;265	Tex2	S	265	+	0.829331	TQPRNTGGDSKTAPSSPLTSPSDTRSFFKVP	DSKtAPssPLtsPsD	12052.7	10452	7592	8815.2
B1ATR2	Testis-expressed sequence 2 protein	B1ATR2;Q6ZPJ0	269;269	Tex2	S	269	+	0.810045	NTGGDSKTAPSSPLTSPSDTRSFFKVPEMEA	APssPLtsPsDTRsF	4547.1	5301	5210.7	4958.8
F7CDR2	Nuclear factor 1;Nuclear factor 1 A-type	F7CDR2;B1AUB9;B1AUC0;Q02780	111;258;280;303	Nfia	S	111	+	1	SLPSTSSTSSTKRLKSVEDEMDSPGEEPFYT	SSTkRLKsVEDEMDs	4530.5	5917.4	7555.9	5951.3
F7CDR2	Nuclear factor 1;Nuclear factor 1 A-type	F7CDR2;B1AUB9;B1AUC0;Q02780	118;265;287;310	Nfia	S	118	+	0.999999	TSSTKRLKSVEDEMDSPGEEPFYTGQGRSPG	sVEDEMDsPGEEPFY	7512.3	9062.1	9830.9	8305.3
B1AVH7	TBC1 domain family member 2A	B1AVH7	914	Tbc1d2	S	914	+	0.99987	QRRASLGRAPPEGCVSEDEGEGDS_______	APPEGCVsEDEGEGD	12063	12454	8885.1	10874
B1AVP5	Gem-associated protein 8	B1AVP5;Q8BHE1	150;181	Gemin8	S	150	+	0.999811	DYVNADHGLYFNHRRSLEPPSEKPWERRQAE	LyFNHRRsLEPPSEK	25224	22653	22073	23953
B1AVY7	Kinesin-like protein KIF16B	B1AVY7	838	Kif16b	S	838	+	1	QYFLEFKRRQLVKLASLEKDLVQQKDLLSKE	RQLVKLAsLEKDLVQ	5193.3	4938.1	5007	4475.4
Q3UDN6	Myotubularin	Q3UDN6;B1AW21;Q9Z2C5	13;13;13	Mtm1	S	13	+	0.975988	___MASASASKYNSHSLENESIKKVSQDGVS	ASKYNSHsLENEsIK	4249.8	3726.6	2159.4	2792.8
B1AWE0	Clathrin light chain A	B1AWE0;Q6PFA2;B1AWE1;B1AWD8;B1AWD9;O08585	174;176;188;194;206;193	Clta	S	174	+	0.868927	NRAAEEAFVNDIDESSPGTEWERVARLCDFN	VNDIDESsPGTEWER	2502.2	2331	2322.8	3026.6
B1AWL2		B1AWL2;B1AWL4;B1AWL5	1440;292;292	Zfp462	S	1440		0.999704	PLPEQEAECPEDARLSPEKSIHLASANPAIS		308.47	399.38	336.85	231.39
B1AWL2		B1AWL2	681	Zfp462	S	681	+	0.999906	AKANRKLASDFPLDLSPVKKRTRIDEIASNL	sDFPLDLsPVKkRTR	291.82	489.52	653.4	299.83
Q80YS4	Receptor protein-tyrosine kinase;Angiopoietin-1 receptor	Q80YS4;B1AWS8;Q02858	1067;1118;1117	Tek	S	1067	+	0.999877	NTTLYEKFTYAGIDCSAEEAA__________	TyAGIDCsAEEAA__	386.2	994.84	389.84	267.99
B1AWT2	Ras-related GTP-binding protein D	B1AWT2;B1AWT3;Q7TT45	95;150;145	Rragd	S	95	+	0.758011	VVFHKMSPSETLFLESTNRICREDVSNSSFV	SETLFLEsTNRICRE	3840.3	3814.5	3249.6	3338.1
B1AXD8	Akirin-2	B1AXD8	55	Akirin2	S	55	+	0.994837	PAAATAAAAASAAAASPQKYLRMEPSPFGDV	AASAAAAsPQKYLRM	2662.7	1625.8	1175.6	1645.6
B1AXD8	Akirin-2	B1AXD8	21	Akirin2	S	21	+	0.981802	TLKRTLDFDPLLSPASPKRRRCAPLSAPASA	DPLLsPAsPKRRRCA	1837.8	1206.7	851.36	1380
E9Q0V6	NHS-like protein 2	E9Q0V6;B1AXH1	800;435	Nhsl2	S	800	+	0.969199	MSISIRSKTKVSRHHSDTNFGVKLAQKTSPN	TKVSRHHsDTNFGVK	8978.1	9018.6	8886.3	7625.5
Q3UQX8	Protein CBFA2T1	Q3UQX8;B1AXH8;Q61909	397;417;390	Runx1t1	S	397	+	1	LKKGGSSSSSHSRQQSPVNPDPVALDAHREF	SSHSRQQsPVNPDPV	3810.3	3348.5	2942.3	3747.8
B1AXI9	Centrosomal protein of 131 kDa	B1AXI9;J3QMP9;Q62036	114;114;114	Cep131	S	114	+	0.999429	LMLFEGSTSGRRRVASLSKASSEKEATWNVL	SGRRRVAsLsKASsE	8241.2	7339.8	9007.6	7398.6
B1AXJ2	AP-4 complex accessory subunit tepsin	B1AXJ2;B1AXJ1;Q3U3N6	332;394;400	Enthd2	S	332	+	0.999999	VLLLCRQQLQELGAGSPGPVTNKATKILRHF	LQELGAGsPGPVTNK	4547	4446.4	4153.8	4640.7
B1AXN9	Ribosomal protein S6 kinase alpha-3;Ribosomal protein S6 kinase;Ribosomal protein S6 kinase alpha-1;Ribosomal protein S6 kinase alpha-6	B1AXN9;P18654;G3UZI3;E9PWV3;Q505N6;F6RQA2;A2CEE6;F6Q8A4;A2CEE5;E9PUP0;A2CEE7;E9QK39;P18653;Q7TPS0	199;227;111;205;221;222;269;227;248;269;269;348;221;252	Rps6ka3	S	199	+	0.974801	FGLSKESIDHEKKAYSFCGTVEYMAPEVVNR	DHEKKAysFCGtVEy	1541.2	2003	1711.8	1712.9	MAPKAPK2;PDK1;ERK2
B1AXN9	Ribosomal protein S6 kinase alpha-3	B1AXN9;P18654	687;715	Rps6ka3	S	687	+	1	KGAMAATYSALNRNQSPVLEPVGRSTLAQRR	SALNRNQsPVLEPVG	7105.3	6133.1	5448.6	6494.7
B1AXN9	Ribosomal protein S6 kinase alpha-3	B1AXN9;P18654	387;415	Rps6ka3	S	387	+	0.966604	QTVGVHSIVQQLHRNSIQFTDGYEVKEDIGV	VQQLHRNsIQFTDGY	6059.5	7000.2	7867.6	7227.1
B1AY10	Transcriptional repressor NF-X1	B1AY10	147	Nfx1	S	147	+	0.917254	ESVARSESGTNPREHSPSESEKEVVIADPRG	GTNPREHsPsEsEKE	6045.2	4676.8	3193.1	4286.3
B1AY10	Transcriptional repressor NF-X1	B1AY10	149	Nfx1	S	149	+	0.957483	VARSESGTNPREHSPSESEKEVVIADPRGAK	NPREHsPsEsEKEVV	19873.7	17362.7	12129.1	16885.9
B1AY10	Transcriptional repressor NF-X1	B1AY10	151	Nfx1	S	151	+	0.984661	RSESGTNPREHSPSESEKEVVIADPRGAKPK	REHsPsEsEKEVVIA	15878	14409	10056	14451
B1AY10	Transcriptional repressor NF-X1	B1AY10	50	Nfx1	S	50	+	0.845179	QRRLDSSRIGRRNYSSSPPCHLPRHIPYEDI	IGRRNYsssPPCHLP	3483.3	3081.1	2842.3	2707.2
B1AY10	Transcriptional repressor NF-X1	B1AY10	51	Nfx1	S	51	+	0.845179	RRLDSSRIGRRNYSSSPPCHLPRHIPYEDIS	GRRNYsssPPCHLPR	12977.5	10857.5	8191.7	8700.1
B1AY10	Transcriptional repressor NF-X1	B1AY10	81	Nfx1	S	81	+	0.999968	SAVHQHSYASGSKPKSPQGFFQSSNKSLKNH	ASGSKPKsPQGFFQS	2475.2	2341.3	3101.1	3345.3
E9PV45	Ubiquitin carboxyl-terminal hydrolase;Ubiquitin carboxyl-terminal hydrolase 24	E9PV45;B1AY13	1941;1940	Usp24	S	1941	+	1	EVGENGRNMDQGGGGSPRKKVALTENYELVG	MDQGGGGsPRKKVAL	5708.2	5614.8	4601.3	6396.4
E9PV45	Ubiquitin carboxyl-terminal hydrolase;Ubiquitin carboxyl-terminal hydrolase 24	E9PV45;B1AY13	1139;1138	Usp24	S	1139	+	0.96373	RKKTLLSETSSQSSKSPSLSSKQQHQPSASS	TSSQssksPsLSSKQ	20282	19122	13424	16176
E9PV45	Ubiquitin carboxyl-terminal hydrolase;Ubiquitin carboxyl-terminal hydrolase 24	E9PV45;B1AY13	2045;2044	Usp24	S	2045	+	0.999974	WNAYMLFYQRVSDQNSPVLPKKSRVSVVRQE	QRVsDQNsPVLPKKS	46048	40802	42491	44619
B1AY86	Plexin domain-containing protein 2	B1AY86;B1AY85;Q9DC11	456;505;507	Plxdc2	S	456	+	0.999986	ERRPSRWPAMKFRRGSGHPAYAEVEPVGEKE	AMKFRRGsGHPAyAE	30831	32150	32917	25924
B1AYU7	Pre-mRNA-splicing factor CWC22 homolog	B1AYU7;Q8C5N3	771;776	Cwc22	S	771	+	1	GRTERARSERRRAQNSRDADWRDPLAKHIDD	ERRRAQNsRDADWRD	34869	31067	32516	38396
B1AYU7	Pre-mRNA-splicing factor CWC22 homolog	B1AYU7;Q8C5N3;B1AYU8;B1AYU4	107;106;107;106	Cwc22	S	107	+	0.94809	SPSPDRSPARGGGQSSPQEEPTWKKKKDELD	ARGGGQssPQEEPTW	13388	13338	10954	13771
B1AYU7	Pre-mRNA-splicing factor CWC22 homolog	B1AYU7;Q8C5N3	824;829	Cwc22	S	824	+	0.999974	EDRHGEPKKRRERRDSFSENEKQRSRNQDSD	KRRERRDsFsENEKQ	23039	19840	18212	21791
B1AZ15	Cordon-bleu protein-like 1	B1AZ15;B1AZ14;Q3UMF0;B1AZ26	268;268;300;301	Cobll1	S	268	+	0.970339	FSFFQRSKKKREQTASAPATPLVSKHRPSFT	KKREQtAsAPAtPLV	31403.3	29002.7	19406.4	21865.4
B1AZ15	Cordon-bleu protein-like 1	B1AZ15;B1AZ14;Q3UMF0	960;961;993	Cobll1	S	960	+	0.990898	PKEPTIKEVQRDPQLSPEQHPSSLSERTHSA	VQRDPQLsPEQHPSS	5938.8	5195.3	2824.2	4159.3
B1AZ15	Cordon-bleu protein-like 1	B1AZ15;B1AZ14;Q3UMF0	514;514;546	Cobll1	S	514	+	0.999853	MRITVEKDPDSALGISDGETSPSSKGKTQEG	PDsALGIsDGEtsPS	42389	41616	40948	55873
B1AZ15	Cordon-bleu protein-like 1	B1AZ15;B1AZ14;Q3UMF0	519;519;551	Cobll1	S	519	+	0.852679	EKDPDSALGISDGETSPSSKGKTQEGRSTEG	GIsDGEtsPSsKGKT	35344	35547	33830	48270
B1AZ15	Cordon-bleu protein-like 1	B1AZ15;B1AZ14;Q3UMF0	737;738;770	Cobll1	S	737	+	0.999944	PEKEPACTYGNNVPLSPVDGSNKNPAASYLK	YGNNVPLsPVDGSNK	7518.2	8148.5	10320	11309
B1AZ15	Cordon-bleu protein-like 1	B1AZ15;B1AZ14;Q3UMF0	761;762;794	Cobll1	S	761	+	0.999809	PAASYLKNFPLYRQDSNPKPKPSNEITREYI	FPLyRQDsNPKPKPs	20829	27841	41761	35257
B1AZ15	Cordon-bleu protein-like 1	B1AZ15;B1AZ14;Q3UMF0	1182;1183;1215	Cobll1	S	1182	+	0.822989	LTPADGPSFTLKRQSSLTFQSSDPEHVRQSL	FTLKRQssLtFQSsD	12600	12170	10755	11240
B1AZ15	Cordon-bleu protein-like 1	B1AZ15;B1AZ14;Q3UMF0	1110;1111;1143	Cobll1	S	1110	+	0.987487	SGPSPFALAVVKRSQSFSKACPESASEGSSA	AVVkRSQsFsKACPE	27675	29834	30816	27494
B1AZ15	Cordon-bleu protein-like 1	B1AZ15;B1AZ14;Q3UMF0	334;334;366	Cobll1	S	334	+	0.963014	AQGQERRASCVERSTSVDDTDKSSSEAIMVR	sCVERstsVDDtDKs	16301	19042	20383	20464
B1AZ15	Cordon-bleu protein-like 1	B1AZ15;B1AZ14;Q3UMF0	352;352;384	Cobll1	S	352	+	0.906601	DTDKSSSEAIMVRTGSLQLSSTSIGTSSLKR	AIMVRtGsLQLssts	18315	19243	20099	19976
B1AZ15	Cordon-bleu protein-like 1	B1AZ15;B1AZ14;Q3UMF0	863;864;896	Cobll1	S	863	+	0.979707	PKPSSGTERHLHRTLSSPTGTETNPPKAPRV	RHLHRtLssPtGtEt	59510	67061	70295	77891
B1AZ15	Cordon-bleu protein-like 1	B1AZ15;B1AZ14;Q3UMF0	864;865;897	Cobll1	S	864	+	0.985264	KPSSGTERHLHRTLSSPTGTETNPPKAPRVT	HLHRtLssPtGtEtN	44355.5	52806.3	50515.6	64695.8
B1AZ46	Brain-specific angiogenesis inhibitor 1-associated protein 2	B1AZ46;Q8BKX1	326;326	Baiap2	S	326	+	0.973214	YNPWADRKAAQPKSLSPPQSQSKLSDSYSNT	AAQPKsLsPPQSQSK	6432.5	6293.7	4657.7	6621.2
D3YWD3	Transmembrane protein 245	D3YWD3;B1AZA5	12;12	Tmem245	S	12	+	1	____MADRGGPAEAPSPRGSPRPESRAPRTV	GGPAEAPsPRGsPRP	16462.4	16112.1	10007.4	13223.2
D3YWD3	Transmembrane protein 245	D3YWD3;B1AZA5	16;16	Tmem245	S	16	+	0.906549	MADRGGPAEAPSPRGSPRPESRAPRTVGPGE	EAPsPRGsPRPEsRA	3359.4	2997.1	2151.9	2363.2
D3YWD3	Transmembrane protein 245	D3YWD3;B1AZA5	323;323	Tmem245	S	323	+	0.943057	EPPPALSASSSSSSRSSPSSPSPTLGRQRPE	SSSSSSRssPssPsP	16256.7	16170.2	12424.3	18078.8
B7ZNS2	Disks large-associated protein 4	B7ZNS2;B1AZP2	648;665	Dlgap4	S	648	+	0.87089	TSSESHSEAIPKRKLSSIGIQVDCIQPVPKE	AIPKRKLssIGIQVD	1392.4	1467	1735.3	1850.7
B7ZNS2	Disks large-associated protein 4	B7ZNS2;B1AZP2;E9PUF2;I1E4X0;F6YMR0;H3BJW9	746;763;56;69;56;56	Dlgap4	S	746	+	0.997588	GPRQAPKIAQIKRNLSYGDNSDPALEASSLP	AQIKRNLsYGDNsDP	400.61	354.36	353.77	218.31
B7ZNS2	Disks large-associated protein 4	B7ZNS2;B1AZP2;E9PUF2	956;973;266	Dlgap4	S	956	+	0.874359	KRLLAAKRAASVRQNSATESADSIEIYVPEA	AAsVRQNsAtESADs	1627.1	1865.1	1971.2	868.63
B2C3G8	Signal transducer and activator of transcription;Signal transducer and activator of transcription 5A	B2C3G8;P42230	128;128	Stat5a	S	128	+	0.853719	LYNEQRLVREANNCSSPAGVLVDAMSQKHLQ	REANNCssPAGVLVD	2855.9	3921.8	4639.2	6261.8
B2FDI6	N-acetyllactosaminide alpha-1,3-galactosyltransferase	B2FDI6;Q91W00;Q8C2H7;Q9DBU1;P23336	20;20;20;20;20	Ggta1	S	20	+	0.945179	LQDLHVNKISMSRSKSETSLPSSRSGSQEKI	ISMSRSKsETSLPSS	0	0	0	0
B2KF50		B2KF50	929	Uhrf1bp1	S	929		0.999955	SDQGAVSPEKVLRDGSGENLAASQERLPSDG		14166.6	12496.1	14563.5	13633.9
B2KF50		B2KF50	942	Uhrf1bp1	S	942		1	DGSGENLAASQERLPSDGELPDPGPCAQQPV		7024.2	6356.5	7648.7	6977.3
B2KF50		B2KF50	914	Uhrf1bp1	S	914		0.816982	ELSPSEDREPKSDASSDQGAVSPEKVLRDGS		7695.7	8282.6	6797.9	7107.9
B2KF50		B2KF50	1098	Uhrf1bp1	S	1098		0.996909	ARLRFFSMKRTVSQQSFDGVSLDSGGPDDRI		1972.2	2168.2	1874.2	2202.4
B2KF52	Uncharacterized protein C6orf106 homolog	B2KF52;Q3TT38	215;215	D17Wsu92e	S	215	+	1	TQPHRKVEGNFNPFASPQKNRQSDENNLTDP	GNFNPFAsPQkNRQS	12757	10655	7496.9	10544
B2KF76	Double-strand break repair protein MRE11A	B2KF76;Q61216	2;2	Mre11a	S	2	+	0.982421	______________MSPTDPLDDEDTFKILV	______MsPtDPLDD	4225.7	3301.9	3387.8	5084.4
B2M1R6	Heterogeneous nuclear ribonucleoprotein K	B2M1R6;P61979;H3BLL4;H3BLP7;H3BKD0	260;284;215;81;260	Hnrnpk	S	260	+	1	GGRPMPPSRRDYDDMSPRRGPPPPPPGRGGR	RRDyDDMsPRRGPPP	57287	49018	44225	44749
B2M1R6	Heterogeneous nuclear ribonucleoprotein K	B2M1R6;P61979;H3BLL4;H3BLP7	355;379;310;176	Hnrnpk	S	355	+	0.999995	QGGSGYDYSYAGGRGSYGDLGGPIITTQVTI	SYAGGrGsyGDLGGP	1799.9	1471.8	1918.3	1553.1
D6REW0	Probable E3 ubiquitin-protein ligase HECTD2	D6REW0;B2RPZ5;Q8CDU6	9;9;9	Hectd2	S	9	+	1	_______MSEAARDLSPGAPPAVAAAAPEER	SEAARDLsPGAPPAV	2853.2	2424.2	2467.7	2870
B2RQ56	MLX-interacting protein	B2RQ56;G5E8D8;Q2VPU4	33;33;33	Mlxip	S	33	+	0.806488	RSVLLKPQVPEDDDDSDTDEPSPPPPSGVAT	VPEDDDDsDtDEPsP	3041.7	2496.5	2018.9	2903.2
B2RQ56	MLX-interacting protein	B2RQ56;G5E8D8;Q2VPU4	39;39;39	Mlxip	S	39	+	0.992434	PQVPEDDDDSDTDEPSPPPPSGVATSARAHA	DsDtDEPsPPPPSGV	3041.7	2496.5	2018.9	2903.2
B2RQ57	Non-specific protein-tyrosine kinase;Abelson tyrosine-protein kinase 2	B2RQ57;F8VQH0;Q4JIM5	632;632;632	Abl2	S	632	+	0.995795	ASSGSPALPRKQRDKSPSSLLEDAKETCFTR	PRKQRDKsPssLLED	10003	10790	9472.8	9925.6
B2RQ57	Non-specific protein-tyrosine kinase;Abelson tyrosine-protein kinase 2	B2RQ57;F8VQH0;Q4JIM5	621;621;621	Abl2	S	621	+	0.997671	SAPAGFIRSTQASSGSPALPRKQRDKSPSSL	STQASsGsPALPRKQ	8697.6	7077.9	7374.5	7445.4
B2RQ57	Non-specific protein-tyrosine kinase;Abelson tyrosine-protein kinase 2	B2RQ57;F8VQH0;Q4JIM5	832;936;936	Abl2	S	832	+	0.982906	AVLPTTHNHKVPVLISPTLKHTPADVQLIGT	HKVPVLIsPtLKHTP	1463.3	1547.8	2767.7	2360.9
E0CZF8	Traf2 and NCK-interacting protein kinase	E0CZF8;E0CZD7;E0CXD6;E0CY98;E9PUL9;B9EKN8;B2RQ80;P83510	556;556;585;585;611;640;640;611	Tnik	S	556	+	0.868279	ALNVTSHRVEMPRQNSDPTSENPPLPTRIEK	VEMPRQNsDPTSENP	8272.3	7017.8	6795.7	6892.4
E0CZF8	Traf2 and NCK-interacting protein kinase	E0CZF8;E0CZD7;E0CXD6;E0CY98;E9PUL9;B9EKN8;B2RQ80;P83510	685;685;714;714;740;769;769;740	Tnik	S	685	+	0.962666	SSERSRVRANSKSEGSPVLPHEPSKVKPEES	ANsKsEGsPVLPHEP	9159.4	8242.4	6667.1	6760.8
E0CZF8	Traf2 and NCK-interacting protein kinase	E0CZF8;E0CZD7;E0CXD6;E0CY98;E9PUL9;B9EKN8;B2RQ80;P83510	596;596;625;625;651;680;680;651	Tnik	S	596	+	0.991919	EEDIPPKVPQRTTSISPALARKNSPGNGSAL	PQRTTsIsPALARKN	9483.3	8899.5	6576.4	8140.1
E9QAI5	CAD protein;Glutamine-dependent carbamoyl-phosphate synthase;Aspartate carbamoyltransferase;Dihydroorotase	E9QAI5;G3UWN2;B2RQC6	1796;1859;1859	Cad	S	1796	+	1	LPDGRFHLPPRIHRASDPGLPAEEPKEKPPR	PPRIHRAsDPGLPAE	43730	44751	41965	42717
E9QAI5	CAD protein;Glutamine-dependent carbamoyl-phosphate synthase;Aspartate carbamoyltransferase;Dihydroorotase	E9QAI5;G3UWN2;B2RQC6	1343;1406;1406	Cad	S	1343	+	0.967764	LVINLSMRGAGGRRLSSFVTKGYRTRRLAAD	GAGGRRLssFVTKGY	14238	12884	14435	13209
E9QAI5	CAD protein;Glutamine-dependent carbamoyl-phosphate synthase;Aspartate carbamoyltransferase;Dihydroorotase	E9QAI5;G3UWN2;B2RQC6	975;1038;1038	Cad	S	975	+	0.928596	MAMALHRQQCRVLGTSPEAIDSAENRFKFSR	QCRVLGTsPEAIDSA	8744.9	8154.8	7183	9570.6
B2RQE8	Rho GTPase-activating protein 42	B2RQE8	553	Arhgap42	S	553	+	0.999999	FHTAPDPNIPLPQPQSRSGSRRTRAICLSTG	IPLPQPQsRSGSRRT	7781.3	7310.7	4671.7	6574
B2RQG2		B2RQG2	839	Phf3	S	839	+	1	DNEIKKWQLAPLRKLSQPHLPRRSSEEKSEK	LAPLRKLsQPHLPRR	14705	15174	17981	13118
B2RQG2		B2RQG2	1112	Phf3	S	1112	+	1	CKICIGRMAPPIDDLSPKTVKVVVGGARKHS	APPIDDLsPKTVKVV	3492.3	3619.5	3740	5808
B2RQG2		B2RQG2	377	Phf3	S	377	+	1	LELKNTVDIVDKPENSPQRNELETLGYGEDT	IVDKPENsPQRNELE	15980	13161	12753	12643
B2RQG2		B2RQG2	282	Phf3	S	282	+	0.9252	KNIEALMECKAKTNSSPLFKFPVREDEQSDL	CKAKTNSsPLFKFPV	7729.6	8198.2	7212.8	10019
B2RQS1	Striatin-3	B2RQS1;Q9ERG2	229;229	Strn3	S	229	+	1	SVEAKNLEQILNGGESPKQKGQEIKRPPGDV	QILNGGEsPKQKGQE	95288	92907	125200	133360
B2RQS1	Striatin-3	B2RQS1;Q9ERG2	257;257	Strn3	S	257	+	0.999984	GDVLETFNFLENADDSDEEENDMIEGIPEGK	FLENADDsDEEENDM	769.61	819.44	204.53	691.01
B2RQS1	Striatin-3	B2RQS1;Q9ERG2	214;214	Strn3	S	214	+	0.999844	RVRSLLGLSNSEPNGSVEAKNLEQILNGGES	sNsEPNGsVEAKNLE	4370.2	4247.8	4563	3649.7
F7CVW0	Protein strawberry notch homolog 1	F7CVW0;B2RRI2;Q689Z5	791;792;791	Sbno1	S	791	+	0.919542	IRKDHKKSKDKKKKKSIDPDSIQSALLASGL	KDKKKKKsIDPDSIQ	887.73	292.17	494.1	904.41
Q8C4Y1	Protein max	Q8C4Y1;B2RS19;P28574	135;144;144	Max	S	135	+	0.856317	GTISAFDGGSDSSSESEPEEPQSRKKLRMEA	GSDSSSEsEPEEPQS	4635.5	4832.1	2815.51	3373.17
B2RS91	RNA polymerase I-specific transcription initiation factor RRN3	B2RS91	168	Rrn3	S	168	+	0.999118	FVPPRVIVKEGGIDVSDSDDEDDNLPAIFDT	KEGGIDVsDsDDEDD	754.41	382.78	657.61	243.28
B2RS91	RNA polymerase I-specific transcription initiation factor RRN3	B2RS91	170	Rrn3	S	170	+	0.997714	PPRVIVKEGGIDVSDSDDEDDNLPAIFDTCH	GGIDVsDsDDEDDNL	2857.01	2182.78	2445.81	1962.88
D3Z3H4	Cingulin-like protein 1	D3Z3H4;B2RSU6;Q6AW69	601;601;602	Cgnl1	S	601	+	0.994375	SRAAGSAQGSNQAPNSPSEGNSLLDQKNKLI	GSNQAPNsPsEGNSL	9623.1	9805.5	11469	13338
D3Z3H4	Cingulin-like protein 1	D3Z3H4;B2RSU6;Q6AW69	252;252;252	Cgnl1	S	252	+	0.999952	NVQRCAKEGVGEETLSPRRKSPTAPSPQAYS	GVGEETLsPRRKsPT	21701	19651	27519	24297
D3Z3H4	Cingulin-like protein 1	D3Z3H4;B2RSU6;Q6AW69	284;284;284	Cgnl1	S	284	+	1	TKKNRPDVLPFRRQDSAGPILDGARSRRSSS	LPFRRQDsAGPILDG	8268	7803.1	6675.2	6640.9
D3Z3H4	Cingulin-like protein 1	D3Z3H4;B2RSU6;Q6AW69	389;389;389	Cgnl1	S	389	+	0.96696	GKRNRINPDDRKRSRSVDSAFPFGLQGNTEY	DDRKRSRsVDsAFPF	341.68	451.21	1095.5	1766.9
D3Z3H4	Cingulin-like protein 1	D3Z3H4;B2RSU6;Q6AW69	199;199;199	Cgnl1	S	199	+	0.953709	TNCKKSRNCFPKSYGSQPNSPTSEDLAKTNM	CFPksyGsQPNsPtS	7851.5	6923.1	8172.1	7193
D3Z3H4	Cingulin-like protein 1	D3Z3H4;B2RSU6;Q6AW69	203;203;203	Cgnl1	S	203	+	0.999805	KSRNCFPKSYGSQPNSPTSEDLAKTNMTAIR	syGsQPNsPtSEDLA	18173.5	17345.1	20748.1	19670
B2RT41		B2RT41	654	Zfc3h1	S	654		0.779455	LASKRAFKPEETSSNSDPPSPPVLNNSQPLS		1018.1	1231	1604	1339.1
B2RT41		B2RT41	658	Zfc3h1	S	658	+	0.99688	RAFKPEETSSNSDPPSPPVLNNSQPLSRSNL	SSNSDPPsPPVLNNS	9122.1	8593.2	7854	8787.1
B2RT41		B2RT41	356	Zfc3h1	S	356	+	0.993427	SQGLEDKEQNLTRRLSASDIVSEKKLGEEEE	QNLTRRLsAsDIVSE	13061	15056	14645	14811
E9QLQ9		E9QLQ9;B2RUG9	2053;2087	Apc	S	2053	+	0.957349	AEDLTLDLKDLQRPDSEHAFSPDSENFDWKA	KDLQRPDsEHAFsPD	1630.5	1802.8	2378.9	2378
E9QLQ9	Adenomatous polyposis coli protein	E9QLQ9;B2RUG9;Q61315	2415;2449;2449	Apc	S	2415	+	0.952812	RPALVRQSTFIKEAPSPTLRRKLEESASFES	TFIKEAPsPtLRRKL	7271.1	6859.4	5724.9	5633.2
E9QLQ9	Adenomatous polyposis coli protein	E9QLQ9;B2RUG9;Q61315	2439;2473;2473	Apc	S	2439	+	0.828741	ESASFESLSPSSRPDSPTRSQAQTPVLSPSL	SPSSRPDsPtRSQAQ	2733	3896.6	3241.1	2679.3
E9QLQ9	Adenomatous polyposis coli protein	E9QLQ9;B2RUG9;Q61315	1825;1859;1859	Apc	S	1825	+	0.956635	YTPIEGTPYCFSRNDSLSSLDFDDDDVDLSR	YCFSRNDsLssLDFD	1212.4	1010.7	1228.9	1402.4
E9QLQ9	Adenomatous polyposis coli protein	E9QLQ9;B2RUG9;Q61315	2095;2129;2129	Apc	S	2095	+	0.870996	LHQAAAAAACLSRQASSDSDSILSLKSGISL	ACLsRQAssDsDSIL	3910.1	4120.9	4647.6	3604.4
E9QLQ9	Adenomatous polyposis coli protein	E9QLQ9;B2RUG9;Q61315	2676;2710;2713	Apc	S	2676	+	0.833896	KDSKDTHGKQSVGSGSPVQTVGLETRLNSFV	KQsVGsGsPVQTVGL	12226	11590	12296	12911
E9QLQ9	Adenomatous polyposis coli protein	E9QLQ9;B2RUG9;Q61315	2640;2674;2674	Apc	S	2640	+	0.864153	VRIEDCPINNPRSGRSPTGNTPPVIDSVSEK	NNPRsGRsPtGNtPP	9052.6	9563.7	9627.4	13512
B2RUJ2	Protein LAP2	B2RUJ2;B7ZNX6;Q80TH2	849;849;849	Erbb2ip	S	849	+	0.753359	EPQKASSSADVGISKSTEDLSPQRSGPTGAV	ADVGIsKstEDLsPQ	12732	11648	11247	11743
B2RUJ2	Protein LAP2	B2RUJ2;B7ZNX6;Q80TH2	854;854;854	Erbb2ip	S	854	+	0.999984	SSSADVGISKSTEDLSPQRSGPTGAVVKSHS	sKstEDLsPQRSGPT	5083.4	5904.4	5888.6	7698.3
B2RUJ2	Protein LAP2	B2RUJ2;B7ZNX6;Q80TH2	869;869;869	Erbb2ip	S	869	+	0.788595	SPQRSGPTGAVVKSHSITNMETGGLKIYDIL	GAVVKSHsItNMETG	8939.7	7200	4920	6061
B2RUJ2	Protein LAP2	B2RUJ2;B7ZNX6;Q80TH2	1171;1171;1171	Erbb2ip	S	1171	+	0.997939	YSRTSPSKRPNTRVGSEHSLLDPPGKSKVPH	RPNTRVGsEHsLLDP	3783.7	3941	4744.8	4146.2
B2RUJ2	Protein LAP2	B2RUJ2;B7ZNX6;Q80TH2	712;712;712	Erbb2ip	S	712	+	1	ENFNSLLQNGVNLNNSPEEKFKINDKKDFKL	NGVNLNNsPEEKFKI	5636.2	6397.8	5706.3	6199.4
B2RUJ5	Amyloid beta A4 precursor protein-binding family A member 1	B2RUJ5	267	Apba1	S	267	+	0.99998	SPEKEAEFAPYPRMDSYEQEEDIDQIVAEVK	APYPRMDsYEQEEDI	2686.1	3146.2	3855.9	2937.1
Q5NCJ4		Q5NCJ4;Q5NCJ0;B2RUJ6;Q5NCJ5;Q5NCJ1	809;1094;1099;817;1102	Rapgef6	S	809	+	0.788172	LDVQGGAHKKRARRSSLLNAKKLYEDAQMAR	KKRARRssLLNAKKL	5048.8	5278.7	5046.9	5135.2
B2RUP0	RNA-binding protein 34	B2RUP0;Q8C5L7	19;19	Rbm34	S	19	+	0.945036	GGEERKRRKGSERRQSSGDGVSCAASDYLVG	KGSERRQssGDGVSC	5998.8	7764.9	9896.1	8834.4
B2RUR8	OTU domain-containing protein 7B	B2RUR8;D3YYZ8;D3Z210	53;53;53	Otud7b	S	53	+	0.999767	LSDFEQLRQVHAGNLSPPFSGGSTCPKTPEK	QVHAGNLsPPFSGGS	6209.5	8097.5	7653.7	7846.4
B2RUR8	OTU domain-containing protein 7B	B2RUR8	449	Otud7b	S	449	+	0.829558	IPLSSDSQAPLAQPESPTASAGDEPRSTPES	APLAQPEsPtASAGD	543.65	970.54	399.39	955.21
B2RW11		B2RW11	391	Ankrd34a	S	391	+	0.921917	VSSPRQSQESLPGAVSPLSGRRRSPGLLERR	ESLPGAVsPLSGRRR	2368.5	2221.9	1922.5	2453
B2RWS6	Histone acetyltransferase p300	B2RWS6	1037	Ep300	S	1037	+	0.851231	GKEEEEQPSTSATQSSPAPGQSKKKIFKPEE	STSATQssPAPGQSK	5246.7	4941.3	4697.4	5266
B2RXC2		B2RXC2	42	Itpkb	S	42		0.896465	PSGSETPQPSGRAALSPGSVFSPGRGASFLF		1268.3	1943.7	4098.1	2141.1
B2RXC2		B2RXC2	45	Itpkb	S	45		0.871388	SETPQPSGRAALSPGSVFSPGRGASFLFPPA		3697.3	3734.2	3315	3719.4
B2RXC2		B2RXC2	48	Itpkb	S	48		0.999781	PQPSGRAALSPGSVFSPGRGASFLFPPAESL		1268.3	1943.7	4098.1	2141.1
B2RXC2		B2RXC2	247	Itpkb	S	247		0.978825	PSKDKEGVAPLLGPASPTRLGTQSPSTSVRM		10584	11726	14441	9898.3
B2RXC2		B2RXC2	125	Itpkb	S	125		1	RLRGDAQQVVAARILSPPGPEEAQRKLRILQ		3184.7	3830.4	4714.7	5443.5
B2RXC2		B2RXC2	200	Itpkb	S	200		0.982814	FRSSSQPPERVLAPCSPSEERRTKSWGEQCT		22192	21783	22099	19613
F6YZL6	Leucine-rich repeat and calponin homology domain-containing protein 3	F6YZL6;F6TPH7;B7ZWM8;B2RXP1;E9QAU9;Q8BVU0	38;48;415;415;415;415	Lrch3	S	38	+	0.999992	SLSSQFMAYIEQRRISHEVSPVKPIAVREFQ	YIEQRRIsHEVsPVK	4386.5	4056.3	3624.4	3450.6
F6YZL6	Leucine-rich repeat and calponin homology domain-containing protein 3	F6YZL6;F6TPH7;B7ZWM8;B2RXP1;E9QAU9;Q8BVU0	42;52;419;419;419;419	Lrch3	S	42	+	0.998186	QFMAYIEQRRISHEVSPVKPIAVREFQKTED	RRIsHEVsPVKPIAV	5332.3	4562.6	3693.6	4902.6
B2RXW8		B2RXW8;B2RXQ2	150;150	Ppfia1	S	150	+	0.995856	HERSLRMTVVKRQAQSPAGVSSEVEVLKALK	VVKRQAQsPAGVSSE	3350.9	3537.3	2958.3	3129.7
B2RXW8		B2RXW8;B2RXQ2	242;242	Ppfia1	S	242	+	0.987571	QESAPSTNGKRSSDGSLSHEDLAKVLELQEV	GKRssDGsLsHEDLA	40227	36096	33014.4	34976
B2RXQ4	Serine/threonine-protein kinase Nek1	B2RXQ4;B7ZWK0;B2RXX0;P51954	928;981;1025;953	Nek1	S	928	+	1	VVHSKDLNLVQAVHCSPEEPIPIRSHSDSPP	LVQAVHCsPEEPIPI	1649.7	2171.5	2155.4	2720
B2RXQ4	Serine/threonine-protein kinase Nek1	B2RXQ4;B7ZWK0;B2RXX0;P51954	800;853;897;825	Nek1	S	800	+	0.901383	KEINPSATVDSTETKSPKFTEVSPQMSEGNV	VDSTETKsPKFTEVS	5960.1	5619.5	6746.3	7022.9
B2RXQ4	Serine/threonine-protein kinase Nek1	B2RXQ4;B7ZWK0;B2RXX0;P51954	1046;1099;1143;1071	Nek1	S	1046	+	0.998646	ASMEQLLREQPGDEYSEEEESVLKSSDVEQT	EQPGDEYsEEEESVL	6231.9	6367.5	5147.1	6124.3
B2RXQ4	Serine/threonine-protein kinase Nek1	B2RXQ4;B7ZWK0;B2RXX0;P51954	972;1025;1069;997	Nek1	S	972	+	0.840657	TGLFDANNPKMLRTCSLPDLSKLFRTLMDVP	PKMLRtCsLPDLSKL	25596	26170	28985	23288
B2RXS4	Plexin-B2	B2RXS4	1574	Plxnb2	S	1574	+	1	TLILSKVGVSQQPEDSQQDLPGERHALLEEE	VSQQPEDsQQDLPGE	6588.3	6583.6	4519.4	5797.7
B2RY04	Dedicator of cytokinesis protein 5	B2RY04	1845	Dock5	S	1845	+	1	RNSAEIAPPLPVRRDSKAPPPPPPKARKSGI	PLPVRRDsKAPPPPP	13000	13096	14517	10814
B2RY04	Dedicator of cytokinesis protein 5	B2RY04	1832	Dock5	S	1832	+	0.999993	PPPPKSKPYESSQRNSAEIAPPLPVRRDSKA	YESSQRNsAEIAPPL	3698	5086.1	6854.8	4568.3
B2RY04	Dedicator of cytokinesis protein 5	B2RY04	1765	Dock5	S	1765	+	0.992259	EPDVMSPGKKTQRPKSLQLVDSRLTPFHSPS	KkTQRPKsLQLVDSR	5920.1	6785.2	5069.8	4515.5
B2RY04	Dedicator of cytokinesis protein 5	B2RY04	1801	Dock5	S	1801	+	0.76468	ALSPPPLTPKATRTLSSPSLQTDGLTASVPP	PKATRTLssPsLQtD	2091.39	2007.38	1409.19	1939.52
B2RY56	RNA-binding protein 25	B2RY56	698	Rbm25	S	698	+	1	KLPVDSVFNKFEDEDSDDVPRKRKLVPLDYG	NKFEDEDsDDVPRKR	7828.7	5978.8	5597.9	5970
B2RY56	RNA-binding protein 25	B2RY56	672	Rbm25	S	672	+	0.999253	HRPKIGLSLKLGASNSPGQPNSVKRKKLPVD	LKLGAsNsPGQPNsV	99595	65795	52242	57775
B7FAU9	Filamin-A	B7FAU9;Q8BTM8;B7FAV1	1084;1084;1060	Flna	S	1084	+	1	KVKAFGPGLQGGNAGSPARFTIDTKGAGTGG	LQGGNAGsPARFTID	23144	22943	19720	20167
B7FAU9	Filamin-A	B7FAU9;Q8BTM8;B7FAV1	2144;2152;2088	Flna	S	2144	+	1	EGRVKESITRRRRAPSVANIGSHCDLSLKIP	TRRRRAPsVANIGsH	84888	99180	82174	84366	p90RSK
B7FAU9	Filamin-A	B7FAU9;Q8BTM8;B7FAV1	2150;2158;2094	Flna	S	2150	+	0.999948	SITRRRRAPSVANIGSHCDLSLKIPEISIQD	PsVANIGsHCDLsLK	33250	36348	34445	33427
B7FAU9	Filamin-A	B7FAU9;Q8BTM8	16;16	Flna	S	16	+	0.998359	MSSSHSRCGQSAAVASPGGSIDSRDAEMPAT	GQSAAVAsPGGsIDs	1515.9	2088.4	2436.7	2617.5
B7FAU9	Filamin-A	B7FAU9;Q8BTM8	20;20	Flna	S	20	+	0.799098	HSRCGQSAAVASPGGSIDSRDAEMPATEKDL	AVAsPGGsIDsRDAE	3372.2	5099.2	5271.2	5910
B7FAU9	Filamin-A	B7FAU9;Q8BTM8;B7FAV1	1459;1459;1435	Flna	S	1459	+	1	DVTDASKVKCSGPGLSPGMVRANLPQSFQVD	KCSGPGLsPGMVRAN	11699	11918	10324	11580
B7FAU9	Filamin-A	B7FAU9;Q8BTM8;B7FAV1	2120;2128;2064	Flna	S	2120	+	0.98017	NYIINIKFADQHVPGSPFSVKVTGEGRVKES	ADQHVPGsPFSVKVT	3423	3588.1	4023.5	3937.3
B7FAU9	Filamin-A	B7FAU9;Q8BTM8;F6Z2C0	1726;1734;17	Flna	S	1726	+	0.999676	KYVICVRFGGEHVPNSPFQVTALAGDQPTVQ	GGEHVPNsPFQVtAL	4122.9	4500.8	5171	5966.4
B7FAU9	Filamin-A	B7FAU9;Q8BTM8;B7FAV1;J3JS91	2319;2327;2263;267	Flna	S	2319	+	0.952605	NEEHIPDSPFVVPVASPSGDARRLTVSSLQE	PFVVPVAsPsGDARR	12277	12549	12917	17104
B7FAU9	Filamin-A	B7FAU9;Q8BTM8;B7FAV1	2406;2414;2350	Flna	S	2406	+	0.999639	IYLIDVKFNGTHIPGSPFKIRVGEPGHGGDP	NGTHIPGsPFKIRVG	4587.3	5494.4	2675.5	3560.4
B7FAU9	Filamin-A;Filamin-C	B7FAU9;Q8BTM8;B7FAV1;J3JS91;Q8VHX6	2216;2224;2160;164;2301	Flna	S	2216	+	0.999958	MHTVSVKYKGQHVPGSPFQFTVGPLGEGGAH;PHTVTVKYRGQHVPGSPFQFTVGPLGEGGAH	KGQHVPGsPFQFTVG;RGQHVPGsPFQFTVG	1404	1661.8	2211.1	1858.4
B7FAU9	Filamin-A	B7FAU9;Q8BTM8;B7FAV1	1010;1010;986	Flna	S	1010	+	0.801497	SKGAGGQGKVASKIVSPSGAAVPCKVEPGLG	KVASKIVsPSGAAVP	6925.9	7726.1	9097.2	14979
B7FAU9	Filamin-A	B7FAU9;Q8BTM8;B7FAV1	966;966;942	Flna	S	966	+	0.930087	YGGDHIPKSPFSVGVSPSLDLSKIKVSGLGD	sPFSVGVsPsLDLsK	4131.9	4504.3	5201.2	5125.6
B7FAU9	Filamin-A	B7FAU9;Q8BTM8;B7FAV1	968;968;944	Flna	S	968	+	0.99683	GDHIPKSPFSVGVSPSLDLSKIKVSGLGDKV	FSVGVsPsLDLsKIK	6288	6644.5	5369.6	10934
B7FAU9	Filamin-A	B7FAU9;Q8BTM8;B7FAV1;F6Z2C0	1811;1819;1755;102	Flna	S	1811		0.974439	ITGEVRMPSGKVAQPSITDNKDGTVTVRYSP		14433	13868	15911	13623
B7FAU9	Filamin-A	B7FAU9;Q8BTM8;B7FAV1	2348;2356;2292	Flna	S	2348		0.999709	QESGLKVNQPASFAVSLNGAKGAIDAKVHSP		1427.9	1828.4	1540.9	1906.4
B7FAU9	Filamin-A	B7FAU9;Q8BTM8;B7FAV1	1630;1630;1606	Flna	S	1630	+	0.998512	RYTILIKYGGDEIPFSPYRVRAVPTGDASKC	GGDEIPFsPyRVRAV	7448.5	6159.6	6255.4	7152.2
B7FAU9	Filamin-A	B7FAU9;Q8BTM8;B7FAV1;F6Z2C0	1827;1835;1771;118	Flna	S	1827		0.873036	ITDNKDGTVTVRYSPSEAGLHEMDIRYDNMH		2664.3	2264.4	2043.3	2602.8
B7ZBY7	Ubiquitin-conjugating enzyme E2 variant 1	B7ZBY7;E9PY39;Q9CZY3	172;370;146	Ube2v1	S	172	+	0.999426	KENMKLPQPPEGQCYSN______________	PPEGQCYsN______	9299.3	8146.1	7414.2	9308.5
B7ZC18	Signal transducer and activator of transcription;Signal transducer and activator of transcription 3	B7ZC18;P42227	701;727	Stat3	S	701	+	0.999023	CVTPTTCSNTIDLPMSPRTLDSLMQFGNNGE	NtIDLPMsPRTLDSL	15976	16006	12734	15467	IRAK1;PKCE;TBK1;MSK1;NLK;mTOR;CDK8;CDK5;PKCD;P38A;MEKK1;JNK1
Q91W39	Nuclear receptor coactivator 5	B7ZC24;Q91W39	96;96	Ncoa5	S	96	+	1	ARDLRDFRDFRDLRDSRDFRDHRDPVYDRYR	DFRDLRDsrDFRDHR	5950.8	5066.5	5087.3	5420.6
Q91W39	Nuclear receptor coactivator 5	B7ZC24;Q91W39;A2A5L3	29;29;29	Ncoa5	S	29	+	1	DPYSFGDSRDTRRDRSPIRGSPRREPRDGRN	RDTRRDRsPIRGsPR	8076.7	7524.2	7014.7	6657.8
Q91W39	Nuclear receptor coactivator 5	B7ZC24;Q91W39;A2A5L3	34;34;34	Ncoa5	S	34	+	1	GDSRDTRRDRSPIRGSPRREPRDGRNGRDAR	DRsPIRGsPRREPRD	8076.7	7524.2	7014.7	6657.8
B7ZC24		B7ZC24	377	Ncoa5	S	377	+	0.765449	KIINYLRERKERLLRSSADSLPGELRGRAEA	RKERLLRssADsLPG	7870.2	6744.1	6745.4	6306.3
B7ZC24		B7ZC24	378	Ncoa5	S	378	+	0.838373	IINYLRERKERLLRSSADSLPGELRGRAEAR	KERLLRssADsLPGE	20156.8	19262.3	15925.6	16170.7
B7ZC24		B7ZC24	381	Ncoa5	S	381	+	0.999982	YLRERKERLLRSSADSLPGELRGRAEARFPA	LLRssADsLPGELRG	17623	15734	13822	13856
B7ZCT0	Regulator of G-protein signaling 19	B7ZCT0;Q8BFU4;B7ZCT1;Q9CX84	80;58;107;80	Rgs19	S	80	+	0.92884	SKLQPLPSCEVCTPPSPKEVQSWAQSFDKLM	CEVCTPPsPKEVQSW	2548.2	2623.5	2856.3	2426.4
B7ZCU2	Abl interactor 1	B7ZCU2;B7ZCU5;B7ZCU4;B7ZCU3;B7ZCU0;J3QNK8;Q8CBW3	183;183;183;183;183;183;183	Abi1	S	183	+	0.99538	TGTLSRTNPPTQKPPSPPVSGRGTLGRNTPY	PPtQKPPsPPVsGRG	63705	62625.9	56573.6	57822.6
B7ZD61	RNA-binding protein 39	B7ZD61;E9Q8F0;Q8VH51;B7ZD63	135;136;136;114	Rbm39	S	135	+	1	LRRRSRSKSPFRKDKSPVREPIDNLTPEERD	sPFRKDKsPVREPID	57329	54345	48533	56852
B7ZD61	RNA-binding protein 39	B7ZD61;E9Q8F0;Q8VH51	117;117;117	Rbm39	S	117		1	PKFNSAIRGKIGLPHSIKLRRRSRSKSPFRK		1974.3	1935.9	1534.9	1361
B7ZD61	RNA-binding protein 39	B7ZD61;E9Q8F0;Q8VH51	97;97;97	Rbm39	S	97	+	0.990727	SRSRSRDRRFRGRYRSPYSGPKFNSAIRGKI	RFRGRyRsPysGPKF	26458.6	24187	22193.2	22607.9
E9QPT4	Polyhomeotic-like protein 3	E9QPT4;D3YY34;B7ZNA5;Q8CHP6;F8WIN6	291;279;324;312;324	Phc3	S	291	+	1	IQPHSLIKHQQIPLHSPPPKVSHHQLLLQQQ	HQQIPLHsPPPKVSH	5275.8	5810.9	6691.7	5448.1
E9QPT4	Polyhomeotic-like protein 3	E9QPT4;D3YY34;B7ZNA5;Q8CHP6;F8WIN6	240;228;273;261;273	Phc3	S	240	+	0.929365	NKTTVTSSKISQRDPSPESKKGGSPGLESRS	KISQRDPsPEsKKGG	18862	17077	16513	15838
E9QPT4	Polyhomeotic-like protein 3	E9QPT4;D3YY34;B7ZNA5;Q8CHP6;F8WIN6	248;236;281;269;281	Phc3	S	248	+	0.999932	KISQRDPSPESKKGGSPGLESRSTAVTRTSS	PEsKKGGsPGLESRS	23547	21273	22148	20390
J3QNW9	Kinesin-like protein;Kinesin-like protein KIF7	J3QNW9;B7ZNG0;E9QMU1	662;662;662	Kif7	S	662	+	0.999714	NGISNWSQRAGLSPGSPPDRKGPEVCPEEPA	RAGLSPGsPPDRKGP	10603	10194	9910.7	10229
J3QNW9	Kinesin-like protein;Kinesin-like protein KIF7	J3QNW9;B7ZNG0	903;903	Kif7	S	903		0.751586	EIAAFQRKRRSGSNGSVVSLEQQQKIEEQKK		7661.4	7415.3	6511.9	6621.7
B7ZNG4	Tastin	B7ZNG4	666	Troap	S	666	+	0.82157	DALRFVPIGPVVPQDSPS_____________	GPVVPQDsPS_____	170.23	101.25	217.74	590.12
B7ZNL2	Nucleosome assembly protein 1-like 4	B7ZNL2;Q78ZA7	125;125	Nap1l4	S	125	+	0.936423	ITGDVEPTDAESAWHSENEEEDKLAGDMKNK	DAEsAWHsENEEEDK	4451.3	3422.2	3141.6	3662.3
B7ZNL2	Nucleosome assembly protein 1-like 4	B7ZNL2;Q78ZA7;A0A140LJ37	49;49;49	Nap1l4	S	49	+	0.862937	NPQVLAALQERLDNVSHTPSSYIETLPKAVK	QERLDNVsHtPssyI	1560.6	1146.7	1085.3	1264.2
B7ZNL3		B7ZNL3;G5E8R1;E9Q448;G5E8R2;G5E8R0;E9Q455;E9Q453;E9Q456	87;51;87;51;51;51;51;51	Tpm1	S	87		1	LAADETAAKAEADVASLNRRIQLVEEELDRA		4473.3	4612.1	2940.8	2514.7
F8WID5		B7ZNL3;G5E8R1;E9Q448;G5E8R2;F8WID5;E9Q450	252;216;252;216;294;252	Tpm1	S	294	+	1	TRAEFAERSVTKLEKSIDDLEEKVAHAKEEN	SVTKLEKsIDDLEEK	33081	36020	24613	22349
F8WID5	Tropomyosin alpha-1 chain	B7ZNL3;G5E8R1;E9Q448;G5E8R2;G5E8R0;E9Q455;E9Q453;E9Q456;F8WID5;E9Q450;E9Q452;Q8BSH3;E9Q454;P58771;Q8BP43	174;138;174;138;138;138;138;138;216;174;174;174;174;174;174	Tpm1	S	216	+	1	DRKYEEVARKLVIIESDLERAEERAELSEGK	RkLVIIEsDLERAEE	1848.9	1316.1	1049.5	1228.9
Q91VU7		Q91VU7;B7ZNL8;F6XMS4	40;40;11	Pus7	S	40	+	0.949881	DETKKQKVSEGCLTSSQDGVENDGLHRSENE	sEGCLtssQDGVEND	17276	15643	14234	17265
E9PXC5		E9PXC5;B7ZP21;E0CXA2	5;5;5	Cmtm1	S	5		1	___________MNPASARRESGGDGSRRESR		4421.6	4233.6	3584.1	3934.6
B7ZP47	Wings apart-like protein homolog	B7ZP47;Q65Z40	226;226	Wapal	S	226	+	0.919523	ETNDTWNSQSGKRTESPSESCPVKGSVRTGL	QSGkRtEsPsESCPV	22093	21507	17189	21045
B7ZP47	Wings apart-like protein homolog	B7ZP47;Q65Z40	77;77	Wapal	S	77	+	0.836936	PKVEEEDTGDPFGFDSDDESLPVSSKNLAQG	GDPFGFDsDDEsLPV	2214.8	1930.7	1239.9	2019.6
F6RJ39	Apoptotic chromatin condensation inducer in the nucleus	Q52KR6;B8JJ92;F6RJ39;Q9JIX8;B8JJ91;B8JJ90	64;80;784;838;134;147	Acin1	S	784	+	0.997297	KISVVSATKGVQAGNSDTEGGQPGRKRRWGA;RKISVVSTKGVQAGNSDTEGGQPGRKRRWGA	KGVQAGNsDTEGGQP;KGVQAGNsDtEGGQP	42290	39176	32072	32166
Q52KR6		Q52KR6;B8JJ92	52;68	Acin1	S	52	+	0.999751	EKKESSMPKSFKRKISVVSTKGVQAGNSDTE	KSFKRKIsVVsTKGV	4075.8	3475.4	5953.1	4100.6
F6RJ39	Apoptotic chromatin condensation inducer in the nucleus	Q52KR6;B8JJ92;F6RJ39;Q9JIX8;B8JJ91	217;245;937;1003;299	Acin1	S	937	+	1	VSITIDDPVRTAQVPSPPRGKISNIVHISNL	VRTAQVPsPPRGKIS	116040	109420	81192	101780
B8JJC1	Tyrosyl-DNA phosphodiesterase 1	B8JJC1;Q8BJ37	132;132	Tdp1	S	132	+	0.999665	VSSPDVTTAQKVVDRSPPASLRPQRADDEYE	AQKVVDRsPPAsLRP	4344.6	3673.6	2743.2	3974
F6TTJ9	Transcriptional enhancer factor TEF-5	F6TTJ9;B8JJC8;F8VPU0;P70210	83;148;174;148	Tead3	S	83	+	0.967723	QIVSASVLQNKFSPPSPLPQAVFSSSSRFWS	QNKFSPPsPLPQAVF	2446.8	2761.4	2711.8	3077.2
B8JJF6	Myotubularin-related protein 2	B8JJF6;Q9Z2D1;F6T2Q0	58;58;36	Mtmr2	S	58		0.999981	SAISSDSISTSADNFSPDLRECPAAWVLVDA		4200.6	4404.8	4489.2	4757.1
B8JJF6	Myotubularin-related protein 2	B8JJF6;Q9Z2D1	6;6	Mtmr2	S	6	+	0.837682	__________MEKSSSCESLGAQLPAARLPS	__MEKsssCEsLGAQ	12502.3	13725.5	13437.1	12937.1
B8JJF6	Myotubularin-related protein 2	B8JJF6;Q9Z2D1	9;9	Mtmr2	S	9	+	0.999498	_______MEKSSSCESLGAQLPAARLPSEDS	EKsssCEsLGAQLPA	3922.4	4339.8	4921.5	3134.6
B8JK33	Heterogeneous nuclear ribonucleoprotein M	B8JK33;B8JK32;Q9D0E1	441;480;480	Hnrnpm	S	441	+	1	ASSIERMGQTMERIGSGVERMGAGMGFGLER	QTMERIGsGVERMGA	8490.9	6206.5	6530.4	7445.2
B8JKK2	Ribosomal protein L15;60S ribosomal protein L15	B8JKK2;E9QAZ2;Q9CZM2	34;34;34	Rpl15	S	34	+	1	MRFLLRVRCWQYRQLSALHRAPRPTRPDKAR	CWQYRQLsALHRAPR	14478	14225	12083	13183
B8JKK2	Ribosomal protein L15;60S ribosomal protein L15	B8JKK2;E9QAZ2;Q9CZM2	97;97;97	Rpl15	S	97	+	0.811326	GKPVHHGVNQLKFARSLQSVAEERAG_____	NQLKFARsLQsVAEE	7710.4	6800.8	6008.9	6591.8
B9EHJ3	Tight junction protein ZO-1	B9EHJ3;P39447	1534;1614	Tjp1	S	1534	+	0.956048	YQMNNISTMPKAVPVSPSAVEEDEDEDGHTV	MPKAVPVsPsAVEED	2881.3	2747.9	2165.9	2912.7
B9EHJ3	Tight junction protein ZO-1	B9EHJ3;P39447	1536;1616	Tjp1	S	1536	+	0.765333	MNNISTMPKAVPVSPSAVEEDEDEDGHTVVA	KAVPVsPsAVEEDED	2292.3	3064.4	2551.6	3903.1
B9EHJ3		B9EHJ3;A0A0U1RPW2	912;912	Tjp1	S	912	+	0.999791	PYSPQAQPQAIHRIDSPGLKPASQQVYRKEP	QAIHRIDsPGLKPAs	12422	9500	12274	13344
B9EHJ3	Tight junction protein ZO-1	B9EHJ3;A0A0U1RPW2;P39447	125;125;125	Tjp1	S	125	+	1	KKVQIPVSHPDPEPVSDNEDDSYDEEVHDPR	HPDPEPVsDNEDDsy	15021	15407.2	13853.5	14035.3
B9EHJ3	Tight junction protein ZO-1	B9EHJ3;A0A0U1RPW2;P39447	131;131;131	Tjp1	S	131	+	0.999944	VSHPDPEPVSDNEDDSYDEEVHDPRAGRGAL	VsDNEDDsyDEEVHD	11194	12051	11043	11085
B9EHJ3	Tight junction protein ZO-1	B9EHJ3;A0A0U1RPW2;P39447	617;617;617	Tjp1	S	617	+	0.999549	WRFRGLRSSKRNLRKSREDLSAQPVQTKFPA	SKRNLRKsREDLsAQ	17404	14848	12773	12636
B9EJ22	Mismatch repair endonuclease PMS2	B9EJ22;P54279	569;569	Pms2	S	569	+	0.991183	EDHGYQCKALPLARLSPTNAKRFKTEERPSN	ALPLARLsPTNAKRF	12031	10937	8108.3	10099
B9EJ80		B9EJ80	515	Pdzd8	S	515	+	0.972647	RVQTELKEETQPLSHSPKRTPTTLSIKPLGA	ETQPLsHsPKRTPtT	13706	11505	11134	11074
D6RJK7	TATA element modulatory factor	D6RJK7;B9EKI3	357;357	Tmf1	S	357	+	0.814017	DELPGKGYALVPIIVSPSTPKTKVVESTEEN	ALVPIIVsPstPKTK	169.75	495.58	627.8	263.05
D6RJK7	TATA element modulatory factor	D6RJK7;B9EKI3	324;324	Tmf1	S	324	+	0.911189	LNESCCSSDAFERIDSFSVQSLDSRSVSEIN	DAFERIDsFsVQsLD	2601.1	3150.8	2215.2	2364.7
D6RJK7	TATA element modulatory factor	D6RJK7;B9EKI3	334;334	Tmf1	S	334	+	0.784457	FERIDSFSVQSLDSRSVSEINSDDELPGKGY	VQsLDsRsVsEINsD	1924.1	1885.9	1639.6	2057.3
D6RJK7	TATA element modulatory factor	D6RJK7;B9EKI3	340;340	Tmf1	S	340	+	0.999997	FSVQSLDSRSVSEINSDDELPGKGYALVPII	RsVsEINsDDELPGK	20269	19661.3	18140.2	18757.9
D6RJK7	TATA element modulatory factor	D6RJK7;B9EKI3	138;138	Tmf1	S	138	+	0.847925	QRPEEEVKSSLQESSSPGQSRVSETAEVRDS	SSLQESSsPGQSRVS	4787.9	5210.7	3887.8	5174.1
B9EKS2		B9EKS2	290	Kdm3b	S	290	+	0.803987	KKRESIEGRDGRRRKSASDSGCDPATKKLKG	RDGRRRKsAsDSGCD	12916	12234	12208	12631
D2DFA9	G-protein coupled receptor family C group 5 member B	D2DFA9;Q923Z0	355;355	Gprc5b	S	355	+	0.994243	EHNAALRSAVGFSNGSLEQRSSSLGKKPSSL	AVGFsNGsLEQRSSS	10618	8362.2	6549.5	8555.9
D3Z4A5	cAMP-dependent protein kinase type I-beta regulatory subunit	D3Z4A5;D3Z406;D3YTM5;D3Z068;P12849	77;77;77;77;77	Prkar1b	S	77	+	0.859222	NRQILARQKSNSQCDSHDEEISPTPPNPVVK	KsNsQCDsHDEEIsP	6543.2	6493.6	5495.8	6481.1
D3Z4A5	cAMP-dependent protein kinase type I-beta regulatory subunit	D3Z4A5;D3Z406;D3YTM5;D3Z068;P12849	83;83;83;83;83	Prkar1b	S	83	+	0.754857	RQKSNSQCDSHDEEISPTPPNPVVKARRRRG	DsHDEEIsPtPPNPV	13653	11864.3	9115.1	11863.2
D3YTP3		D3YTP3	311	Mtx3	S	311	+	0.998992	KLTPAEEESNSLQLLSP______________	SNSLQLLsP______	241.36	172.72	435.02	183.94
D3YTQ9	40S ribosomal protein S15	D3YTQ9;F7ANJ3;P62843	28;48;55	Rps15	S	28	+	1	RQRRRLNRGLRRKQHSLLKRLRKAKKEAPPM	GLRRKQHsLLkRLRK	7940.9	8449.1	7758.3	9149.8
F6TY75	RNA-binding protein MEX3D	F6TY75;D3YTR3;E9PUA0;Q3UE17	106;463;570;495	Mex3d	S	106	+	0.8699	TRRSSGGGAATTPRHSPTLPEPGGLSLELPL	AAttPRHsPtLPEPG	9255.4	8589.2	7376.03	9066.3
D3YTR5	Methyl-CpG-binding domain protein 3	D3YTR5;D3YTR4;Q9Z2D8	61;53;85	Mbd3	S	61	+	0.851693	LMNKMNKSRQRVRYDSSNQVKGKPDLNTALP	RQRVRYDssNQVKGK	17330	19193	26464	23925
D3YTR7	Adenylyl cyclase-associated protein;Adenylyl cyclase-associated protein 2	D3YTR7;Q9CYT6	188;300	Cap2	S	188	+	0.999629	KTYKNPSLRAQGQIRSPTKTHTPSPTSPKSN	RAQGQIRsPtKTHTP	9153.4	9488.9	8264.1	13669
D3Z194	Oxysterol-binding protein	D3Z194;D3YTT6	264;264	Osbpl3	S	264	+	0.999967	YSAPAINAIQGGAFESPKKEKRPHRRWRSRA	IQGGAFEsPKKEKRP	1691	1311.3	1393	2213
F8WJ80	Fizzy-related protein homolog	F8WJ80;D3YTV2;Q9R1K5	70;70;70	Fzr1	S	70	+	0.990767	ANWSVNFHRINENEKSPSQNRKAKDATSDNG	RINENEKsPSQNRKA	34619	28491	24242	25240
D3YU09	Guanine deaminase	D3YU09;Q9R111	379;453	Gda	S	379	+	0.85874	EEVYVGGKQVVPFSSSV______________	QVVPFSSsV______	615.69	415.72	148.27	189.73
E9QP59	Inner nuclear membrane protein Man1	E9QP59;D3YU56;Q9WU40	140;140;140	Lemd3	S	140	+	0.999948	PAAGSKVLLGFSSDESDVEASPREQAGGGGA	LGFssDEsDVEASPR	3268.7	3053.2	2964.4	3080.8
D3YU73	AMP deaminase 3	D3YU73;F6XQD0;D3Z4N3;O08739	85;85;85;85	Ampd3	S	85	+	0.820944	ETAKRKKSFKMIRSQSLSLQMPTQQDWKGPP	FKMIRsQsLsLQMPT	20957	19773	23836	19697
D3YUE1	Pre-B-cell leukemia transcription factor-interacting protein 1	D3YUE1;Q3TVI8	151;144	Pbxip1	S	151	+	0.887358	PSSPRAVWKEHRCSSSDDDTDVDVEGLRRRR	KEHRCsssDDDtDVD	14716	11637	8350.7	11705
D3YUE1	Pre-B-cell leukemia transcription factor-interacting protein 1	D3YUE1;Q3TVI8	171;164	Pbxip1	S	171	+	0.818299	DVDVEGLRRRRGREPSSSQPVVPVDVEDQAK	RRRGREPsssQPVVP	74433	66626	56079	61717
D3YUE1	Pre-B-cell leukemia transcription factor-interacting protein 1	D3YUE1;Q3TVI8;D3YY15;D3Z2F0	85;78;85;78	Pbxip1	S	85		0.998451	FQTESSQRETAVLTESAAKGTLGADGHGTEA		1901.7	1677.5	1144.6	1154.9
D3YUE9	Ras-associating and dilute domain-containing protein	D3YUE9;D3YWJ9;Q69Z89	42;206;235	Radil	S	42	+	0.939373	RAKGTPALTSEAAQSSPPTRLRRTVSETSLS	TSEAAQSsPPTRLRR	8685.6	9618.8	7673.9	11462
F6VR53	Guanine nucleotide exchange factor DBS	F6VR53;D3YUF3;D3YUF4;G3UXP9;E9Q863;E9PY13;E9PY12;G3UX72;E9PXE1;E9QPM7;E9PXE2;Q64096;F6ZFQ8;F7BZ65;F6WPM5	599;777;934;932;940;914;914;873;936;966;936;966;41;101;106	Mcf2l	S	599	+	0.903743	ACREASQHRALEQSHSLPLPTPSSTSPTKGN	RALEQSHsLPLPTPs	7158.6	6650.6	4430.5	5349.3
D3YUH8	Rho GTPase-activating protein 20	D3YUH8;Q6IFT4	811;847	Arhgap20	S	811	+	0.954241	LTDAQKSSRVQHRRCSEPSIDDQNYKLSYLR	RVQHRRCsEPSIDDQ	7871.5	7636.3	7007.2	6945.9
D3YUH8	Rho GTPase-activating protein 20	D3YUH8;Q6IFT4	10;46	Arhgap20	S	10	+	0.935526	______MKTLAERRRSAPSLILDKALQKRPS	TLAERRRsAPSLILD	2993.3	3266.3	4122.5	2559.4
D3YUI2	MKL/myocardin-like protein 1	D3YUI2;Q8K4J6;D3YUG5	463;548;513	Mkl1	S	463	+	0.999968	QIVKEEGARAASCCLSPGARAELEGLDKDQM	RAASCCLsPGARAEL	5008.1	5475.3	7650.3	7892.8
D3YUI2	MKL/myocardin-like protein 1	D3YUI2;Q8K4J6;D3YUG5	338;423;388	Mkl1	S	338	+	0.999982	KTELIERLRAYQDQVSPAPGAPKAPATTSVL	RAYQDQVsPAPGAPK	3252.8	3987.3	9971.9	7123.9
D3YUI2	MKL/myocardin-like protein 1	D3YUI2;Q8K4J6;D3YUG5	407;492;457	Mkl1	S	407	+	0.920003	NGMVKFGSTGSTPPVSPTPSERSLLSTGDEN	TGstPPVsPTPsERS	15237.4	13419.8	8612.79	8581.16
D3YUI2	MKL/myocardin-like protein 1	D3YUI2;Q8K4J6	639;724	Mkl1	S	639	+	0.820037	ADGPGLPAGSPQQPLSQPGSPAPGPPAQMDL	GsPQQPLsQPGsPAP	637.79	744.56	681.78	770.69
D3YUI2	MKL/myocardin-like protein 1	D3YUI2;Q8K4J6	643;728	Mkl1	S	643	+	0.820037	GLPAGSPQQPLSQPGSPAPGPPAQMDLEHPP	QPLsQPGsPAPGPPA	637.79	744.56	681.78	770.69
E9Q226		E9Q226;D3YUJ3;A0A087WPI4	35;111;35	Ccnyl1	S	35	+	1	IFLSKSQTDVREKRKSNHLNHVSPGQLTKKY	DVREKRKsNHLNHVs	12639	13420	12968	12713
E9Q226		E9Q226;D3YUJ3;A0A087WPI4	42;118;42	Ccnyl1	S	42	+	0.999998	TDVREKRKSNHLNHVSPGQLTKKYSSCSTIF	sNHLNHVsPGQLTKK	21609.2	20920	18655.6	21096.6
E9Q226		E9Q226;D3YUJ3	276;352	Ccnyl1	S	276	+	0.998562	DKYKDLCRAAMRRSLSADNFIGIQRSNAILS	AAMRRsLsADNFIGI	16725	15505	15531	13838
D3YUM6	Metalloreductase STEAP2	D3YUM6;D3Z1C4;Q8BWB6	193;193;193	Steap2	S	193		0.804026	IELARQLNFIPVDLGSLSSAKEIENLPLRLF		0	0	0	0
S4R1S5	Disintegrin and metalloproteinase domain-containing protein 22	S4R1S5;F7BXL9;F6SK63;F6XRZ6;F6TDF4;F7AYY9;F6VJ78;F7BZ55;F7DAP1;F7CDH3;F6XIT3;F6PZ09;D3YUP9;Q9R1V6	118;88;82;124;88;88;153;124;153;179;118;153;796;832	Adam22	S	118	+	0.76939	KHISDICENGRPRSNSWQGNMGGNKKKIRGK	NGRPRsNsWQGNMGG	2923.1	2634.4	2976.3	2397.5
D3YUS4	Ras-related protein Rab-13	D3YUS4;Q9DD03	97;178	Rab13	S	97	+	0.940842	SSLARDILLKTGGRRSGTNSKPSSTGLKTSD	LKTGGRRsGtNSKPS	16428	19545	27618	25309
D3YUS5		D3YUS5;E9PW37;D3YWZ9	140;158;94	Rasal2	S	140	+	1	YPQEGTTKLEVPAERSPRRRSISGTSTSEKP	LEVPAERsPRRRsIs	7033.1	5577.5	3933.3	5122.5
D3YUS5		D3YUS5;E9PW37	115;133	Rasal2	S	115	+	0.824281	QQTDSTKGRCLRRTVSVPSEGQFPEYPQEGT	RCLRRtVsVPSEGQF	8300.6	8703	8440.6	6985.4
D3YUV1	Nuclear receptor-binding protein	D3YUV1;Q99J45	430;422	Nrbp1	S	430	+	0.810482	FGLPRPQQPQQEEVTSPVVPPSVKTPTPEPA	PQQEEVTsPVVPPsV	530.66	899.23	904.93	1555
D3YUW8	Pogo transposable element with ZNF domain	D3YUW8;D3YUX1;Q0VGT3;Q8BZH4	1239;1281;1325;1334	Pogz	S	1239	+	0.754905	FLVASVLPGPDGNVNSPTRNADMQEELIASL	GPDGNVNsPtRNADM	1851	1390.5	1338.3	1453.4
D3YUW8	Pogo transposable element with ZNF domain	D3YUW8;D3YUX1;Q0VGT3;Q8BZH4	321;363;407;416	Pogz	S	321	+	0.751364	YQKKGKSLDAEPSVPSAAKPSSPEKTAPVTS	DAEPSVPsAAKPssP	6481.7	6647.8	5174.1	6378.6
D3YUW8	Pogo transposable element with ZNF domain	D3YUW8;D3YUX1;Q0VGT3;Q8BZH4	327;369;413;422	Pogz	S	327	+	0.84934	SLDAEPSVPSAAKPSSPEKTAPVTSTPSSTP	PsAAKPssPEKtAPV	4095.6	4753.8	3997.8	5186.8
D3YUX2	Multiple PDZ domain protein	D3YUX2;Q8VBX6	799;799	Mpdz	S	799		1	PEEGYVSAKEDAFLCSPHACKESGLSDKALF		3233.3	3641.5	5293.3	4142.8
D3YUX2	Multiple PDZ domain protein	D3YUX2;Q8VBX6	231;231	Mpdz	S	231	+	0.996495	TVQLVIARGSLPPVSSPRISRSPSAASTISA	GSLPPVSsPRIsRSP	45775	44519	38941	39372
Q3TDT0	Tripartite motif-containing protein 3	Q3TDT0;D3YUY7;Q9R1R2	427;427;427	Trim3	S	427	+	1	SPFRVRALRPGDLPPSPDDVKRRVKSPGGPG	RPGDLPPsPDDVKRR	37346	35773	33561	41005
Q3TDT0	Tripartite motif-containing protein 3	Q3TDT0;D3YUY7;Q9R1R2;D3Z7V9	7;7;7;7	Trim3	S	7	+	1	_________MAKREDSPGPEVQPMDKQFLVC	_MAKREDsPGPEVQP	36837	33484	30129	30232
D3YV37	Myosin regulatory light polypeptide 9;Myosin regulatory light chain 12B	D3YV37;Q6ZWQ9;Q9CQ19;Q3THE2;D3Z249	20;20;20;20;20	Myl12a	S	20	+	0.997736	RAKTKTTKKRPQRATSNVFAMFDQSQIQEFK	KRPQRAtsNVFAMFD	18591.7	19811.3	19231.6	12759	smMLCK;DAPK3;PAK4;DAPK1;ROCK2
D3YV79	Zinc finger protein 800	D3YV79;Q0VEE6	318;318	Zfp800	S	318	+	0.954817	VRRHFDEVHRGLRRDSITPDIATKPGQPLFL	HRGLRRDsITPDIAT	3407.9	2855	3677.8	3672.3
D3YV79	Zinc finger protein 800	D3YV79;Q0VEE6	337;337	Zfp800	S	337	+	0.828484	DIATKPGQPLFLDSASPKKSFKTRKQKSSKA	PLFLDsAsPKKSFKT	2266.3	1668.8	1806.2	1583.1
D3YVH4	Splicing factor 1	D3YVH4;E9Q4Q2;D3YZC9;D3YZD0;Q64213	54;80;80;80;80	Sf1	S	54	+	1	LRTGDLGIPPNPEDRSPSPEPIYNSEGKRLN	PPNPEDRsPsPEPIy	485700	460210	406540	473050
D3YVH4	Splicing factor 1	D3YVH4;E9Q4Q2;D3YZC9;D3YZD0;Q64213	56;82;82;82;82	Sf1	S	56	+	1	TGDLGIPPNPEDRSPSPEPIYNSEGKRLNTR	NPEDRsPsPEPIyNs	485700	460210	406540	473050
D3Z3E8	Putative helicase MOV-10	D3Z3E8;E9PW39;D3YVL0;P23249	970;1043;1043;970	Mov10	S	970	+	0.883695	DLQQGQDLLQGLSKLSPSTSGPRRHQNLPQE	LQGLskLsPstsGPR	2731.3	2541	1830	3699.1
D3Z3E8	Putative helicase MOV-10	D3Z3E8;E9PW39;D3YVL0;P23249	266;339;339;266	Mov10	S	266	+	0.999211	KPTTPFKRPPRLTRNSVLTNRIEEGERPDRA	PPRLTRNsVLTNRIE	4601.4	4973.9	3182.2	4862.6
D3YVU1	Ubiquitinyl hydrolase 1;Ubiquitin carboxyl-terminal hydrolase 16	D3YVU1;Q99LG0	530;531	Usp16	S	530	+	0.998399	DGQESMIERTPDVQESPEDLGVKSANTESDL	RTPDVQEsPEDLGVK	3847.3	4309.3	3260.3	3891.7
D3YVV9	Synaptopodin-2	D3YVV9;E9Q1U2;Q91YE8	899;899;899	Synpo2	S	899	+	0.990717	DTVQAHTVRAQSPTPSLPASWKYSSNVRAPP	RAQsPtPsLPAsWKY	4969.4	3936.4	6340.9	3326.3
D3YVV9	Synaptopodin-2	D3YVV9;E9Q1U2;Q91YE8	353;353;353	Synpo2	S	353	+	0.998519	PHKHRARHARLRRSESLSEKQVKEAKSKCKS	ARLRRsEsLSEKQVK	19811	22948	25697	18714
D3YVV9	Synaptopodin-2	D3YVV9;E9Q1U2;Q91YE8	618;618;618	Synpo2	S	618	+	0.779818	SPISDFPAPPPYSAVSPPPEAFSRGVSSPVA	PPPySAVsPPPEAFS	414.13	192.64	404.22	407.09
D3YVW2	Golgi integral membrane protein 4	D3YVW2;Q8BXA1	568;540	Golim4	S	568	+	0.997911	FEEAEQVREENLPEESEEQKQSEAKQGNVEM	EENLPEEsEEQKQsE	1388.9	1487.9	1486.7	1296.3
D3YVZ0	Non-specific protein-tyrosine kinase;Tyrosine-protein kinase Fyn	D3YVZ0;D3YZA2;D3YZ57;P39688	21;21;21;21	Fyn	S	21	+	0.922272	CKDKEAAKLTEERDGSLNQSSGYRYGTDPTP	LTEERDGsLNQssGy	5651.9	5729.8	5648.8	5317.1
D3YWA4	PEST proteolytic signal-containing nuclear protein	D3YWA4;F8WI88;Q6P8I4	80;158;147	Pcnp	S	80	+	1	MKNIGRDTPTSAGPNSFNKGKHGFSDNQKLW	PTsAGPNsFNkGKHG	10501	10585	10524	10017
D3YWA4	PEST proteolytic signal-containing nuclear protein	D3YWA4;F8WI88;Q6P8I4;Q3TM89	52;130;119;119	Pcnp	S	52	+	1	PKTLSVAAAFNEDEDSEPEEMPPEAKMRMKN	AFNEDEDsEPEEMPP	20931	20822	18423	20846
D3YWC9	MTSS1-like protein	D3YWC9;Q6P9S0	513;575	Mtss1l	S	513	+	0.997316	TVPDSPGYVGPTRAGSEECVFYTDEVASPLA	VGPTRAGsEECVFYT	1777.5	1153.21	1300.29	945
D3YWC9	MTSS1-like protein	D3YWC9;Q6P9S0	535;597	Mtss1l	S	535	+	0.982341	TDEVASPLAPDLAKASPKRLSLPNTAWGSQS	APDLAKAsPKRLsLP	616.1	282.24	981.62	647.52
D3YWC9	MTSS1-like protein	D3YWC9;Q6P9S0;F7D291	357;419;337	Mtss1l	S	357	+	1	SPAASDLAMVLTRGLSLEHQKSSRDSLQYSS	MVLTRGLsLEHQkSS	2984.9	3678	2912.5	2443.9
D3YWE6		D3YWE6	988	Mn1	S	988		0.942166	VNEARGPTPHEKALTSPSWGKGAELLLGDQP		3003.6	3174.3	4545.1	3623.8
D3YWM7	TBC1 domain family member 14	D3YWM7;D3Z5Y9;D3Z400;E9Q2V7;E9Q8K4;G3UVU5;Q8CGA2	92;112;92;92;92;112;92	Tbc1d14	S	92	+	0.910415	PEPVPCSVVHVKRKQSESEIVPERAFQSACP	VHVKRKQsESEIVPE	11378	11845	10553	10057
D3YWR0	GRAM domain-containing protein 1B	D3YWR0;Q80TI0;F7BFL8	304;274;29	Gramd1b	S	304	+	0.98791	NDSSSKSSIETKPDASPQLPKKSITNSTLTS	IETKPDAsPQLPKKS	9137.5	7627.4	5059.7	8262.3
D3YWR0	GRAM domain-containing protein 1B	D3YWR0;Q80TI0	48;21	Gramd1b	S	48	+	0.933103	DESTASNSNRSTPACSPILRKRSRSPTPQNQ	NRSTPACsPILRKRs	6443.1	6201.6	4828.3	6926
D3YWR0	GRAM domain-containing protein 1B	D3YWR0;Q80TI0;F7BFL8	580;550;305	Gramd1b	S	580	+	0.999954	LTKTESTYLAEIHRQSPKEKASKSSAVRRRK	LAEIHRQsPKEKASK	33520	28569	23039	28756
D3YWS8	Leukocyte receptor cluster member 8 homolog	D3YWS8;Q8CBY3	352;352	Leng8	S	352	+	1	SREPLPGLTREPVAESPKKKRWEAPSSLHPS	TREPVAEsPKKKRWE	12963	10496	11578	13631
F6YTL8		F6YTL8;D3YWX2	366;824	Ylpm1	S	366	+	0.855293	RGPASQFYITPNTSLSPRQSGPQWKGPKATV	ITPNTSLsPrQSGPQ	1527.5	1251.3	840.96	1034.1
H7BX90	Glutamate receptor-interacting protein 1	H7BX90;H7BX09;D3YWY4;D3Z6T4;D3YZL8;Q6GQT7;Q925T6	43;44;43;43;43;44;43	Grip1	S	43	+	1	SQTKPPDGALAVRRQSIPEEFKGSTVVELMK	ALAVRRQsIPEEFKG	3708.5	3016	2330.9	2608
D3YX79	Proteasome subunit alpha type;Proteasome subunit alpha type-5	D3YX79;Q9Z2U1	16;16	Gm8394	S	16	+	0.969531	MFLTRSEYNRGVNTFSPEGRLFQVEYAIEAI	DRGVNTFsPEGRLFQ	6670.5	6872.2	5510.9	6742
D3YX79	Proteasome subunit alpha type;Proteasome subunit alpha type-5	D3YX79;Q9Z2U1	56;56	Gm8394	S	56	+	0.870115	QTSEGVCLAVEKRITSPLMEPSSIEKIVEID	AVEKRItsPLMEPSS	4795.5	6050.5	4751.4	8162
D3YX85	Arf-GAP with SH3 domain, ANK repeat and PH domain-containing protein 2	D3YX85;E9PX52;Q7SIG6	701;701;704	Asap2	S	701	+	1	HVEYEWRLLHEDLDESDDDVDEKLQPSPNRR	LHEDLDEsDDDVDEK	9919.9	9797.4	9334.7	12009.1
D3YX85	Arf-GAP with SH3 domain, ANK repeat and PH domain-containing protein 2	D3YX85;E9PX52;Q7SIG6	712;712;715	Asap2	S	712	+	1	DLDESDDDVDEKLQPSPNRREDRPVSFYQLG	VDEKLQPsPNRREDR	2746.3	3474.3	3572.9	4246.2
D3YXG2	N-acetyl-D-glucosamine kinase	D3YXG2;Q9D997;Q9QZ08	76;94;76	Nagk	S	76	+	0.985493	GVDPLVPLRSLGLSLSGGEQEDAVRLLIEEL	RSLGLSLsGGEQEDA	1587.2	1304.1	1386.9	1136.5
D3YXK1	Atherin	D3YXK1	150	Samd1	S	150	+	0.9565	APTRAPRAAAATAPPSPGPAQPGPRAQRAAP	AAAtAPPsPGPAQPG	14914	10124	6549.2	9389.8
S4R1M2	Scaffold attachment factor B1;Scaffold attachment factor B2	S4R1M2;D3YXK2;Q80YR5	366;366;387	Safb	S	366	+	1	EATSQELVRAPTAALSPEPQDSKEDVKKFAF	RAPtAALsPEPQDsK	82565	78594	72114	84617	ERK2
S4R1M2	Scaffold attachment factor B1;Scaffold attachment factor B2	S4R1M2;D3YXK2;Q80YR5	306;306;300	Safb	S	306	+	1	ASSSKSESPSTRCQWSEADAPLAVVKREPAD	PSTRCQWsEADAPLA	875.85	526.42	1006.9	1108.9
S4R1M2	Scaffold attachment factor B1	S4R1M2;D3YXK2	623;623	Safb	S	623	+	1	ASKSQDRKSASREKRSVVSFDKVKESRKSRD	SASREkRsVVsFDKV	36953	30244	27977	33011
S4R1M2	Scaffold attachment factor B1	S4R1M2;D3YXK2	626;626	Safb	S	626	+	1	SQDRKSASREKRSVVSFDKVKESRKSRDSES	REkRsVVsFDKVKES	68161	49762	48560	51499
S4R1M2	Scaffold attachment factor B1;Scaffold attachment factor B2	S4R1M2;D3YXK2;Q80YR5	235;235;229	Safb	S	235	+	0.999227	ILGETCKSEPVKEEGSELEQPFAQATSSVGP	EPVKEEGsELEQPFA	5819.9	6056	5232.8	5825
S4R1M2	Scaffold attachment factor B1;Scaffold attachment factor B2	S4R1M2;D3YXK2;Q80YR5	465;465;488	Safb	S	465	+	0.989102	RYGKVVGAKVVTNARSPGARCYGFVTMSTAE	kVVTNARsPGARCYG;KVVTNARsPGARCYG	9307.1	9412.1	8322	9091.6
D3YXM7	RAC-beta serine/threonine-protein kinase	D3YXM7;D3Z3N2;F8WHG5;Q60823	126;126;126;126	Akt2	S	126	+	0.958135	KQRGPGEDAMDYKCGSPSDSSTSEMMEVAVN	AMDYKCGsPSDSSTS	3236.4	3410.6	3513.7	3975.1
F7BTZ2	Protein PML	F7BTZ2;D3Z3A6;D3YXR5;Q60953	555;609;609;609	Pml	S	555	+	1	SLQLEGPNSLKALDESLAEPHLEDRTLVFFD	SLKALDEsLAEPHLE	2603.4	2488.6	2899.3	2661.5
F7BTZ2	Protein PML	F7BTZ2;D3Z3A6;D3YXR5;Q60953	482;536;536;536	Pml	S	482	+	0.868453	PSTFKATSPPHLDGTSNPESTVPEKKILLPN	PPHLDGtsNPESTVP	9607.9	8946	8580.3	9118.4
F7BTZ2	Protein PML	F7BTZ2;D3Z3A6;D3YXR5;Q60953	460;514;514;514	Pml	S	460	+	0.858685	IKMESTEENEDRLATSSPEQSWPSTFKATSP	NEDRLAtssPEQsWP	20411	17768	12697	18493
F7BTZ2	Protein PML	F7BTZ2;D3Z3A6;D3YXR5;Q60953	461;515;515;515	Pml	S	461	+	0.854469	KMESTEENEDRLATSSPEQSWPSTFKATSPP	EDRLAtssPEQsWPS	24460.1	20450.1	15722.3	22076.3
F7BTZ2	Protein PML	F7BTZ2;D3Z3A6;D3YXR5;Q60953	449;503;503;503	Pml	S	449	+	0.759228	KCSHEDCSRKIIKMESTEENEDRLATSSPEQ	RKIIKMEstEENEDR	1580.7	1413.1	2275.4	2052.2
F7BTZ2	Protein PML	F7BTZ2;D3Z3A6;D3YXR5;Q60953;D6RII9;F6XUT1	9;17;17;17;17;7	Pml	S	9	+	1	_______XKVPAPPGSPCRQQDSALTPTPTM	KVPAPPGsPCRQQDS	9440.9	7428.7	7632.4	9837.6
D3YXX3	RAC-alpha serine/threonine-protein kinase	D3YXX3;D3Z783;P31750	124;124;124	Akt1	S	124	+	0.864944	GLKRQEEETMDFRSGSPSDNSGAEEMEVSLA	tMDFRsGsPsDNsGA	35977	35627	33743	34120.3
D3YXX3	RAC-alpha serine/threonine-protein kinase	D3YXX3;D3Z783;P31750	126;126;126	Akt1	S	126	+	0.968159	KRQEEETMDFRSGSPSDNSGAEEMEVSLAKP	DFRsGsPsDNsGAEE	94230	92477	87550	85426
D3YXX3	RAC-alpha serine/threonine-protein kinase	D3YXX3;D3Z783;P31750	129;129;129	Akt1	S	129	+	0.999856	EEETMDFRSGSPSDNSGAEEMEVSLAKPKHR	sGsPsDNsGAEEMEV	80770.1	80194.4	69883.4	71139
D3YXZ3	Kinesin light chain 2	D3YXZ3;Q91YS4;O88448	577;579;575	Klc2	S	577	+	0.995613	GGPQEPPNSRMKRASSLNFLNKSVEEPVQPG	SRMKRAssLNFLNKs;SRMKRAssLNFLNKS	32325	30443	31575	29573
D3YXZ3	Kinesin light chain 2	D3YXZ3;Q91YS4;O88448	540;542;539	Klc2	S	540	+	0.994711	AEWSGDGSGSLRRSGSFGKLRDALRRSSEML	GSLRRsGsFGKLRDA	22672	22303	19205	22452
D3YXZ3		D3YXZ3;Q91YS4	605;607	Klc2	S	605	+	0.922418	QPGGTGLSDSRTLSSSSMDLSRRSSLVG___	DSRtLssssMDLsRR	11805	10056	11538	10521
F7BWJ0	Vang-like protein 2;Vang-like protein 1	F7BWJ0;Q3UXU7;D3YY75;Q91ZD4;Q80Z96	249;472;557;517;522	Vangl1	S	249	+	0.9393	EFIDPKSHKFVLRLQSETSV___________	KFVLRLQsETsV___	5832.6	5050.6	4303	4612.2
F7BWJ0	Vang-like protein 2;Vang-like protein 1	F7BWJ0;Q3UXU7;D3YY75;Q91ZD4;Q80Z96	252;475;560;520;525	Vangl1	S	252	+	0.996381	DPKSHKFVLRLQSETSV______________	MRLQsETsV______;LRLQsETsV______	8937.2	7168.4	6165.8	7005.2
D3YYJ8	CSC1-like protein 2	D3YYJ8;D3Z0P2;D3YY83;D3Z2D8;Q3TWI9	114;101;114;101;114	Tmem63b	S	114	+	0.939087	HGDSHDRYERLTSVSSSVDFDQRDNGFCSWL	ERLtsVsssVDFDQR	7370.8	6812.7	7466.4	6847.3
F6THL5	Protein polybromo-1	F6THL5;D3YYF2;E9Q7L3;D3Z1W6;E9Q7L2;D3Z1N4;E9Q4Y5;F8VQD1;Q8BSQ9	906;947;948;948;963;963;948;963;948	Pbrm1	S	906	+	0.998678	DSSGTTGLSGLHRTYSQDCSFKNSMYHVGDY	SGLHRTYsQDCSFKN	9465.6	11391	16504	17064
D3YYI8	Histone deacetylase;Histone deacetylase 1	D3YYI8;O09106	421;421	Gm10093	S	421	+	1	SICSSDKRIACEEEFSDSDEEGEGGRKNSSN	IACEEEFsDsDEEGE	121188	113690	95293.1	114968
D3YYI8	Histone deacetylase;Histone deacetylase 1	D3YYI8;O09106	423;423	Gm10093	S	423	+	1	CSSDKRIACEEEFSDSDEEGEGGRKNSSNFK	CEEEFsDsDEEGEGG	121188	113690	95293.1	114968
D3YYI8	Histone deacetylase;Histone deacetylase 1	D3YYI8;O09106	393;393	Gm10093	S	393	+	1	GVQMQAIPEDAIPEESGDEDEEDPDKRISIC	EDAIPEEsGDEDEED	31456	28165	24553	28805
D3YYK8	Microtubule-associated protein RP/EB family member 2	D3YYK8;E9Q6X0;Q8R001	180;180;222	Mapre2	S	180	+	0.828305	SSPASKPGSTPSRPSSAKRASSSGSASRSDK	STPsRPSsAKRASSS	8202.9	7996.4	9825	7257.1
F6S5Z6	Non-specific serine/threonine protein kinase;Serine/threonine-protein kinase MRCK alpha	F6S5Z6;F6Q5A5;H7BX44;D3YYN8;E9PVY0;Q3UU96	903;967;1557;1610;1651;1638	Cdc42bpa	S	903	+	0.995733	ARSSAQNGSALKREFSGGSYNTKRQPMPSPS	SALKREFsGGsYNTK	18420	19085.7	22157.8	17972.3
F6S5Z6	Non-specific serine/threonine protein kinase;Serine/threonine-protein kinase MRCK alpha	F6S5Z6;F6Q5A5;H7BX44;D3YYN8;E9PVY0;Q3UU96	906;970;1560;1613;1654;1641	Cdc42bpa	S	906	+	0.9779	SAQNGSALKREFSGGSYNTKRQPMPSPSEGS	KREFsGGsYNTKRQP	2744	3009.7	4085.8	3088.3
F6S5Z6	Non-specific serine/threonine protein kinase;Serine/threonine-protein kinase MRCK alpha	F6S5Z6;F6Q5A5;H7BX44;D3YYN8;E9PVY0;Q3UU96	735;861;1451;1504;1545;1532	Cdc42bpa	S	735	+	1	SRKQMVRNINNKRRYSFRVPEEERMQQRREM	INNKRRYsFRVPEEE	4456.9	4820.4	4548.4	4237.2
D3Z4K1	mRNA cap guanine-N7 methyltransferase	D3Z4K1;D3Z478;D3YYS7;Q9D0L8	11;11;11;11	Rnmt	S	11	+	0.985348	_____MEGSAKASVASDPESPPGGNEPAAAS	SAKAsVAsDPEsPPG	9677.9	9812.8	7397.9	9499.9
D3Z4K1	mRNA cap guanine-N7 methyltransferase	D3Z4K1;D3Z478;D3YYS7;Q9D0L8	15;15;15;15	Rnmt	S	15	+	1	_MEGSAKASVASDPESPPGGNEPAAASGQRL	sVAsDPEsPPGGNEP	22755.9	21940.8	19201.9	21567.9
D3Z4K1	mRNA cap guanine-N7 methyltransferase	D3Z4K1;D3Z478;D3YYS7;Q9D0L8	64;64;64;64	Rnmt	S	64	+	0.927702	FGEDLVEQNSSYVQDSPSKKRKLDVEIILEE	NSSYVQDsPsKKRKL	12580	12556	11793	12670
D3Z4K1	mRNA cap guanine-N7 methyltransferase	D3Z4K1;D3Z478;D3YYS7;Q9D0L8	100;100;100;100	Rnmt	S	100	+	0.999995	DGGSAKRSKLERGDVSEDEPSLGRLNQTKRK	KLERGDVsEDEPSLG	16331	17081	17119	14679
D3YYT1	Putative oxidoreductase GLYR1	D3YYT1;Q922P9	130;130	Glyr1	S	130	+	0.949715	EERSRPNSGDEKRKLSLSEGKVKKNMGEGKK	GDEKRKLsLSEGKVK	12464	11991	14871	13719
D3Z6S3	Protein TSSC4	D3Z6S3;D3YZR1;D3YYU6;Q9JHE7	57;57;126;57	Tssc4	S	57	+	0.982425	QVLSPERLSEEGQEDSGPEDPPSPPTGTLTT	SEEGQEDsGPEDPPs	367.31	103.38	322.26	725.26
D3Z6S3	Protein TSSC4	D3Z6S3;D3YZR1;D3YYU6;Q9JHE7	64;64;133;64	Tssc4	S	64	+	0.898811	LSEEGQEDSGPEDPPSPPTGTLTTAVQPFHL	sGPEDPPsPPtGTLT	367.31	103.38	322.26	725.26
Q3TYK3	Nuclear factor 1;Nuclear factor 1 X-type	D3YZ00;E9PUH7;P70257;Q3TYK3	280;272;280;271	Nfix	S	271	+	0.998371	RSITSPPSTSTKRPKSIDDSEMESPVDDVFY;SITSPPSTSSTKRPKSIDDSEMESPVDDVFY	SSTKRPKsIDDsEME	6546.3	6246.2	6247.4	7239.3
Q3TYK3	Nuclear factor 1;Nuclear factor 1 X-type	D3YZ00;E9PUH7;P70257;Q3TYK3	288;280;288;279	Nfix	S	279	+	0.996499	SSTKRPKSIDDSEMESPVDDVFYPGTGRSPA;TSTKRPKSIDDSEMESPVDDVFYPGTGRSPA	IDDsEMEsPVDDVFY	6873.63	6710.23	5224.55	7931.31
D3YZ00	Nuclear factor 1;Nuclear factor 1 X-type	D3YZ00;E9PUH7;P70257	265;257;265	Nfix	S	265	+	0.998274	SPSYYNINQVTLGRRSITSPPSTSSTKRPKS	QVTLGRRsItsPPST	60384	73011	98059	85482
D3YZ00	Nuclear factor 1;Nuclear factor 1 X-type	D3YZ00;E9PUH7;P70257	268;260;268	Nfix	S	268	+	0.961129	YYNINQVTLGRRSITSPPSTSSTKRPKSIDD	LGRRsItsPPSTSST	39782	42073	49632	50096
D3YZ06	Heat shock protein beta-1	D3YZ06;P14602	13;13	Hspb1	S	13	+	0.982385	___MTERRVPFSLLRSPSWEPFRDWYPAHSR	VPFsLLrsPsWEPFR	22973	27350	40331	39516
D3YZ06	Heat shock protein beta-1	D3YZ06;P14602	15;15	Hspb1	S	15	+	0.975579	_MTERRVPFSLLRSPSWEPFRDWYPAHSRLF	FsLLrsPsWEPFRDW	19776	23472	30219	27212	MAPKAPK2;PKCD;PKCA;PKACA
D3YZ08	Telomeric repeat-binding factor 2	D3YZ08;O35144	366;367	Terf2	S	366	+	0.794498	LDQKDLVLANLASPSSPAHKHKRPRKDEHES	ANLAsPssPAHKHKR	1888.2	1974.3	1377.4	2071
D3YZ62	Unconventional myosin-Va	D3YZ62;D3Z4J3;Q99104	600;600;600	Myo5a	S	600	+	0.945975	FKMLPELFQDDEKAISPTSATSSGRTPLTRV	QDDEKAIsPtsAtss	9033.9	9876.4	7411.4	10867
D3YZ62	Unconventional myosin-Va	D3YZ62;D3Z4J3;Q99104;F6TDE5	1625;1652;1650;382	Myo5a	S	1625	+	0.997463	GVSGVKPTGLRKRTSSIADEGTYTLDSILRQ	GLRKRtssIADEGty	11898	10972	14106	10918	Akt2
D3YZA5	Integrin-linked protein kinase	D3YZA5;O55222	186;186	Ilk	S	186	+	0.999006	GTTRTRPRNGTLNKHSGIDFKQLNFLAKLNE	NGtLNKHsGIDFkQL	10945	13236	14173	22133
D3YZC7	Bromodomain-containing protein 8	D3YZC7;D3YZC8;Q8R3B7	268;268;268	Brd8	S	268	+	0.998321	SPQKKMLGQKATPPPSPLLSELLKKGSLLPT	QKAtPPPsPLLSELL	1564	1055.3	2121.4	2214.1
D3YZP9	Coiled-coil domain-containing protein 6	D3YZP9	233	Ccdc6	S	233	+	1	EAEKRILQEKLDQPVSAPPSPRDISMEIDSP	EKLDQPVsAPPsPRD	30806.6	32790.1	34866	31119.6
D3YZP9	Coiled-coil domain-containing protein 6	D3YZP9	237	Ccdc6	S	237	+	1	RILQEKLDQPVSAPPSPRDISMEIDSPENMM	QPVsAPPsPRDIsME	47314	48619	52110	48169
D3YZP9	Coiled-coil domain-containing protein 6	D3YZP9;F7B4D5;F6SXB0	316;29;41	Ccdc6	S	316	+	0.955112	LQREMERREALCRQLSESESSLEMDDERYFN	EALCRQLsEsEssLE	1627.2	2054.6	2505.8	2235.1
D3YZP9	Coiled-coil domain-containing protein 6	D3YZP9	412	Ccdc6	S	412	+	0.998474	GASHGITRPSPRRSSSPDKFKRPTPPPSPNT	PsPRRSssPDKFKRP	33665	32462	20895	23212
D3YZT5	Voltage-dependent anion-selective channel protein 2	D3YZT5;G3UX26;Q60930	116;104;116	Vdac2	S	116	+	0.999722	DQICQGLKLTFDTTFSPNTGKKSGKIKSAYK	LTFDttFsPNtGkkS	6175.3	6094.7	4164.9	6479.2
D3YZY3	Transcription cofactor vestigial-like protein 4	D3YZY3;D3Z130;Q80V24	52;52;58	Vgll4	S	52	+	0.997303	VASALSSHRTGPPPISPSKRKFSMEPGDKDL	RtGPPPIsPsKRKFs	2514.3	2362.2	1883.7	2472.4
D3Z069	Pleckstrin homology-like domain family B member 2	D3Z069;Q8K1N2;F6QU68	975;930;246	Phldb2	S	975	+	0.973568	RSTTPKAHLPLGQSNSCGSVLPHSLATMTKD	LPLGQsNsCGsVLPH	23233	20635	13717	16413
D3Z069	Pleckstrin homology-like domain family B member 2	D3Z069;Q8K1N2	404;359	Phldb2	S	404	+	0.787998	STSSDDFDRASYSGTSPSHSFISGEPDRVLV	RASySGtsPsHsFIS	9223.6	10411	9219	10162
D3Z069	Pleckstrin homology-like domain family B member 2	D3Z069;Q8K1N2	579;534	Phldb2	S	579	+	0.941562	FGNLGHSASFLAPRGSRSDELLGDLTRTPPS	sFLAPRGsRsDELLG	10968	10138	11217	9140.9
D3Z069	Pleckstrin homology-like domain family B member 2	D3Z069;Q8K1N2	555;510	Phldb2	S	555	+	1	ALVCPDARYRCHRKGSLQDVDVAGFGNLGHS	YRCHRKGsLQDVDVA	27230	25948	28007	27350
D3Z069	Pleckstrin homology-like domain family B member 2	D3Z069;Q8K1N2	392;347	Phldb2	S	392	+	0.998069	ASPRVARKMLLASTSSDDFDRASYSGTSPSH	MLLAstssDDFDRAS	2715.1	3945.4	6039.8	4928.4
D3Z069	Pleckstrin homology-like domain family B member 2	D3Z069;Q8K1N2	456;411	Phldb2	S	456	+	0.959341	QSSETPQPVLRERKSSISSISGRDDLMDYHR	VLRERKssIssISGR	34136	35985	43549	35682
D3Z069	Pleckstrin homology-like domain family B member 2	D3Z069;Q8K1N2	531;486	Phldb2	S	531	+	0.996172	ADVQKINKELEKLQLSDEESVFEDALVCPDA	ELEKLQLsDEEsVFE	1628.9	1698.3	1602.4	1209.9
D3Z069	Pleckstrin homology-like domain family B member 2	D3Z069;Q8K1N2	425;380	Phldb2	S	425	+	0.993486	ISGEPDRVLVARRNFSCGSMELDDSDLESLR	LVARRNFsCGsMELD	13873.4	14618.1	13354.8	12429.6
D3Z069	Pleckstrin homology-like domain family B member 2	D3Z069;Q8K1N2	428;383	Phldb2	S	428	+	0.993001	EPDRVLVARRNFSCGSMELDDSDLESLRQSS	RRNFsCGsMELDDsD	9420	9871.2	7983.3	7481.4
D3Z069	Pleckstrin homology-like domain family B member 2	D3Z069;Q8K1N2	510;465	Phldb2	S	510	+	0.99977	LSLCAEYTKPEGRRLSAGTTVADVQKINKEL	KPEGRRLsAGTtVAD	35166	33125	32912	30814
D3Z069	Pleckstrin homology-like domain family B member 2	D3Z069;Q8K1N2	244;199	Phldb2	S	244	+	0.895726	LSCTGSSPISRSGAASMPSSPKQVRKMNLQD	ISRSGAAsMPssPKQ	3275.9	2917.2	1518.8	2559.5
D3Z069	Pleckstrin homology-like domain family B member 2	D3Z069;Q8K1N2	248;203	Phldb2	S	248	+	0.808004	GSSPISRSGAASMPSSPKQVRKMNLQDHSTL	GAAsMPssPKQVRKM	51961.9	48677.2	41441.8	44394.5
D3Z069	Pleckstrin homology-like domain family B member 2	D3Z069;Q8K1N2;D3Z231	84;39;80	Phldb2	S	84		0.974588	VRSLENEPQNMMESLSPRKYSSSLKFKANGD		15322	16222	13624	14357
D3Z069	Pleckstrin homology-like domain family B member 2	D3Z069;Q8K1N2	320;275	Phldb2	S	320		0.895675	KATDNQMSPLSLPPRSSLGNSRRGQLGEKDL		7421.7	7105	7122	7616.1
D3Z069	Pleckstrin homology-like domain family B member 2	D3Z069;Q8K1N2;F6QU68	1021;976;292	Phldb2	S	1021	+	0.788677	SEGQRQKPEFYSRTASESNVYLNSFHYPDRS	EFYSRtAsEsNVYLN	5179.7	5775.5	5338.4	5647.6
D3Z069	Pleckstrin homology-like domain family B member 2	D3Z069;Q8K1N2	374;329	Phldb2	S	374	+	0.98619	KTCLSEGNPYVSSALSVPASPRVARKMLLAS	PYVSSALsVPAsPRV	1166.5	672.58	1093.3	1117.5
D3Z069	Pleckstrin homology-like domain family B member 2	D3Z069;Q8K1N2	378;333	Phldb2	S	378	+	0.999843	SEGNPYVSSALSVPASPRVARKMLLASTSSD	SALsVPAsPRVARKM	8129.5	7445.68	6602.1	6210
D3Z2Q2	Syntaxin-binding protein 5	D3Z2Q2;D3Z079;Q8K400	693;693;693	Stxbp5	S	693	+	1	PYRREPRSPRKSRQPSGAGLCDITEGTVVPE	PRKSRQPsGAGLCDI	3467.8	2850.2	2830.6	2733
D3Z2Q2	Syntaxin-binding protein 5	D3Z2Q2;D3Z079;Q8K400;F6WXQ4	733;750;786;109	Stxbp5	S	733	+	0.870755	VKDNSFSRSRSSSVTSIDKESRETISALHFC	sRsSsVtsIDKESRE	20482.2	17217.5	16221.1	18530.2
D3Z0A5	Protein lifeguard 3	D3Z0A5;D3Z225;Q3U717;Q8BJZ3	79;79;79;79	Tmbim1	S	79	+	0.796316	PMNYGHDYNEEERAGSDSFRPGEWDDRKV__	NEEERAGsDsFRPGE	13336	15456	13014	14701
D3Z0M9		D3Z0M9	108	Ddx23	S	108	+	0.99635	KDGHRRDKDRKRSSLSPGRGKDFKSRKDRDS	DRKRssLsPGRGKDF	16193	16737	12156	17211
D3Z0R8	Tetratricopeptide repeat protein 7A	D3Z0R8;Q8BGB2	648;648	Ttc7	S	648	+	0.999125	TLYNFSQLGGLEKDGSFEGLTVKKQNGIHLT	GGLEKDGsFEGLtVK	2499.2	2308.7	1951.9	1320.6
E9PWB1	Pleckstrin homology-like domain family B member 1	E9PWB1;D3Z4N0;D3Z0X5;Q6PDH0;F6RUK9	472;472;472;472;217	Phldb1	S	472	+	1	RELPPLSPSLSRRALSPLPARTAPDPKLSRE	sLsRRALsPLPARTA	15033	14314	12264	13596
E9PWB1	Pleckstrin homology-like domain family B member 1	E9PWB1;D3Z4N0;D3Z0X5;Q6PDH0;F6RUK9	463;463;463;463;208	Phldb1	S	463	+	0.99681	LGRRGLDSMRELPPLSPSLSRRALSPLPART	MRELPPLsPsLsRRA	12560	12152	12453	12736	ERK2
E9PWB1	Pleckstrin homology-like domain family B member 1	E9PWB1;D3Z4N0;D3Z0X5;Q6PDH0;F6RUK9;F6RYD0	580;580;580;580;325;73	Phldb1	S	580	+	0.995363	SSGDLRVPIPRERKNSITEISDNEDELLEYH	IPRERKNsItEIsDN	19683.4	21974.1	22404.5	22940.3
E9PWB1	Pleckstrin homology-like domain family B member 1	E9PWB1;D3Z4N0;D3Z0X5;Q6PDH0;F6RUK9;F6RYD0	585;585;585;585;330;78	Phldb1	S	585	+	0.998767	RVPIPRERKNSITEISDNEDELLEYHRRQRQ	KNsItEIsDNEDELL	30091	31968	29848	32569
E9PWB1	Pleckstrin homology-like domain family B member 1	E9PWB1;D3Z4N0;D3Z0X5;Q6PDH0;F6RUK9	405;405;405;405;150	Phldb1	S	405	+	0.999955	PAPRNKIGTLQDRPPSPFREPPGTERVLTSS	TLQDRPPsPFREPPG	6154.6	5764.9	6195.1	5607.7
E9PWB1	Pleckstrin homology-like domain family B member 1	E9PWB1;D3Z4N0;D3Z0X5;Q6PDH0;F6RUK9;F6RYD0	535;535;535;535;280;28	Phldb1	S	535	+	0.979859	SPSPTLGESLAPRKGSFSGRLSPAYSLGSLT	sLAPRKGsFsGRLsP	16376.4	15192.7	17450.5	16521.7
E9PWB1	Pleckstrin homology-like domain family B member 1	E9PWB1;D3Z4N0;D3Z0X5;Q6PDH0;F6RUK9;F6RYD0	541;541;541;541;286;34	Phldb1	S	541	+	0.97495	GESLAPRKGSFSGRLSPAYSLGSLTGASPRQ	GsFsGRLsPAYsLGs	14548.5	12265.7	11178.8	11963.4
E9PWB1	Pleckstrin homology-like domain family B member 1	E9PWB1;D3Z4N0;D3Z0X5;Q6PDH0;F6RUK9;F6RYD0	545;545;545;545;290;38	Phldb1	S	545	+	0.99342	APRKGSFSGRLSPAYSLGSLTGASPRQSPRA	GRLsPAYsLGsLTGA	528.04	316.68	506.01	501.43
E9PWB1	Pleckstrin homology-like domain family B member 1	E9PWB1;D3Z4N0;D3Z0X5;Q6PDH0;F6RUK9;F6RYD0	553;553;553;553;298;46	Phldb1	S	553	+	0.973583	GRLSPAYSLGSLTGASPRQSPRAQRKLSSGD	LGsLTGAsPRQsPRA	750.38	643.99	549.76	406.05
E9PWB1	Pleckstrin homology-like domain family B member 1	E9PWB1;D3Z4N0;D3Z0X5;Q6PDH0;F6RUK9;F6RYD0	565;565;565;565;310;58	Phldb1	S	565	+	0.941678	TGASPRQSPRAQRKLSSGDLRVPIPRERKNS	PRAQRKLssGDLRVP	35784	30547	36339	33875
E9PWB1	Pleckstrin homology-like domain family B member 1	E9PWB1;D3Z4N0;D3Z0X5;Q6PDH0;D3YVB9;D3YVQ3	223;223;223;223;103;103	Phldb1	S	223	+	0.956397	EPGAAGKKPAATSPLSPMANGGRYLLSPPTS	PAAtsPLsPMANGGR	15094.6	16239.3	16509	18432.6
E9PWB1	Pleckstrin homology-like domain family B member 1	E9PWB1;D3Z4N0;D3Z0X5;Q6PDH0;F6RUK9;F6RYD0	656;656;656;656;401;149	Phldb1	S	656	+	1	IGEATAALALAGRRPSRGLAGAIVVSGRCGE	ALAGRRPsRGLAGAI	9022.7	7978.5	8558.2	8541.7
E9PWB1	Pleckstrin homology-like domain family B member 1	E9PWB1;D3Z4N0;D3Z0X5;Q6PDH0;F6RUK9;F6RYD0	520;520;520;520;265;13	Phldb1	S	520	+	0.970522	EDFSLTLGARGRRTRSPSPTLGESLAPRKGS	ArGRRtRsPsPtLGE	87104	81493	72838	75991
E9PWB1	Pleckstrin homology-like domain family B member 1	E9PWB1;D3Z4N0;D3Z0X5;Q6PDH0;F6RUK9;F6RYD0	522;522;522;522;267;15	Phldb1	S	522	+	0.991128	FSLTLGARGRRTRSPSPTLGESLAPRKGSFS	GRRtRsPsPtLGEsL	96672.4	88209.2	79969.8	85106.5
E9PWB1	Pleckstrin homology-like domain family B member 1	E9PWB1;D3Z4N0;D3Z0X5;Q6PDH0;F6RUK9	382;382;382;382;127	Phldb1	S	382	+	0.99876	YPSSGARSQPASIPGSPKFQSPVPAPRNKIG	QPAsIPGsPKFQsPV	9312.6	8820.9	9304	9228.1
E9PWB1	Pleckstrin homology-like domain family B member 1	E9PWB1;D3Z4N0;D3Z0X5;Q6PDH0;F6RUK9	445;445;445;445;190	Phldb1	S	445	+	1	FSDGLAATRTLQPPESPRLGRRGLDSMRELP	RTLQPPEsPRLGRRG	15478	11646	17050	13739	ERK2
E9PWB1	Pleckstrin homology-like domain family B member 1	E9PWB1;D3Z4N0;D3Z0X5;Q6PDH0;F6RUK9	420;420;420;420;165	Phldb1	S	420	+	0.997324	SPFREPPGTERVLTSSPSRQLVGRTFSDGLA	TERVLTSsPsRQLVG	5845.8	4791	7325.4	5575.9
D3Z6R9	DNA-(apurinic or apyrimidinic site) lyase;DNA-(apurinic or apyrimidinic site) lyase, mitochondrial	D3Z6R9;D3Z124;F6QA74;P28352	18;18;13;18	Apex1	S	18	+	0.999936	KRGKKAAADDGEEPKSEPETKKSKGAAKKTE	DDGEEPKsEPEtKKS	66063	64958	57320	59085
D3Z637	Tumor protein D52	D3Z637;D3Z125;D3Z7X7;Q62393	108;128;180;170	Tpd52	S	108	+	0.9747	SVGSVITKKLEDVKNSPTFKSFEEKVENLKS	KLEDVKNsPtFKsFE	17558	18483	57070	39445
Q924U4	Caveolin;Caveolin-2	Q924U4;D3Z147;Q9WVC3	20;20;20	Cav2	S	20	+	0.998995	TEKADVQLFMADDAYSHHSGVDYADPEKYVD	FMADDAysHHsGVDy	10676	9417.9	8923.7	9783.3
Q924U4	Caveolin;Caveolin-2	Q924U4;D3Z147;Q9WVC3	23;23;23	Cav2	S	23	+	0.998995	ADVQLFMADDAYSHHSGVDYADPEKYVDSSH	DDAysHHsGVDyADP	10676	9417.9	8923.7	9783.3
D3Z197	Histone-lysine N-methyltransferase;Histone-lysine N-methyltransferase NSD3	D3Z197;D3Z357;Q6P2L6;D3YUP2	1391;1440;1433;478	Whsc1l1	S	1391	+	0.980505	PEYWSKIRCKWESQDSGEEVKE_________	CKWESQDsGEEVKE_	9265.4	8603.6	8001	8887.6
D3Z197	Histone-lysine N-methyltransferase;Histone-lysine N-methyltransferase NSD3	D3Z197;D3Z357;Q6P2L6;A0A1B0GSG3	467;467;457;467	Whsc1l1	S	467	+	0.872805	QSSTDLRRQSQRRHTSLEEEEPPPVKIAWKT	QSQRRHtsLEEEEPP	22806	22420	17052	18644
D3Z197	Histone-lysine N-methyltransferase;Histone-lysine N-methyltransferase NSD3	D3Z197;D3Z357;Q6P2L6	571;571;561	Whsc1l1	S	571	+	0.877306	SSPSQRSEKPAQSASSPEATSGSAGPVEKKQ	KPAQsAssPEATSGS	16618	15609	14787	17920
D3Z1C5	LIM domain-binding protein 1	D3Z1C5;P70662	372;410	Ldb1	S	372	+	0.999177	PSSQESKSENPTSQASQ______________	ENPTSQAsQ______	5556	5886.4	4310.1	4408.2
D3Z1F9	WD repeat-containing protein 59	D3Z1F9;Q8C0M0	603;603	Wdr59	S	603	+	0.949184	KIRTEAPGNLRLYSGSPTRSEKEQVSISSFY	NLRLYSGsPtRsEKE	5653.5	5338.2	5800.2	5239.7
Q9ET54	Palladin	D3Z1J5;Q9ET54	48;1004	Palld	S	1004	+	0.923108	CEQRLISEIEYRLERSPVDESGDEVQDPDVP	IEYRLERsPVDEsGD	738.44	766.7	1084.9	1088.3
Q9ET54	Palladin	D3Z1J5;Q9ET54	53;1009	Palld	S	1009	+	0.991365	ISEIEYRLERSPVDESGDEVQDPDVPVENAT	ERsPVDEsGDEVQDP	15281	15956	16198	10538
Q9ET54	Palladin	D3Z1J5;Q9ET54	173;1129	Palld	S	1129	+	0.932085	RLMVQAVNQRGRSPRSPSGHPHARRPRSRSR	QRGRsPRsPsGHPHA	0	0	0	0
Q9ET54	Palladin	D3Z1J5;Q9ET54	190;1146	Palld	S	1146	+	0.994211	SGHPHARRPRSRSRDSGDENEPIQERFFRPH	PRsRsRDsGDENEPI	22150	22735	21769	20669
Q9ET54	Palladin	D3Z1J5;Q9ET54	248;1204	Palld	S	1204	+	0.999806	PDLSWQLDGKPIRPDSAHKMLVRENGVHSLI	GKPIRPDsAHKMLVR	5159.4	4237.8	4672.5	4031.9
H7BX06	RING finger protein 10	H7BX06;D3Z1N2;Q3UIW5	41;41;41	Rnf10	S	41	+	0.986216	ASSGSSKGQQPPRSASAGPAGESKPKSDGKN	QQPPRSAsAGPAGES	8019.1	6179.2	4480.7	5308.8
F6YH22	60S ribosomal protein L29	F6YH22;F6QL70;D3Z1N9;P47915	138;138;138;138	Gm5218	S	138	+	1	VQTKAGAKAPAKAQASAPAQAPKGVQAPVKA	APAkAQAsAPAQAPk	14152	12932	22338	14328
F6YH22	60S ribosomal protein L29	F6YH22;F6QL70;D3Z1N9;P47915;W4VSN7	31;31;31;31;31	Gm5218	S	31		0.999448	WHRNDIKKPGSQRYESLKGVDPKFLRNMRFA		8933	8527.7	8362.6	6383.9
D3Z1V4	Phosphatidylethanolamine-binding protein 1;Hippocampal cholinergic neurostimulating peptide	D3Z1V4;P70296	207;185	Pebp1	S	207	+	1	QAEWDDYVPKLYEQLSGK_____________	PKLyEQLsGk_____	6369	7049.5	8901.5	8871.3
D3Z1V4	Phosphatidylethanolamine-binding protein 1;Hippocampal cholinergic neurostimulating peptide	D3Z1V4;P70296;D6RHS6	52;52;52	Pebp1	S	52	+	0.868497	LGKVLTPTQVMNRPSSISWDGLDPGKLYTLV	QVMNRPssIsWDGLD	2905.7	2601.3	1917.1	2487.7
D3Z1Z8	Stathmin	D3Z1Z8;D3Z5N2;P54227	16;16;16	Stmn1	S	16	+	1	MASSDIQVKELEKRASGQAFELILSPRSKES	KELEKRAsGQAFELI	7829.2	8282.1	13279.4	11753.4	PKACA;CAMK2A
D3Z1Z8	Stathmin	D3Z1Z8;D3Z5N2;P54227	25;25;25	Stmn1	S	25	+	1	ELEKRASGQAFELILSPRSKESVPDFPLSPP	QAFELILsPRSkEsV	14794.6	19752.9	41834.9	38555.6	ERK1;ERK2;JNK2;JNK1;JNK3
D3Z1Z8	Stathmin;Stathmin-2	D3Z1Z8;D3Z5N2;P54227;P55821	46;46;46;80	Stmn1	S	46	+	1	SEAPRTLASPKKKDLSLEEIQKKLEAAEERR;SVPDFPLSPPKKKDLSLEEIQKKLEAAEERR	PPKKKDLsLEEIQkK;sPKKKDLsLEEIQkK	10514	11559	9490.9	13200
D3Z1Z8	Stathmin	D3Z1Z8;D3Z5N2;P54227	38;38;38	Stmn1	S	38	+	0.999993	ILSPRSKESVPDFPLSPPKKKDLSLEEIQKK	sVPdFPLsPPKKKDL	18106	19667	18906	33632	ERK2;CDK2;CDK5;JNK2;JNK1;JNK3
D3Z1Z8	Stathmin	D3Z1Z8;D3Z5N2;P54227	63;63;63	Stmn1	S	63	+	1	EEIQKKLEAAEERRKSHEAEVLKQLAEKREH	AAEERRKsHEAEVLK	18957	19219	18226	26303	PKACA
D3Z2F7	Actin-related protein 2/3 complex subunit 3	D3Z2F7;D3Z2F8;H7BWZ3;Q9JM76	157;159;166;174	Arpc3	S	157		0.972955	WWTCFVKRQFMNKSLSGPGQ___________		2200.6	1787.7	1214	1532.9
Q9Z0H8	CAP-Gly domain-containing linker protein 1;CAP-Gly domain-containing linker protein 2	D3Z3M7;D3Z2Z1;F8WIA1;Q922J3;Q9Z0H8;F6RCU2	347;347;347;347;353;100	Clip1	S	353	+	0.960552	SGLLTETSSRYARKISGTTALQEALKEKQQH;TGLLTETSSRYARKISGTTALQEALKEKQQH	SRYARKIsGttALQE	50179	38796	22327	23090
D3Z3M7	CAP-Gly domain-containing linker protein 1	D3Z3M7;D3Z2Z1;F8WIA1;Q922J3;Q8C0S5	194;194;194;194;194	Clip1	S	194	+	0.901526	SATPQISNLTKTASESISNLSEAGSVKKGER	LTKtAsEsIsNLsEA	8536.9	8030.1	9959.6	7684.6
D3Z3M7	CAP-Gly domain-containing linker protein 1	D3Z3M7;D3Z2Z1;F8WIA1;Q922J3;Q8C0S5	199;199;199;199;199	Clip1	S	199	+	0.999765	ISNLTKTASESISNLSEAGSVKKGERELKVG	sEsIsNLsEAGsVKK	11789.6	11188.9	10188.2	11277.3
D3Z3M7	CAP-Gly domain-containing linker protein 1	D3Z3M7;D3Z2Z1;F8WIA1;Q922J3;Q8C0S5	203;203;203;203;203	Clip1	S	203	+	0.999986	TKTASESISNLSEAGSVKKGERELKVGDRVL	sNLsEAGsVKKGERE	8661.9	8475.8	7586.9	8133.3
E9Q6I5	Coatomer subunit epsilon	E9Q6I5;D3Z315;O89079	13;13;13	Cope	S	13	+	0.85749	___MAPPVPGAVSGGSGEVDELFDVKNAFYI	PGAVsGGsGEVDELF	4962.1	5066.2	5068.9	5874.3
D3Z316	Uncharacterized protein C6orf203 homolog	D3Z316;Q9CQF4	106;106	1700021F05Rik	S	106	+	0.976886	KSTKKTLQKEADEEDSDEETSYPERSEQEEE	KEADEEDsDEETsyP	2695	2360.8	2429.1	2822.7	P38A
D3Z353	Lysine-specific histone demethylase 1B	D3Z353;Q8CIG3	17;17	Kdm1b	S	17	+	0.999873	AASRGRSKKRSNLELSPDNLPLRSSGRQAKK	KRSNLELsPDNLPLR	3871.9	3836	3785.2	3736.9
D3Z390	Protein bicaudal D homolog 2	D3Z390;Q921C5	504;578	Bicd2	S	504	+	1	QGKAGRTSPEGRGRRSPVLLPKGLLATEVGR	PEGRGRRsPVLLPKG	38382	37423	35551	36809
D3Z3A0	Protein phosphatase inhibitor 2	D3Z3A0;Q9DCL8	23;23	Ppp1r2	S	23	+	0.993284	HRPIKGILKNKTSAASPPVVPSAEQPRPIVE	KNKTsAAsPPVVPSA	4658.1	3596.3	3703.7	3881.9
D3Z3A8	Unconventional myosin-IXa	D3Z3A8;Q8C170	1807;1736	Myo9a	S	1807	+	0.998287	RFSSVDEQAKLHKAMSQGEITKLAVRQKASD	AKLHKAMsQGEITKL	10409	8943.8	9622.3	7870.4
D3Z3A8	Unconventional myosin-IXa	D3Z3A8;Q8C170	1903;1832	Myo9a	S	1903	+	1	LPGSCRKEFKENKEPSPKAKRKRGVKISSVA	FKENKEPsPKAKRKR	20149	19888	16937	18191
D3Z3A8	Unconventional myosin-IXa	D3Z3A8;Q8C170	2385;2296	Myo9a	S	2385	+	0.79213	SGKGRIHRGNYPSPSSPVIVRLPSMSDVPEE	GNYPsPSsPVIVRLP	7897.7	6751	7737.6	7083.3
F6UDT8	Disks large homolog 1;Disks large homolog 2	F6UDT8;D3Z3B8;H7BWY4;E9Q9H0;Q811D0;S4R2T8;D3YUZ8;E9Q2L2;Q91XM9	12;218;268;301;301;268;130;175;175	Dlg1	S	12	+	1	____XKAVEALKEAGSIVRLYVKRRKPASEK	EALkEAGsIVRLYVK;EALkEAGsIVRLYVR	5817.1	4682	5985.7	4009
F6UDT8	Disks large homolog 1	F6UDT8;D3Z3B8;H7BWY4;E9Q9H0;Q811D0;S4R2T8	213;434;484;517;517;469	Dlg1	S	213	+	0.996738	LSGELRKGDRIISVNSVDLRAASHEQAAAAL	DRIISVNsVDLRAAS	2395.8	2794.6	1717.9	2484.3
F6UDT8	Disks large homolog 1	F6UDT8;D3Z3B8;H7BWY4;E9Q9H0;Q811D0	331;552;602;635;635	Dlg1	S	331	+	0.997703	DDEWWQARQVTPDGESDEVGVIPSKRRVEKK	QVtPDGEsDEVGVIP	3620.1	3612.9	3369.3	2928.8
F6Y765	Histone-lysine N-methyltransferase NSD2	F6Y765;D3Z3E4;D3Z3E0;Q8BVE8;D3Z229	103;121;121;121;121	Whsc1	S	103	+	0.988261	KGIGTPPNTTPIKNGSPEIKLKITKTYMNGK	ttPIKNGsPEIKLKI	11046	9698.4	8100.9	12074
F6Y765	Histone-lysine N-methyltransferase NSD2	F6Y765;D3Z3E4;D3Z3E0;Q8BVE8	390;408;408;408	Whsc1	S	390	+	0.758336	EDIPTKRRRRTKRSSSAENQEGDPGTDKSTP	RRTKRsssAENQEGD	7356.6	7229.5	5000.6	7429.3
D3Z3F8	Spartin	D3Z3F8;Q8R1X6	126;126	Spg20	S	126	+	0.982363	PKLYPEFPPKDACKKSPEQESVSTAPQRAEV	PKDACKKsPEQESVS	25242	28692	21470	30867
D3Z491	Cap-specific mRNA (nucleoside-2'-O-)-methyltransferase 1	D3Z491;Q9DBC3;E0CXC2	50;50;490	Cmtr1	S	50	+	0.897897	LSSVNHAAKASATSLSGSDSETEGKQPCSDD	KASATSLsGsDsEtE	12389	10471	6542	8676.4
D3Z491	Cap-specific mRNA (nucleoside-2'-O-)-methyltransferase 1	D3Z491;Q9DBC3	27;27	Cmtr1	S	27	+	0.773432	PLKKQKRIGELARHLSSTSDDEPLSSVNHAA	GELARHLsstsDDEP	3279.6	2685.3	2276.3	2188.9
D3Z606	Zinc finger protein 740	D3Z606;D3Z4A3;D3Z6P2;D3Z5P3;D3Z4S9;Q6NZQ6	19;44;19;44;19;19	Zfp740	S	19	+	1	SQIASKQAENGERAGSPDVLRCSSQMDCKPR	ENGERAGsPDVLRCS	5211	5347.1	4959.7	3944.1
D3Z4C0		D3Z4C0	659	Farp2	S	659	+	0.916491	LFEVKAQASLMQSLLSPSETSSLRNNQSENS	SLMQSLLsPSETSsL	783.9	758.34	669.56	1148.2
D3Z4C0	FERM domain-containing protein 7;FERM, RhoGEF and pleckstrin domain-containing protein 2	D3Z4C0;A2AD83;Q91VS8	344;302;344	Farp2	S	344	+	0.925758	KAKAVFFSRGSSFRYSGRTQKQLVDYVKDGG	RGSsFRYsGRTQKQL	5106.5	5440.8	4619.1	3836.6
D3Z4C0	FERM, RhoGEF and pleckstrin domain-containing protein 2	D3Z4C0;Q91VS8	36;36	Farp2	S	36	+	0.963416	QTAIGVSTLEPEQSLSPRMQEKHMRIRVKLL	LEPEQsLsPRMQEKH	869.48	998.34	1319.8	1132.5
D3Z4C0		D3Z4C0	514	Farp2	S	514	+	0.999145	KGRTSRGLKAVRRKDSSEDEFSAGSFLPSGE	KAVRRKDssEDEFSA	2570.6	2233.5	2551.6	2168.6
D3Z4C0		D3Z4C0	515	Farp2	S	515	+	0.999342	GRTSRGLKAVRRKDSSEDEFSAGSFLPSGEY	AVRRKDssEDEFSAG	6404.8	5615.3	6204	5536
D3Z4C3	Zinc finger and BTB domain-containing protein 7A	D3Z4C3;O88939	331;331	Zbtb7a	S	331	+	0.956909	TLLQQMMSSVGRAGDSDEESRTDDKGVMDYY	SVGRAGDsDEEsRtD	15013	14306	12391	14744
D3Z4C3	Zinc finger and BTB domain-containing protein 7A	D3Z4C3;O88939;D3YVF8	141;141;141	Zbtb7a	S	141		0.992535	LLERQILAADDVGDASQPDGAGPTDQRNLLR		2490.7	2561.7	2181.9	2172.7
D3Z5I1	Zinc finger CCCH-type antiviral protein 1	D3Z5I1;Q3UPF5;G3X9X5	324;324;324	Zc3hav1	S	324	+	1	SSKAAGVRGPSQMRASQEFLEDGDPDGLFSR	GPSQMRAsQEFLEDG	744.68	894.72	743.94	832.73
D3Z5I1	Zinc finger CCCH-type antiviral protein 1	D3Z5I1;Q3UPF5;G3X9X5	350;350;350	Zc3hav1	S	350	+	0.921463	GLFSRNRSDSSTSRTSAAGFPLVAAQRNEAG	DsstsRtsAAGFPLV	15671	14015.5	12993.5	15097.9
D3Z5I1	Zinc finger CCCH-type antiviral protein 1	D3Z5I1;Q3UPF5	490;490	Zc3hav1	S	490	+	0.898185	GFSQIMDETPNVSKSSPTGFGIKSAVTGGKE	TPNVSKSsPTGFGIk	5016.6	4226.4	4979.6	6948
D3Z5I1	Zinc finger CCCH-type antiviral protein 1	D3Z5I1;Q3UPF5	553;553	Zc3hav1	S	553	+	0.994941	SPLSSSTSHRVAASGSPGKSSTHASVSPASE	HRVAAsGsPGKsstH	21673	18474	16870	18507
D3Z5I9	RNA-binding protein 33	D3Z5I9;Q9CXK9	776;816	Rbm33	S	776	+	1	SRSSQGNTDAKAKPLSPEAQPKEEAKPEAEF	DAKAKPLsPEAQPKE	11035	10339	9509.7	10964
D3Z5I9	RNA-binding protein 33	D3Z5I9;Q9CXK9;F6RNF9	992;1032;185	Rbm33	S	992	+	0.999956	DTKPGVKRTVMHRANSGGGGDGPHVSSKVRV	TVMHRANsGGGGDGP	7103.4	7542.8	8344.3	10400
E9Q6A3	Sorbin and SH3 domain-containing protein 1	E9Q6A3;E9PYX6;E9QNA7;D3Z5J3;Q62417	88;58;58;58;58	Sorbs1	S	88	+	0.999842	RASSSYRGTPSSSPVSPQESPKHESKSDEWK	TPSSSPVsPQEsPKH;tPsssPVsPQEsPKH	17249	16169	14229	15442
E9Q6A3	Sorbin and SH3 domain-containing protein 1	E9Q6A3;E9PYX6;E9QNA7;D3Z5J3;Q62417	401;411;371;625;432	Sorbs1	S	401	+	0.951217	PGYIYSSNFHAVKRESDGTPGGLASLENERQ	FHAVKREsDGtPGGL	4091.2	4981.3	4132.7	4634.8
D3Z5K8	SH3 and multiple ankyrin repeat domains protein 2	D3Z5K8;Q80Z38	1699;1334	Shank2	S	1699	+	0.999076	PPDYESRTSGPRRAPSPVVSPTELSKEILPT	SGPRRAPsPVVsPtE	3915.4	4638.1	4416.1	4020.7
D3Z5K8	SH3 and multiple ankyrin repeat domains protein 2	D3Z5K8;Q80Z38	1703;1338	Shank2	S	1703	+	0.983807	ESRTSGPRRAPSPVVSPTELSKEILPTPPPP	RAPsPVVsPtELSKE	3915.4	4638.1	4416.1	4020.7
D3Z5N5		D3Z5N5	486	Pikfyve	S	486		0.952451	GHSEPSWFKDIKFDDSDTEQIAEEGDDNLAK		3357.3	3341.5	3404.4	3455.3
D3Z5N5	1-phosphatidylinositol 3-phosphate 5-kinase	D3Z5N5;Q9Z1T6	1708;1753	Pikfyve	S	1708	+	0.998785	KASGMLSFFRGTAGKSPDLSSQKRETLRGAD	FRGTAGKsPDLsSQK	52038	38136	25175	31054
D3Z5N5	1-phosphatidylinositol 3-phosphate 5-kinase	D3Z5N5;Q9Z1T6	1476;1521	Pikfyve	S	1476	+	1	RLQDLFQQEKGRKRPSVPPSPGRLRQGEESK	EKGRKRPsVPPsPGR	8210.2	6849.4	5061.2	6128.3
D3Z5N5	1-phosphatidylinositol 3-phosphate 5-kinase	D3Z5N5;Q9Z1T6	1480;1525	Pikfyve	S	1480	+	1	LFQQEKGRKRPSVPPSPGRLRQGEESKINAM	KRPsVPPsPGRLRQG	8210.2	6849.4	5061.2	6128.3
D3Z5N5	1-phosphatidylinositol 3-phosphate 5-kinase	D3Z5N5;Q9Z1T6	310;299	Pikfyve	S	310	+	1	ALSTRLVSVQEDAGKSPARNRSASITNLSLD	VQEDAGKsPARNRsA	10972	9379.9	6416.5	8704.6
D3Z5N5	1-phosphatidylinositol 3-phosphate 5-kinase	D3Z5N5;Q9Z1T6	1503;1548	Pikfyve	S	1503	+	1	EESKINAMDTSPRNISPGLHNGEKEDRFLTT	DtsPRNIsPGLHNGE	15849	14440	13507	15756
D3Z5N5	1-phosphatidylinositol 3-phosphate 5-kinase	D3Z5N5;Q9Z1T6	340;329	Pikfyve	S	340	+	0.836633	DRSGSPMVPSYETSVSPQANRNYIRTETTED	PSYETSVsPQANRNY	2904.2	2656.9	2580.5	2657.7
F8WIP7	Zinc finger protein ubi-d4	F8WIP7;D3Z5N6;Q61103	98;142;142	Dpf2	S	98	+	1	PLEKRGAPDPRVDDDSLGEFPVSNSRARKRI	DPRVDDDsLGEFPVS	19582	15380	11447	11125
G5E8T4	Pleckstrin homology domain-containing family G member 2	G5E8T4;E9QKB6;D3Z5N8;Q6KAU7	1277;1278;1302;1277	Plekhg2	S	1277	+	1	SQGHWSSSAPTSRAPSPPPQPQPPAPPARRL	APTSRAPsPPPQPQP	9670.5	8200.6	8813.7	8609.3
D3Z5T2	Armadillo repeat-containing protein 10	D3Z5T2;Q9D0L7	43;43	Armc10	S	43	+	0.99985	TRGPRRGGRRLRPSRSAEDLTDGSYDDILNA	RRLRPsRsAEDLtDG	17743	15729	16808	17916
D3Z5T4	Rho GTPase-activating protein 24	D3Z5T4;G3X9N1;Q8C4V1	324;414;414	Arhgap24	S	324	+	0.982457	TNSPRNSIHKLDISRSPPLMVKKNPAFNKGS	HKLDIsRsPPLMVKK	10922	9866.3	6791.9	7809.2
D3Z5T4	Rho GTPase-activating protein 24	D3Z5T4;G3X9N1;Q8C4V1	284;374;374	Arhgap24	S	284	+	0.998241	NKENNNTKESPVRRCSWDKPESPQRSSVDNG	EsPVRRCsWDKPEsP	14432	10891	8094.3	12275
D3Z5T4	Rho GTPase-activating protein 24	D3Z5T4;G3X9N1;Q8C4V1	300;390;390	Arhgap24	S	300	+	0.945681	WDKPESPQRSSVDNGSPTALSGSKTNSPRNS	RSSVDNGsPTALSGs	6790.3	7666	6827.2	7230.3
D3Z5V0	Dapper homolog 1	D3Z5V0;Q8R4A3	477;440	Dact1	S	477	+	0.999914	GLGESMKESNQASAVSPKTSPGRGPVAPAES	SNQAsAVsPKTSPGR	12166	11155	7603.6	9124.5
D3Z5V4		D3Z5V4	422	Fam124a	S	422		0.898481	GLRLSSSDLSVVSAYSAPSRFYNTIEAPLSS		1749.9	2027.6	1116.4	1950.8
D3Z653	Autophagy-related protein 16-2	D3Z653;Q6KAU8	154;154	Atg16l2	S	154		1	LQACVVQLQEARAQQSRQLEERQAENAAQRE		11978	10169	5062.2	5580.8
D3Z656	Synaptojanin-1	D3Z656;Q8CHC4	1383;1350	Synj1	S	1383	+	0.953095	LSVLAVSKAQPSVQISPVLTPDPKMLIQLPS	AQPSVQIsPVLtPDP	2528.5	2896.8	2191.5	3593.2
D3Z656	Synaptojanin-1	D3Z656;Q8CHC4;E9Q7S0;F7BQW7;F6VSS8;F7CD11	1215;1175;1175;1190;31;55	Synj1	S	1215	+	1	SPGTARKDNIGRNQPSPQAGLAGPGPAGYGA	NIGRNQPsPQAGLAG	5833.7	5326.4	4259.4	4930.2
D3Z656	Synaptojanin-1	D3Z656;Q8CHC4;E9Q7S0;F7BQW7	870;830;830;845	Synj1	S	870	+	0.999963	WPFDRSAEDLDLLNASFQDESKILYTWTPGT	DLDLLNAsFQDESKI	1675.1	1589.7	2062.5	1707.3
D3Z656	Synaptojanin-1	D3Z656;Q8CHC4;E9Q7S0;F7BQW7	1124;1084;1084;1099	Synj1	S	1124	+	0.980753	SRAPSRTPGPPSSQGSPVDTQPAAQKDSSQT	GPPSsQGsPVDTQPA	5239.2	5345	5624.8	6892.5
D3Z6F5	ATP synthase subunit alpha;ATP synthase subunit alpha, mitochondrial	D3Z6F5;Q03265	26;76	Atp5a1	S	26	+	1	GADTSVDLEETGRVLSIGDGIARVHGLRNVQ	EETGRVLsIGDGIAR	2509.5	2408.2	1961.4	2338.2
D3Z6I8		D3Z6I8;E9Q7Q3	51;51	Tpm3	S	51		1	EGERRAREQAEAEVASLNRRIQLVEEELDRA		7184.8	6199.3	4816.9	5263.3
D3Z6J6	tRNA-specific adenosine deaminase 1	D3Z6J6;Q9JHI2	191;191	Adat1	S	191	+	1	NLEDSKDKRNCEDPASPVAKKMRLGTPARSL	RNCEDPAsPVAKKMR	9306.9	8810.1	9050.9	10790
E9QAS9	Fragile X mental retardation protein 1 homolog	E9QAS9;E9QAT0;D3Z6U8;E9QNF5;Q6AXB7;E9QAS8;P35922	573;577;579;581;602;619;602	Fmr1	S	573		1	LRTGKDRNQKKEKPDSVDGLQPLVNGVP___		1161	1086	848.52	606.48
F6VJY9	High affinity cAMP-specific 3',5'-cyclic phosphodiesterase 7A	F6VJY9;D3Z6W6;D6RIM5;P70453	21;58;84;58	Pde7a	S	21	+	0.999992	VRVRSRAGFETERRGSHPYIDFRIFH_____	FETERRGsHPYIDFR	7667	7156.9	5095.6	6459.7
E9PX66	STAGA complex 65 subunit gamma	E9PX66;D3Z6Y8;Q9CZV5	106;57;106	Supt7l	S	106	+	0.794135	GVKAEESEPLPSCPGSPPLPDDLQPLDCKNP	PLPsCPGsPPLPDDL	1486.3	1190.8	889.78	1291.4
D3Z710	Kinesin light chain 3	D3Z710;Q91W40	498;501	Klc3	S	498	+	0.826646	LSTRHLSEAPRTLSISTQDLSPR________	APRTLsIstQDLsPR	7162.8	6067.1	7379.7	5382.7
D3Z710	Kinesin light chain 3	D3Z710;Q91W40	503;506	Klc3	S	503	+	0.999697	LSEAPRTLSISTQDLSPR_____________	sIstQDLsPR_____	2239.9	3167.9	3945.3	3017.1
D3Z719	Protein SMG9	D3Z719;Q9DB90	32;32	Smg9	S	32	+	1	RRRWKEPGSSGPQNLSGPGGRERDYIAPWER	SSGPQNLsGPGGRER	6979.8	7258.8	8037.2	8611.9
W4VSP9	E3 ubiquitin-protein ligase RAD18	W4VSP9;D3Z734;D3Z733;E9Q392;Q9QXK2	99;99;99;99;99	Rad18	S	99	+	0.99998	SMNFARTHLLQFALESPPISPVSSTSKKVVV	LLQFALEsPPIsPVs	4167.8	5296.9	4650.03	5864.4
W4VSP9	E3 ubiquitin-protein ligase RAD18	W4VSP9;D3Z734;D3Z733;E9Q392;Q9QXK2	103;103;103;103;103	Rad18	S	103	+	0.998402	ARTHLLQFALESPPISPVSSTSKKVVVKVHN	ALEsPPIsPVsSTSK	3025.8	3842.5	3781.8	4660.4
D3Z769	Protein lin-37 homolog	D3Z769;E9Q0Q9;Q9D8N6	146;123;135	Lin37	S	146	+	0.99987	RAWMRNSPTVRERERSPGSPLPPLPEDGEGS	tVRERERsPGsPLPP	14794.3	14002.2	14065.3	15602.6
D3Z769	Protein lin-37 homolog	D3Z769;E9Q0Q9;Q9D8N6	149;126;138	Lin37	S	149	+	0.99988	MRNSPTVRERERSPGSPLPPLPEDGEGSEVI	ERERsPGsPLPPLPE	11270	11113	9555.5	12086
D3Z7A7	Formin-like protein 3	D3Z7A7;Q6ZPF4	174;174	Fmnl3	S	174	+	0.999972	SGDDGAFDKLRSWSRSIEDLQPPNALSAPFT	KLRSWSRsIEDLQPP	455.89	430.28	150.79	227.9
F6WMV8	tRNA (guanine-N(7)-)-methyltransferase	F6WMV8;D3Z7D2;Q9Z120	20;21;21	Mettl1	S	20	+	1	EAPQPQKRYYRQRAHSNPMADHTLRYPVKPE	YYRQRAHsNPMADHT	7560	7001.1	6490.6	6208.7	Akt1
Q3UU56	General transcription factor 3C polypeptide 2	Q3UU56;D3Z7I0;Q8BL74	219;262;219	Gm29609	S	219	+	0.938651	LPAPPLSGPKSPKVSSPTKPKKTRQASSQGE	PKsPkVSsPtKPKKT	15972	14798	14576	19499
D3Z7Q5	Programmed cell death protein 5	D3Z7Q5;P56812	198;119	Pdcd5	S	198	+	1	EKKTTVKFNRRKVMDSDEDDADY________	NRRKVMDsDEDDADy	47585	50191	37756	44417
D3Z7R9	Cell cycle progression protein 1	D3Z7R9;Q640L3	187;187	Ccpg1	S	187	+	0.850401	PSPAPRRRRNRKKTVSISESEEPPLAEPEDE	RNRKKTVsIsEsEEP	2534.1	2253.9	1732.7	1893.3
D3Z7R9	Cell cycle progression protein 1	D3Z7R9;Q640L3	189;189	Ccpg1	S	189	+	0.8397	PAPRRRRNRKKTVSISESEEPPLAEPEDEPS	RKKTVsIsEsEEPPL	6446.1	5620	4553.6	4444.9
F8WIH0	Sarcolemmal membrane-associated protein	F8WIH0;D3Z7V3;H7BX64;Q3URD3	27;148;148;148	Slmap	S	27	+	0.999997	MEARLRSDVIHAPLPSPVDKVAANTPSMYSQ	VIHAPLPsPVDKVAA	3989.6	3063.4	3003.2	4316.3
D6RE47	Iron-sulfur cluster assembly enzyme ISCU, mitochondrial	D6RE47;D3Z7W0;Q9D7P6	15;15;15	Iscu	S	15	+	1	_MAAATGAGRLRRAASALLLRSPRLPARELS	GRLRRAAsALLLRsP	26939.7	27322	22626.6	20081.3
D6RE47	Iron-sulfur cluster assembly enzyme ISCU, mitochondrial	D6RE47;D3Z7W0;Q9D7P6	21;21;21	Iscu	S	21	+	1	GAGRLRRAASALLLRSPRLPARELSAPARLY	AsALLLRsPRLPARE	9203.7	9204	7402.6	6725.3
D6RE47	Iron-sulfur cluster assembly enzyme ISCU, mitochondrial	D6RE47;D3Z7W0;Q9D7P6	30;30;30	Iscu	S	30	+	1	SALLLRSPRLPARELSAPARLYHKKVWAGEG	RLPARELsAPARLYH	19435	20814	19794	17096
D6RDQ7	BTB/POZ domain-containing protein 10	D6RDQ7;E9Q6L8;E9Q6Y9;Q80X66	92;44;100;92	Btbd10	S	92	+	0.993314	ERAESQLTPCIRNVTSPTRQHHIEREKDHSS	PCIRNVTsPTRQHHI	9160.7	8985	7405.1	9229.6
F6WV21	Putative Polycomb group protein ASXL2	F6WV21;D6REV1;Q8BZ32	653;653;653	Asxl2	S	653	+	0.991485	SVGGTIPGPGPGGGQSPREGGERKIAGGGSA	PGPGGGQsPREGGER	462.23	264.18	262.43	251.04
F6WV21	Putative Polycomb group protein ASXL2	F6WV21;D6REV1;Q8BZ32;D3Z112	477;477;477;477	Asxl2	S	477	+	0.993664	TSRNNKSENQEALAISPSKSKNAGLQKPIIK	NQEALAIsPsKSKNA	5875.1	6270	5437.8	7333.7
F6WV21	Putative Polycomb group protein ASXL2	F6WV21;D6REV1;Q8BZ32;D3Z112	373;373;373;373	Asxl2	S	373	+	0.999958	KTPAEQPKSILPSEASPVRIVPVVPQSECKE	sILPsEAsPVRIVPV	5240.2	5017.4	3912.4	5001.5
D6RG95	YTH domain-containing protein 1	D6RG95;E9Q5K9	321;309	Ythdc1	S	321	+	1	GSDEKKKERKRARGISPIVFDRSGSSASESY	RKRARGIsPIVFDRs	2180.2	1709.3	1385.4	1183.6
D6RG95	YTH domain-containing protein 1	D6RG95;E9Q5K9	131;119	Ythdc1	S	131	+	0.93111	ERNKRLDADRKIRLSSSSSREPYKSQPEKTC	DRKIRLsssSsREPY	4971.6	6555	13040	9012.6
D6RGQ1	Protein arginine N-methyltransferase 3	D6RGQ1;Q922H1	22;22	Prmt3	S	22	+	1	GNGRGAELGPEPLELSDSGDDAGWEDEDADT	GPEPLELsDsGDDAG	6627.2	5989.8	6011.6	4963.8
D6RGQ1	Protein arginine N-methyltransferase 3	D6RGQ1;Q922H1	24;24	Prmt3	S	24	+	1	GRGAELGPEPLELSDSGDDAGWEDEDADTEP	EPLELsDsGDDAGWE	6627.2	5989.8	6011.6	4963.8
D6RHM9	Alpha-parvin	D6RHM9;Q9EPC1	28;28	Parva	S	28	+	1	KSPTPKSPPSRKKDDSFLGKLGGTLARRKKA	PsRKKDDsFLGkLGG	17176	16507	18771	14100
D6RHM9	Alpha-parvin	D6RHM9;Q9EPC1	14;14	Parva	S	14	+	0.995512	__MATSPQKSPLVPKSPTPKSPPSRKKDDSF	KsPLVPKsPtPKsPP	129793	138825	176124	149898
D6RHM9	Alpha-parvin	D6RHM9;Q9EPC1	19;19	Parva	S	19	+	0.989957	SPQKSPLVPKSPTPKSPPSRKKDDSFLGKLG	PKsPtPKsPPsRKKD	139508	146937	161002	149640
D6RI30	Diacylglycerol kinase theta	D6RI30;Q6P5E8	22;22	Dgkq	S	22	+	1	PGARTWPGSGSPRLGSPAGSPVLGISGRTRP	sGsPRLGsPAGsPVL	16993.3	17511.6	17375.6	13411.4
D6RI30	Diacylglycerol kinase theta	D6RI30;Q6P5E8	26;26	Dgkq	S	26	+	0.999999	TWPGSGSPRLGSPAGSPVLGISGRTRPGSGP	RLGsPAGsPVLGISG	11376.9	11895.5	11644.2	8553.64
D6RI64	Small acidic protein	D6RI64;Q9R0P4	17;17	1110004F10Rik	S	17	+	0.977267	SAARESHPHGVKRSASPDDDLGSSNWEAADL	HGVKRsAsPDDDLGs	21809	20350	18205	20545
D6RJL6	Protein lin-54 homolog	D6RJL6;E9PV28;Q571G4	89;89;310	Lin54	S	89	+	1	STLNSTTQTPNKIAISPLKSPNKNN______	TPNKIAIsPLKsPNK	4639.9	3455.8	3037	4195.1
D6RJL6	Protein lin-54 homolog	D6RJL6;E9PV28;Q571G4	93;93;314	Lin54	S	93		1	STTQTPNKIAISPLKSPNKNN__________		9932.4	8726.8	11400	13042.6
E0CX59		E0CX59;E0CXK9;Q9CQ73	154;154;154	Pkp2	S	154		0.873498	RSWRQPLRRLEISPDSSPERAHYGHSEYQYA		2156.1	2768.9	2857	2674.6
E0CX59		E0CX59;E0CXK9;Q9CQ73	155;155;155	Pkp2	S	155		0.815398	SWRQPLRRLEISPDSSPERAHYGHSEYQYAW		2156.1	2768.9	2857	2674.6
E0CX59		E0CX59;E0CXK9;Q9CQ73	82;82;82	Pkp2	S	82		0.998826	RGRSSAVSGNLHRTSSVPEYVYKLHVVENDF		10471	10163	10516	8487.1
E0CX62	Proteasome subunit alpha type-3	E0CX62;O70435	175;250	Psma3	S	175	+	1	EAEKYAKESLKEEDESDDDNM__________	sLKEEDEsDDDNM__	196170	183690	164080	178340
F6TVH9		F6TVH9;E0CXC7	42;342	Sidt2	S	42	+	0.999861	LLLAIDRACPESGLGSPLHRHQETALCLRQC	CPESGLGsPLHRHQE	3521	3952.6	3402.7	3472.4
F6TVH9	SID1 transmembrane family member 2	F6TVH9;E0CXC7;F7DFH5;F7B6N2;F7DF36;Q8CIF6	112;433;17;185;183;389	Sidt2	S	112	+	1	ESAGSGDLSYSYQDRSFDAVGPRPRLDSMSS	SYSYQDRsFDAVGPR	3974.9	3331.7	3052	3629.3
E0CYM5	Transducin-like enhancer protein 3	E0CYM5;E0CY76;F6TS96;Q3TY99;E0CXU1;E0CXS2;E0CY14;F8WIE2;E0CXS9;Q08122	212;202;150;146;147;203;196;203;203;203	Tle3	S	212	+	0.962413	ELDHRERESSTNNSVSPSESLRASEKHRGSA	SsTNNsVsPsEsLRA	9594.2	7872.2	6354.6	8573.6
E0CYM5	Transducin-like enhancer protein 3	E0CYM5;E0CY76;F6TS96;Q3TY99;E0CXU1;E0CXS2;E0CY14;F8WIE2;E0CXS9;Q08122;J3KMT7	226;216;164;160;161;217;210;217;217;217;228	Tle3	S	226	+	0.953561	VSPSESLRASEKHRGSADYSMEAKK______	ASEKHRGsADYSMEA	9558.6	7750.9	9229.2	8974.5
E0CXV1		E0CXV1;Q91ZZ2;Q3UGX8;Q3UHC1	288;326;288;326	Rapgef1	S	288	+	0.841993	SPTRVAVVAPMSRATSGSSLPVGINRQDFDV	APMSRATsGssLPVG	8613.5	7807.7	6765.5	6875.6
E0CXV1		E0CXV1;Q91ZZ2;Q3UGX8;Q3UHC1	337;375;337;375	Rapgef1	S	337	+	0.784735	SPRLSPCSSTGKLSRSDEQLSSLDRDSGQCS	STGKLSRsDEQLSSL	4080.1	4674.9	3001.6	3549.9
E0CXV1		E0CXV1;Q91ZZ2;Q3UGX8;Q3UHC1	322;360;322;360	Rapgef1	S	322	+	0.877967	TQRRLSGGSRSCGGESPRLSPCSSTGKLSRS	SRsCGGEsPRLsPCS	8136.2	7306.8	7247.6	7182.9
E0CXV1		E0CXV1;Q91ZZ2;Q3UGX8;Q3UHC1	326;364;326;364	Rapgef1	S	326	+	0.989945	LSGGSRSCGGESPRLSPCSSTGKLSRSDEQL	GGEsPRLsPCSSTGK	18540.2	18137.8	19277.6	21012.9
E0CXY0	Fibronectin type-III domain-containing protein 3A	E0CXY0;F6TLV3;Q8BX90	244;200;244	Fndc3a	S	244	+	0.84032	GGNTGSARNRSGRGRSCTQVDPEMEEKDEET	NRSGRGRsCtQVDPE	2907.2	3766	6652.2	4039.2
E0CXY0	Fibronectin type-III domain-containing protein 3A	E0CXY0;F6TLV3;Q8BX90	207;163;207	Fndc3a	S	207	+	0.961853	DRQGTQKDKMSSPPPSPQKCPSPISEHNGLI	KMssPPPsPQKCPsP	4012.1	3578	3803.9	4616.7
E0CXY0	Fibronectin type-III domain-containing protein 3A	E0CXY0;F6TLV3;Q8BX90	213;169;213	Fndc3a	S	213	+	0.944624	KDKMSSPPPSPQKCPSPISEHNGLIKGQNAS	PsPQKCPsPIsEHNG	4012.1	3578	3803.9	4616.7
E0CY45		E0CY45;E9PUK7	333;347	Runx2	S	333		0.993358	RGTGLPAITDVPRRISGASELGPFSDPRQFP		3750.5	4362.9	3600.6	3844.4
F7B1A4	Mitochondrial fission factor	F7B1A4;F6VAL0;F7CTF8;E0CYI3;E0CYB9;Q6PCP5	109;109;126;131;131;131	Mff	S	109	+	0.992968	EQSRAVGRLKRERSMSENAVRQNGQLVRNDS	LKRERsMsENAVRQN	8500.2	6843.1	6923.9	6898.2
E0CYE3	Coiled-coil domain-containing protein 102A	E0CYE3;Q3TMW1	12;12	Ccdc102a	S	12	+	0.970435	____MSHGPSPRLAESPQLSKSSLLTILGSP	PSPRLAEsPQLSKSS	5393.6	6053.6	7782.4	5721.2
E0CYE3	Coiled-coil domain-containing protein 102A	E0CYE3;Q3TMW1	28;28	Ccdc102a	S	28		0.845836	PQLSKSSLLTILGSPSPERMG__________		1043.2	477.03	354.26	1101.4
E0CYK4	Repressor of RNA polymerase III transcription MAF1;Repressor of RNA polymerase III transcription MAF1 homolog	E0CYK4;E0CYF5;Q9D0U6	120;60;60	Maf1	S	120	+	0.991937	KQFCQEGQPHVLEALSPPQTSGLSPSRLSKS	PHVLEALsPPQTSGL	1469.6	1803.3	915.79	1033.7
E0CYG0	E2F-associated phosphoprotein	E0CYG0;Q5BU09	105;109	Eapp	S	105	+	0.994498	VGGVTEKFYDEIYFDSDSEDEDKTVTKKKKK	YDEIYFDsDsEDEDK	6068.6	5714.4	4900.3	5537.1
E0CYG0	E2F-associated phosphoprotein	E0CYG0;Q5BU09	107;111	Eapp	S	107	+	0.994498	GVTEKFYDEIYFDSDSEDEDKTVTKKKKKKQ	EIYFDsDsEDEDKTV	6068.6	5714.4	4900.3	5537.1
E0CYH0	Pre-mRNA-splicing regulator WTAP	E0CYH0;Q9ER69	297;297	Wtap	S	297	+	0.800303	SSRQRTSGSGFHREGSTPEDDFPSSSGNGNK	sGFHREGstPEDDFP	8906.5	8733.9	6934.7	7661.6
F8WH48	WD repeat-containing protein 26	F8WH48;E0CYH4;Q8C6G8	98;101;101	Wdr26	S	98	+	0.999637	ATPELGSSLKKKKRLSQSDEDVIRLIGQHLN	LKKKKRLsQsDEDVI	6300.2	5657.7	5428.7	5790.2
F8WH48	WD repeat-containing protein 26	F8WH48;E0CYH4;Q8C6G8	100;103;103	Wdr26	S	100	+	0.954259	PELGSSLKKKKRLSQSDEDVIRLIGQHLNGL	KKKRLsQsDEDVIRL	2735.7	2809.7	3026.8	3059.5
E0CYM1	Filamin A-interacting protein 1-like	E0CYM1;E0CYH7;Q6P6L0	795;1033;1033	Filip1l	S	795	+	1	PEPIEISAKHAIFRVSPDRQSSWQFQRSNSN	KHAIFRVsPDRQSSW	8733.5	8685.9	6699.3	8494.3
E0CYM1	Filamin A-interacting protein 1-like	E0CYM1;E0CYH7;Q6P6L0	551;789;789	Filip1l	S	551		0.999852	HFSKSLRPSLNERRISDPQVFSKEVQTEAAD		19550	18604	17799	18609
Q9D481	Kinesin-like protein;Kinesin-like protein KIF2A	Q9D481;F8VQ42;E0CZ72;P28740	112;123;139;139	Kif2a	S	112	+	0.969144	EQSSSAQQNGSVSDISPVQAAKKEFGPPSRR	NGSVsDIsPVQAAKK	4859.5	4105.8	4150.7	5864
G3X8U7	Serine/threonine-protein phosphatase;Serine/threonine-protein phosphatase 2B catalytic subunit beta isoform	G3X8U7;E0CZ78;P48453	469;478;479	Ppp3cb	S	469	+	1	LQSAIRGFSPPHRICSFEEAKGLDRINERMP	sPPHRICsFEEAKGL	9512.5	12213	14081	9368.7
F7AC58	Piezo-type mechanosensitive ion channel component;Piezo-type mechanosensitive ion channel component 1	F7AC58;E9PUQ9;E2JF22	1426;1863;1864	Piezo1	S	1426	+	1	PVLAGTPRDHIQGKGSIRSKDVIQDPPEDLK	DHIQGKGsIRSKDVI	13283	15197	14908	13823
F7AC58	Piezo-type mechanosensitive ion channel component;Piezo-type mechanosensitive ion channel component 1	F7AC58;E9PUQ9;E2JF22;F6PYU5	947;1384;1385;735	Piezo1	S	947	+	0.977462	QSKDPQDPSQEPGPDSPGGSSPPRRQWWRPW	SQEPGPDsPGGSSPP	20055	19013	20544	20383
F7AC58	Piezo-type mechanosensitive ion channel component;Piezo-type mechanosensitive ion channel component 1	F7AC58;E9PUQ9;E2JF22;F6PYU5	1208;1645;1646;996	Piezo1	S	1208	+	0.960094	SQELLANARTRMRTASELLLDRRLHIPELEE	RTRMRtAsELLLDRR	30132	28279	29826	29411
E9PU87	Serine/threonine-protein kinase SIK3	E9PU87;Q6P4S6;F6S7W6	914;856;864	Sik3	S	914	+	0.780586	MAPFSYGHRPLSKQLSADSAEAHSLNMNRFS	RPLSKQLsADsAEAH	4254	4067	3562.5	4200.7
E9PU87	Serine/threonine-protein kinase SIK3	E9PU87;Q6P4S6;F6U6U5;F6S7W6;F6U8X4	551;493;456;549;454	Sik3	S	551	+	1	TLQLLNGMGPLGRRASDGGANIQLHAQQLLK	GPLGRRAsDGGANIQ	20008	18152	18522	20693
E9PU87	Serine/threonine-protein kinase SIK3	E9PU87;Q6P4S6;F6U6U5;F6S7W6	674;616;579;624	Sik3	S	674	+	0.998744	TLHLPTERFSPVRRFSDGAASIQAFKAHLEK	FsPVRRFsDGAASIQ	5302.3	5946.4	6082	7526.4
E9PUA2	Terminal uridylyltransferase 7	E9PUA2;Q5BLK4	705;705	Zcchc6	S	705	+	0.999965	RAQLVTLKNTTEEVGSPAKEKTGGVHIPAHQ	NTTEEVGsPAKEKTG	29090	28182	24907	30965
E9PUA2	Terminal uridylyltransferase 7	E9PUA2;Q5BLK4	193;193	Zcchc6	S	193	+	0.821466	QRSRPRKPRRTRTEDSEQDGDLDGPVIDESV	RRtRTEDsEQDGDLD	1085.5	1269.4	1310	821.1
E9PUA2	Terminal uridylyltransferase 7	E9PUA2;Q5BLK4	645;645	Zcchc6	S	645	+	0.867	ALPHKVTKPNLTKPPSPVTCVSDPYREAKNG	PNLtKPPsPVTCVSD	7895	8922.6	7810.8	9828.2
E9PUA3	IQ motif and SEC7 domain-containing protein 1	E9PUA3;Q8R0S2	496;510	Iqsec1	S	496	+	0.990964	EQTLSKQTYHKETRNSWDSPAFSNDVIRKRH	YHKEtRNsWDsPAFS	11405	11851	10404	10436
E9PUA3	IQ motif and SEC7 domain-containing protein 1	E9PUA3;Q8R0S2;A0A0R4J1U6	74;88;89	Iqsec1	S	74	+	0.907059	GPQQRTRRPRLQHSTSVLRKQAEEEAIKRSR	PRLQHstsVLRKQAE	13633	13020	12909	10872
E9PUA3	IQ motif and SEC7 domain-containing protein 1	E9PUA3;Q8R0S2;A0A0R4J1U6	165;179;180	Iqsec1	S	165	+	1	RMSRRIVLSNMRMQFSFEGPEKVHSSYFEGK	SNMRMQFsFEGPEKV	4641.8	4192.6	4988	4730.3
E9PUA3	IQ motif and SEC7 domain-containing protein 1	E9PUA3;Q8R0S2	401;415	Iqsec1	S	401	+	0.999978	KRQSAYERSLGGQQGSPKHGPHGGPPKGLPR	SLGGQQGsPKHGPHG	11092	9256.4	9679.8	12059
E9PUA3	IQ motif and SEC7 domain-containing protein 1	E9PUA3;Q8R0S2;A0A0R4J1U6	92;106;107	Iqsec1	S	92	+	0.752316	RKQAEEEAIKRSRSLSESYELSSDLQDKQVE	IKRSRsLsESYELSS	3161.4	3405.4	4852.8	4620.8
G3UX22	Kinesin-like protein;Kinesin-like protein KIFC1	G3UX22;E9PUA5;Q9QWT9	22;490;492	Kifc1	S	22	+	0.983385	GPRKGQGGECEIRRASPGSEELTVTNARYVP	ECEIRRAsPGSEELT	4864.4	4412.6	3030.2	3548.8
E9PUD2	Dynamin-1-like protein	E9PUD2;Q8K1M6	539;532	Dnm1l	S	539	+	0.989366	NIEEQRRNRLARELPSAGSRDKVPSAGGGIG	RLARELPsAGsRDKS	22420	19119	8900.3	13290
E9PUD2	Dynamin-1-like protein	E9PUD2;Q8K1M6	592;622	Dnm1l	S	592	+	0.999969	LLAEEKSKPIPIMPASPQKGHAVNLLDVPVP	PIPIMPAsPQKGHAV	18490	16669	20558	23535	CAMK2A
F7DDS0	Endothelin-converting enzyme 2;Methyltransferase-like region;Endothelin-converting enzyme 2 region	F7DDS0;E9QKA6;E9PUE3;Q80Z60	9;9;9;9	Ece2	S	9		0.810792	_______MASPRTPVSPPELPEKNFQYRQVQ		2003.6	2289.7	2714.9	3650.1
H3BL84	Active breakpoint cluster region-related protein	H3BL84;Z4YN68;H3BKT3;E9PUE7;Q5SSL4	26;26;26;26;72	Abr	S	26	+	0.927748	SPQLSARSQGGGDSVSPTPPEGLAPGVEAGK	QGGGDsVsPtPPEGL	19358	16119	12920	16416
E9PUF4	RNA-binding protein 26	E9PUF4;E9Q640;E9PYZ7;Q6NZN0	127;127;127;127	Rbm26	S	127	+	0.971275	KEEEREKKFSRRLNHSPPQSSSRYRDNRSRD	FSRRLNHsPPQSSSR	18688	19033	15838	17471
E9PUF4	RNA-binding protein 26	E9PUF4;E9Q640;E9PYZ7;Q6NZN0	518;523;523;523	Rbm26	S	518	+	0.900868	TKKTWFDKPNFNRTNSPGFQKKVQFGNENTK	PNFNRTNsPGFQKKV	6836.3	7263.8	14770	10295
E9PUF7	Rho guanine nucleotide exchange factor 1	E9PUF7;Q61210	961;905	Arhgef1	S	961	+	0.87432	FCRLRPLLSQLGGTLSPNLAAPERSAQTGLS	SQLGGTLsPNLAAPE	3696.1	3928	4321.8	5513.7
E9PUI4	Protein-methionine sulfoxide oxidase MICAL1	E9PUI4;Q8VDP3	777;777	Mical1	S	777	+	0.99999	SNMQPDPSSPPVTRVSPVPSPSQPARRLIRL	sPPVTRVsPVPsPsQ	9070.7	6623.2	5750.1	6760.5
E9PUI7	WD repeat-containing protein 62	E9PUI7;E9QK36;Q3U3T8	34;34;33	Wdr62	S	34	+	0.814873	LSSVMAGVPARRNQSSPPPAPPLCLRRRTRL	PARRNQssPPPAPPL	7370.3	6462.9	5772.2	6387.4
F6SMY7	E3 ubiquitin-protein ligase MYCBP2	F6SMY7;E9PUJ6;Q7TPH6	1588;1621;1583	Mycbp2	S	1588	+	0.828736	AYDGEVLLRSIVKQVSTENDSTLVHRFPLLV	RSIVKQVstENDSTL	10137	9357.4	7256.2	10294
F6SMY7	E3 ubiquitin-protein ligase MYCBP2	F6SMY7;E9PUJ6;Q7TPH6;F6T4V9	3467;3577;3539;291	Mycbp2	S	3467	+	0.937659	ILPARVKAIPRRRVNSGDTVGSSLLRHPSPE	IPRRRVNsGDTVGSS	7979.3	9176.2	7663.5	7834.4
F6SMY7	E3 ubiquitin-protein ligase MYCBP2	F6SMY7;E9PUJ6;Q7TPH6;F7CZG3	2806;2916;2878;517	Mycbp2	S	2806	+	0.99697	TPRSSPSGASSPRSSSPQDKNLPQKSTAPAK	ASsPRsSsPQDKNLP	40195	35198	35936	32714
E9PUM4	Talin-2	E9PUM4;Q71LX4	646;647	Tln2	S	646	+	0.987943	PTSGEPRQTVLTAAGSIGQASGDLLRQIGEN	TVLTAAGsIGQASGD	1022.6	721.98	411.58	819.9
E9PUQ5	Golgin subfamily A member 2	E9PUQ5;Z4YJU8;Q921M4	1005;935;978	Golga2	S	1005	+	0.999858	LLREIQNPRERPGLGSNPCIPFFYRADENDE	RERPGLGsNPCIPFF	2227.6	1892.2	1802.5	2016
E9PUQ5		E9PUQ5;A2AN42;A2AN45	55;65;43	Golga2	S	55	+	0.999871	VPAGAKKKKKIKNGHSPERPTASDCQSPENI	KKIKNGHsPERPTAS	20514	17364	19002	18596
F7DE17		F7DE17;E9Q1M6;E9PUR0	82;1592;1592	Ankhd1	S	82	+	0.889119	NKINGEPRGGGAGGNSDSDNIDSTDCNSESS	GGGAGGNsDsDNIDS	4128.6	4178.8	2915.8	3043.2
F7DE17		F7DE17;E9Q1M6;E9PUR0	168;1678;1678	Ankhd1	S	168	+	0.948744	KSLPLSSPTMKLNLTSPKRGQKREEGWKEVV	tMKLNLtsPKRGQKR	18018	13807	15308	18140
F7DE17		F7DE17;E9Q1M6;E9PUR0	159;1669;1669	Ankhd1	S	159	+	0.756095	EVNSMSTSYKSLPLSSPTMKLNLTSPKRGQK	YKSLPLSsPtMKLNL	1509.9	1839.2	2262.7	2143.4
F6YT33	Leucine-rich repeat-containing protein 47	F6YT33;F6Z4L9;E9PV22;Q505F5	17;76;541;519	Lrrc47	S	17	+	0.830247	ELSKSTSENKEEDMLSGTEADAGCGLSDPNL	NKEEDMLsGtEADAG	4017	4004.6	4374.4	4610.1
E9PV80	Nuclear receptor coactivator 2	E9PV80;Q61026;D3Z4F6	29;29;29	Ncoa2	S	29	+	1	AETRKRKECPDQLGPSPKRSTEKRNREQENK	CPDQLGPsPkRSTEK	5751.3	4816.2	3935.2	4145.8
E9PV80	Nuclear receptor coactivator 2	E9PV80;Q61026	736;736	Ncoa2	S	736	+	1	STAPGSEVTVKQEPASPKKKENALLRYLLDK	tVKQEPAsPKKKENA	16435	15831	11591	14587	P38A
F7BDN4	Protein TALPID3	F7BDN4;E9Q0E2;E9PV87	292;1068;1068	2700049A03Rik	S	292		0.795119	RVCAPVATPQPTPPCSPSPVREHVRVKTPDS		1453.2	1139.3	1441.3	1388.8
E9PVA2	Ribosomal RNA-processing protein 8	E9PVA2;Q9DB85	108;62	Rrp8	S	108	+	0.997568	LEAASLSQQTPSLPGSDSEEEEEVGRKKRHL	QTPsLPGsDsEEEEE	14690	13945	13379	16507
E9PVA2	Ribosomal RNA-processing protein 8	E9PVA2;Q9DB85	110;64	Rrp8	S	110	+	0.999799	AASLSQQTPSLPGSDSEEEEEVGRKKRHLQR	PsLPGsDsEEEEEVG	14690	13945	13379	16507
E9PVA2	Ribosomal RNA-processing protein 8	E9PVA2;Q9DB85	151;105	Rrp8	S	151	+	0.982897	GKKRKGKCQKQAPSISDSEGKEIRRKCHRQA	QKQAPSIsDSEGKEI	11175	11243	10089	12576
E9PVA6	ARF GTPase-activating protein GIT2	E9PVA6;Q9JLQ2;F6U8T2;F7BIK4;Q80XR8;J3QK07;D3Z1I2	586;535;138;458;506;507;508	Git2	S	586	+	0.775214	RDESARRASRLEKQNSTPESDYDNTACDPEP	sRLEKQNstPEsDyD	1757.3	2091.1	2021.2	1855
F6PZ73	LIM domain kinase 1	F6PZ73;E9PVB6;P53668	283;290;298	Limk1	S	283	+	0.781794	QAASSARQKPVLRSCSIDTSPGTSSLASPAS	KPVLRsCsIDTSPGT	8372.5	7555.2	6420	7138.3
F6PZ73	LIM domain kinase 1	F6PZ73;E9PVB6;P53668	295;302;310	Limk1	S	295	+	0.822951	RSCSIDTSPGTSSLASPASQRKDLGRSESLR	PGTSSLAsPASQRKD	3854.2	3234.2	3094.2	3526.3
E9PVC6	Eukaryotic translation initiation factor 4 gamma 1	E9PVC6;E9Q9E1;E9PVC5;Q6NZJ6;A0A0J9YUS5	1164;1204;1205;1211;914	Eif4g1	S	1164	+	0.997686	SRERPSQPEGLRKAASLTEDRGRDPVKREAT	EGLRKAAsLtEDRGR	34878	34052	31647	39086
E9PVC6	Eukaryotic translation initiation factor 4 gamma 1	E9PVC6;E9Q9E1;E9PVC5;Q6NZJ6;A0A0J9YUS5	1184;1224;1225;1231;934	Eif4g1	S	1184	+	1	RGRDPVKREATLPPVSPPKAALSVDEVEKKS	EAtLPPVsPPKAALs	57162.8	58673.1	57710.5	73266.7
E9PVC6	Eukaryotic translation initiation factor 4 gamma 1	E9PVC6;E9Q9E1;E9PVC5;Q6NZJ6;A0A0J9YUS5	1049;1089;1090;1096;799	Eif4g1	S	1049	+	1	SIDSNNQLFAPGGRLSWGKGSSGGSGAKPSD	FAPGGRLsWGKGsSG	11354	11489	9782.7	10276
E9PVC6	Eukaryotic translation initiation factor 4 gamma 1	E9PVC6;E9Q9E1;E9PVC5;Q6NZJ6;A0A0J9YUS5	1140;1180;1181;1187;890	Eif4g1	S	1140	+	0.993592	RGDRLDRARTPATKRSFSKEVEERSRERPSQ	RtPAtKRsFsKEVEE	35030	30858	35485	35972
E9PVC6	Eukaryotic translation initiation factor 4 gamma 1	E9PVC6;E9Q9E1;E9PVC5;Q6NZJ6;A0A0J9YUS5	1142;1182;1183;1189;892	Eif4g1	S	1142	+	0.995929	DRLDRARTPATKRSFSKEVEERSRERPSQPE	PAtKRsFsKEVEERs	28375	35968	34061	28008.7
E9PVC6	Eukaryotic translation initiation factor 4 gamma 1	E9PVC6;E9Q9E1;E9PVC5;Q6NZJ6;A0A0J9YUS5	1149;1189;1190;1196;899	Eif4g1	S	1149	+	1	TPATKRSFSKEVEERSRERPSQPEGLRKAAS	sKEVEERsRERPSQP	10974	14009	12771	9208.7
E9Q3E8	Pituitary adenylate cyclase-activating polypeptide type I receptor	E9Q3E8;Q6NXJ9;E9Q968;E9Q4B3;E9PVE8;P70205	439;460;487;488;516;488	Adcyap1r1	S	439	+	0.847217	QLSILSKSSSQLRMSSLPADNLAT_______	SSQLRMssLPADNLA	577.27	1103.7	293.56	441.97
G3UY87	PCTP-like protein	G3UY87;E9PVP0;Q9JMD3	276;357;284	Stard10	S	276	+	0.990897	TESREERAGGAGGEGSDDDTSLT________	GGAGGEGsDDDtsLt	4393	4393.7	4581.7	5125.5
E9PVW1		E9PVW1	607	Zkscan7	S	607		0.993555	LHTGEKPYKCSECGKSFNQNSHLIIHQRIHT		2104.6	2754.3	2503.3	2806.6
E9PVX6		E9PVX6	2333	Mki67	S	2333	+	0.999687	LSKTGLNKMDVREGHSPLSKSSCASQKVMQT	MDVREGHsPLSKSSC	29291	24329	15678	28552
E9PVX6		E9PVX6;A0A1B0GQV9	517;144	Mki67	S	517	+	0.999961	HSPAVLKTIIKERPQSPGKQESPGITPPRTN	IIKERPQsPGKQEsP	12881	12625	9402	15477
E9PVX6		E9PVX6	2980	Mki67	S	2980	+	1	PVPEKKRAASSKRHVSPEPVKMKHLKIVSNK	ASSkRHVsPEPVKMK	23341	22024	14875	23641
E9PVX6		E9PVX6	2649	Mki67	S	2649	+	0.784139	LTSFQEETAKRISSKSPQPEEKETLAGLKRQ	AKRISSKsPQPEEKE	14293	15243	10899	14679
E9PVX6		E9PVX6	2425	Mki67	S	2425	+	0.883786	KDSVTVDNLAKLPSSSPPLEPTDTSVTSRRQ	LAKLPsSsPPLEPTD	2429.5	2608.1	1926.1	3166.8
E9PVX6		E9PVX6	125	Mki67	S	125	+	0.772914	EFPGKSLGKEPSRRASRDSFCADPDGEGQDT	KEPSRRAsRDSFCAD	3337.8	4525.5	4385.4	4677.7
E9PVX6		E9PVX6	337	Mki67	S	337	+	0.95927	QQLKDEDSRVTGRRHSVNLDEGESAQAVHKT	RVTGRRHsVNLDEGE	3009.4	3269.8	2420.4	3054.6
E9PVX6		E9PVX6	1587	Mki67	S	1587	+	1	ANDSLTTGISTMLARSPQLGPVRTQINKKSL	ISTMLARsPQLGPVR	6695.1	6763.9	7615.6	8581.6
E9QAH1		E9QAH1;E9PVZ8	1913;1954	Golgb1	S	1913		1	NEQLESEMRNLQRCVSELEEEKQQLVKEKTK		2800.7	4141.4	12000	11641
E9QAH1		E9QAH1;E9PVZ8	140;140	Golgb1	S	140		0.765494	LPPEAQAEELSKHNKSSTEEEMEIEKIKHEL		4789.1	4379.8	3330.6	3935.4
E9PW07	Protein Dos	E9PW07;Q66L44	527;520	Dos	S	527	+	0.983806	RGAGDEVSELPAPARSPPRSPRAWPRRPRRD	ELPAPARsPPRsPRA	14076	17336	8932.4	15627
E9PW07	Protein Dos	E9PW07;Q66L44	531;524	Dos	S	531	+	0.998267	DEVSELPAPARSPPRSPRAWPRRPRRDYSID	PARsPPRsPRAWPRR	25103	26668	16478	22323
E9PW15	Polycomb protein Suz12	E9PW15;Q80U70	525;548	Suz12	S	525	+	1	CRPKRTKASMSEFLESEDGEVEQQRTYSSGH	sMsEFLEsEDGEVEQ	6303.1	6200.5	5365.9	6187.4
E9PW66	Nucleosome assembly protein 1-like 1	E9PW66;P28656	96;69	Nap1l1	S	96		0.869225	ERLDGLVDTPTGYIESLPKVVKRRVNALKNL		1191.4	926.92	827.99	1142.3
E9PW90	YTH domain-containing family protein 2	E9PW90;F6Y6H7;Q91YT7	39;15;39	Ythdf2	S	39		0.974838	HQKDGLNDDDFEPYLSPQARPERQGRGK___		1866.4	1681	3320.3	3483.3
E9PWC8	Poly(A) polymerase alpha	E9PWC8;E9PZR3;Q61183;F6VTN8;E9QAN2;F7AB38	648;648;648;337;648;57	Papola	S	648	+	0.990166	ATKVPNPIVGVKRTSSPNKEESPKKTKTEEK	VGVkRTSsPNKEEsP	22035	22679	18721	21798
E9PWE8		E9PWE8	101	Dpysl3	S	101		1	RRGPGREESREPAPESPKPAGVEIRSATGKE		30316	36569	55091	50043
E9PWE8	Dihydropyrimidinase-related protein 3	E9PWE8;Q3TT92;Q62188	631;516;518	Dpysl3	S	631	+	0.907424	VFDLTTTPKGGTPAGSTRGSPTRPNPPVRNL	kGGtPAGstRGsPtR	6411.1	4960.9	4093.8	4670.5
E9PWE8	Dihydropyrimidinase-related protein 3	E9PWE8;Q3TT92;Q62188	635;520;522	Dpysl3	S	635	+	0.995691	TTTPKGGTPAGSTRGSPTRPNPPVRNLHQSG	PAGstRGsPtRPNPP	33707.1	30825.9	33517.8	32744.5	mTOR
E9PWE8	Dihydropyrimidinase-related protein 3;Dihydropyrimidinase-related protein 4	E9PWE8;Q3TT92;Q62188;Q3TMU8;A0A0R4J1N0;O35098	683;568;570;572;593;572	Dpysl3	S	683	+	0.998108	RIVAPPGGRSNITSLS_______________	RsNITsLs_______;RSNITsLs_______	1450.3	1738.7	1137.1	1398.9
G3UW40		G3UW40;E9PWI3	118;293	Mcc	S	118		0.925461	TIREEDEYSELRSELSQSQQEVNEDSRSVDQ		5923.7	5481.5	3602.1	4611.3
E9PWK7	Receptor protein-tyrosine kinase;Ephrin type-B receptor 4	E9PWK7;Q8C8K1;P54761	769;778;769	Ephb4	S	769	+	0.786889	CKVSDFGLSRFLEENSSDPTYTSSLGGKIPI	sRFLEENssDPtyTS	1357.3	1120.9	883.57	905.14
F7CGG2	Transformation/transcription domain-associated protein	F7CGG2;E9PZA7;E9QLK7;E9PWT1;Q80YV3	1771;2031;2031;2049;749	Trrap	S	1771	+	0.990623	SSGEGVNSVSIKRGLSVDSAQEVKRFRAATG	VSIKRGLsVDSAQEV	20875	24195	38372	38332
F7CGG2	Transformation/transcription domain-associated protein	F7CGG2;E9PZA7;E9QLK7;E9PWT1;Q80YV3	1797;2057;2057;2075;775	Trrap	S	1797	+	0.851424	RAATGAISAVFGRSQSLPGADSLLAKPIDKQ	AVFGRsQsLPGADSL	4438.1	5222.6	11106	11582
E9PWW9		E9PWW9	528	Rsf1	S	528		0.839879	LGKGIDSSVPDIESLSQKARLEEPGLLNMDM		5727.5	5281.5	4722.5	4663.3
E9PWW9		E9PWW9	350	Rsf1	S	350		0.998729	RADPKDLKGSLERLGSQEPERADFGSNIKSQ		6305.3	5669.7	6926	7098.3
E9PWW9		E9PWW9	401	Rsf1	S	401		0.996758	IPLKKREIKLSDDFDSPVKGPLCKSATPTKE		7848.8	5101.6	3152.3	2989.5
Q9QY06	Unconventional myosin-IXb	E9QKV6;E9PWZ6;Q9QY06;E9PZW8	1264;1275;1264;1275	Myo9b	S	1264	+	0.962379	KDKDESSTKAQDKPESPSGSTQIQRYQHPDT	KAQDKPEsPsGstQI	20579	20338	22600	23083
Q9QY06	Unconventional myosin-IXb	E9QKV6;E9PWZ6;Q9QY06;E9PZW8	1113;1113;1113;1113	Myo9b	S	1113	+	0.855619	MNKSPDGMSPKKETPSPEMETAAQKTVPAES	sPKKEtPsPEMETAA	20195	19892.2	21441.5	24240
Q9QY06	Unconventional myosin-IXb	E9QKV6;E9PWZ6;Q9QY06;E9PZW8	1371;1384;1371;1384	Myo9b	S	1371	+	0.998191	KKKSGDPSAGPDAGLSPGSQGDSKSAFKRLF	AGPDAGLsPGsQGDS	15504	18738	16880.2	18595.1
Q9QY06	Unconventional myosin-IXb	E9QKV6;E9PWZ6;Q9QY06;E9PZW8	1933;1947;1949;1963	Myo9b	S	1949	+	0.969765	KEDITYRLPELDPRGSDEENLDSETSASTES	PELDPRGsDEENLDs	3345.6	3821.3	3640	3193.63
E9QKV6		E9QKV6;E9PWZ6	1877;1891	Myo9b	S	1877		1	IAFRRLSLLRQNAIKSPRTPVVQDLELGALP		7088.7	7372.7	6932.5	7877.7
Q9QY06	Unconventional myosin-IXb	E9QKV6;E9PWZ6;Q9QY06;E9PZW8	1175;1175;1175;1175	Myo9b	S	1175	+	0.999988	CREESSTHREPSRRASLEIGESFPEGTKGPR	REPSRRAsLEIGEsF	17110	17328	17240	16644
Q9QY06	Unconventional myosin-IXb	E9QKV6;E9PWZ6;Q9QY06;E9PZW8	1647;1661;1647;1661	Myo9b	S	1647	+	1	VHKIQSYCSYTGRRKSELGAEPGHFGVCVDS	SYTGRRKsELGAEPG	7757.1	6858.9	10206	7075.4
Q9QY06	Unconventional myosin-IXb	E9QKV6;E9PWZ6;Q9QY06;E9PZW8	1043;1043;1043;1043	Myo9b	S	1043	+	0.989894	IIRLQSLCRGHLQRRSFSQMVSEKQKAEQAR	RGHLQRRsFsQMVSE	11452	11159	13399	10499
E9Q992		E9Q992;E9PX17;Q8CFB8;Q3ULW8	8;8;8;8	Parp3	S	8	+	0.999021	________MAPKRKASVQTEGSKKRRQGTEE	MAPKRKAsVQTEGsk	34407	32064	59815	26217
E9Q992		E9Q992;E9PX17;Q8CFB8;Q3ULW8	14;14;14;14	Parp3	S	14	+	0.991964	__MAPKRKASVQTEGSKKRRQGTEEEDSFRS	AsVQTEGskKRRQGt	5817	7127.7	7949	6878.4
F6Q8J5	Microcephalin	F6Q8J5;E9PX19;Q7TT79	200;288;288	Mcph1	S	200	+	0.97906	SPNHLRQPRPQKAPDSPSKESINCQKDATGA	RPQKAPDsPSKESIN	7007.9	5735.1	6283.1	7615.3
F8WHY8	Metastasis-associated protein MTA1	F8WHY8;E9PX23;Q8K4B0	369;386;386	Mta1	S	369	+	0.99969	SVKATVVNGTGTPGQSPGAGRACESCYTTQS	GTGTPGQsPGAGRAC	5964.1	6400.6	7499	6211.5
F8WHY8	Metastasis-associated protein MTA1	F8WHY8;E9PX23;Q8K4B0	622;627;639	Mta1	S	622	+	1	NGKSYPTKVRLIRGGSLPPVKRRRMNWIDAP	VRLIRGGsLPPVKRR	15959	15117	15379	17087
F8WHY8	Metastasis-associated protein MTA1	F8WHY8;E9PX23;Q8K4B0	505;522;522	Mta1	S	505	+	0.997875	AIKAECTARLPEASQSPLVLKQVVRKPLEAV	RLPEAsQsPLVLkQV	4109.6	4889.6	6348.1	11024
F8WHY8	Metastasis-associated protein MTA1	F8WHY8;E9PX23;Q8K4B0	559;576;576	Mta1	S	559	+	0.993915	SSLTPAKSAPVINNGSPTILGKRSYEQHNGV	APVINNGsPtILGKR	12268	8716.6	6709.1	7308
E9Q1T3	Mitogen-activated protein kinase kinase kinase kinase;Mitogen-activated protein kinase kinase kinase kinase 5	E9Q1T3;E9PX30;Q8BPM2	366;433;433	Map4k5	S	366	+	0.787188	CPDLEARAPQVLRRQSSPSCVPVAETSSSIG	PQVLRRQssPsCVPV	48463	43839	43929	42578
E9Q1T3	Mitogen-activated protein kinase kinase kinase kinase;Mitogen-activated protein kinase kinase kinase kinase 5	E9Q1T3;E9PX30;Q8BPM2	268;335;335	Map4k5	S	268	+	0.963851	TIRSTNRNSRAERTASEINFDKLQFEPPLRK	SRAERtAsEINFDKL	6248.3	5473.6	8689.3	6193.4
F6V294	Serine/threonine-protein phosphatase 4 regulatory subunit 1	F6V294;E9PX53;E9QPR5;Q8K2V1	43;465;482;482	Ppp4r1	S	43	+	1	IDLDKELQQDPEERLSPERTGDVPAAPLPGP	QDPEERLsPERtGDV	5750.2	5208.5	5656.6	5870
E9PX64	Kinesin-like protein;Kinesin-like protein KIF26B	E9PX64;Q7TNC6	1239;1686	Kif26b	S	1239	+	0.924808	TTVSHYECLSLERAESLSSVSSRMHAGKDST	LSLERAEsLSSVSSR	12185	11301	10745	9402.7
E9PX64	Kinesin-like protein;Kinesin-like protein KIF26B	E9PX64;Q7TNC6	1157;1604	Kif26b	S	1157		0.845411	ARPKGTPPLPPVRKSSLDQKNRASPQHGGGS		7810.2	8522	8619.4	6907.8
E9PX64	Kinesin-like protein;Kinesin-like protein KIF26B	E9PX64;Q7TNC6	1300;1747	Kif26b	S	1300	+	1	ASQSKISAVSKLLLASPKSRSSLSTSTTKTL	VSKLLLAsPKsRSSL	6481.5	4965.6	4716.4	5409.8
E9PX64	Kinesin-like protein;Kinesin-like protein KIF26B	E9PX64;Q7TNC6	1539;1986	Kif26b	S	1539		1	TGVRWVDGPLRSTQRSLGEPFEIKVYEIDDV		3597	4647	4121.9	3566.1
E9PX64	Kinesin-like protein;Kinesin-like protein KIF26B	E9PX64;Q7TNC6	1269;1716	Kif26b	S	1269		0.768704	TMPRTGRSLGRSTGASPPSCGITQSTGASPK		4037.5	5001.1	3305.6	3794.3
E9PX64	Kinesin-like protein;Kinesin-like protein KIF26B	E9PX64;Q7TNC6	1282;1729	Kif26b	S	1282	+	0.838748	GASPPSCGITQSTGASPKASQSKISAVSKLL	ITQSTGAsPKASQSK	5985.1	6023.6	4598.3	5451.6
E9Q585		E9Q585;E9PX68;E9Q1Q0	258;258;258	Slc4a1ap	S	258	+	1	KQQQILLEKKMLGEDSDEEEEANTTEGKSSR	KKMLGEDsDEEEEAN	22446	22692	15683	21270
E9Q585		E9Q585;E9PX68;E9Q1Q0	412;412;412	Slc4a1ap	S	412	+	0.834028	RKRKAKNWEDEDFYDSDDDTFLDRTGLVEKK	EDEDFyDsDDDtFLD	780.72	610.01	722.56	923.22
E9Q585		E9Q585;E9PX68;A0A0J9YUT6;A0A0J9YU76	671;700;36;91	Slc4a1ap	S	671	+	0.999983	ANEYKQDRDEPKKKKSPGPGKFPPILSSKYP	DEPKKKKsPGPGKFP	11327	11246	8144.2	11641
E9PX94	Coiled-coil and C2 domain-containing protein 1A	E9PX94;Q8K1A6	390;435	Cc2d1a	S	390	+	1	GVLETAMRLANHDEGSDDEEEETPKKNTPAA	LANHDEGsDDEEEET	17554	16685	10798	13349
E9PX94	Coiled-coil and C2 domain-containing protein 1A	E9PX94;Q8K1A6	413;459	Cc2d1a	S	413	+	0.861204	PKKNTPAASTTQLKSSPSKAPPSGPAPAGKA	STTQLKSsPSKAPPS	12047	9758.1	8391.2	9352.7
G3X9H8	E3 ubiquitin-protein ligase NEDD4-like	G3X9H8;E9PXB7;Q8CFI0	355;476;504	Nedd4l	S	355	+	0.969578	GAKDSPIRRAVKDTLSNPQSPQPSPYNSPKP	RAVKDtLsNPQsPQP	41167	30875.2	24215.4	23830.6
G3X9H8	E3 ubiquitin-protein ligase NEDD4-like	G3X9H8;E9PXB7;Q8CFI0	359;480;508	Nedd4l	S	359	+	0.994812	SPIRRAVKDTLSNPQSPQPSPYNSPKPQHKV	DtLsNPQsPQPsPyN	25967.8	23595.9	14872.7	18590.7
G3X9H8	E3 ubiquitin-protein ligase NEDD4-like	G3X9H8;E9PXB7;Q8CFI0	363;484;512	Nedd4l	S	363	+	0.979571	RAVKDTLSNPQSPQPSPYNSPKPQHKVTQSF	NPQsPQPsPyNsPkP	33237.8	26648.9	17830.3	19501.7
G3X9H8	E3 ubiquitin-protein ligase NEDD4-like	G3X9H8;E9PXB7;Q8CFI0	367;488;516	Nedd4l	S	367	+	0.977727	DTLSNPQSPQPSPYNSPKPQHKVTQSFLPPG	PQPsPyNsPkPQHKV	24838.3	22575.1	15730.2	17596.5
G3X9H8	E3 ubiquitin-protein ligase NEDD4-like	G3X9H8;E9PXB7;Q8CFI0	215;336;364	Nedd4l	S	215	+	0.793224	DSNGEQFSSLIQREPSSRLRSCSVTDTVAEQ	SLIQREPsSRLRsCs	3443.8	3964	5388.3	4891.5
G3X9H8	E3 ubiquitin-protein ligase NEDD4-like	G3X9H8;E9PXB7;Q8CFI0	329;450;478	Nedd4l	S	329	+	0.89252	NHLVEPQIRRPRSLSSPTVTLSAPLEGAKDS	RRPRsLssPtVtLSA	43572.1	36610.4	37778.6	42267
E9PXC2	Upstream stimulatory factor 1;Upstream stimulatory factor 2	E9PXC2;F6PWU6;E9Q722;F8WI12;Q61069;Q64705	91;177;186;195;186;222	Usf2	S	91	+	0.960837	QTGTQRTIAPRTHPYSPKIDGTRTPRDERRR	APRTHPysPKIDGTR	8128.9	8391.2	8649.3	6619.4
E9PXD7	cAMP-regulated phosphoprotein 19	E9PXD7;E9Q4B9;E9Q827;P56212	38;63;137;104	Arpp19	S	38	+	0.987706	GDHIPTPQDLPQRKPSLVASKLAG_______	DLPQRKPsLVAsKLA	15834	14180	15150	14957
E9Q016	Ras-related protein Rab-40C	E9Q016;E9PXR4;Q8VHQ4	249;268;268	Rab40c	S	249	+	0.999696	KGNSLKRSKSIRPPQSPPQNCSRSNCKIS__	KsIRPPQsPPQNCSR	11538	11267	12081	12899
E9PXT5	Cullin-4A	E9PXT5;Q3TCH7	10;10	Cul4a	S	10	+	0.750035	______MADEGPRKGSVSALMGRTNGLTKPA	DEGPRKGsVSALMGR	7814.9	8067.6	9962.9	5794.5
E9PZG4	Histone deacetylase 7	E9PZG4;E9PXW8;E9PXW1;Q8C2B3;E9PX62	208;186;162;208;186	Hdac7	S	208		0.94573	ERRKNPLLRKESAPPSLRRRPAETLGDSSPS		15245	17207	15446	15351
E9PZG4	Histone deacetylase 7	E9PZG4;E9PXW8;E9PXW1;Q8C2B3;E9PX62	178;156;132;178;156	Hdac7	S	178	+	0.990823	LPTEPPEHFPLRKTVSEPNLKLRYKPKKSLE	FPLRKTVsEPNLKLR	50410	46712	32425	34238	CAMK1A
E9PZG4	Histone deacetylase 7	E9PZG4;E9PXW8;E9PXW1;Q8C2B3;F6VIB5	398;376;352;398;30	Hdac7	S	398	+	0.999621	RPAKPSEKPRLRQIPSAEDLETDGGGVGPMA	PRLRQIPsAEDLETD	7492.9	6859.3	7384.4	7090
E9PZG4	Histone deacetylase 7	E9PZG4;E9PXW8;E9PXW1;Q8C2B3;E9PX62	344;322;298;344;322	Hdac7	S	344	+	0.92244	RLSGSGLHRPLNRTRSEPLPPSATASPLLAP	RPLNRtRsEPLPPsA	7673.1	7869	7913.6	6440.1	CAMK1A
E9PY55	Nuclear receptor corepressor 2	E9PY55;E9Q701;F8VQL9;Q9WU42;E9Q9V3;D3Z2J5	955;955;955;955;780;369	Ncor2	S	955	+	0.831459	RPSLLTPAGDPRASTSPQKPLDLKQLKQRAA	GDPRAStsPQKPLDL	4702.1	4923.5	2873.6	3024
E9PY55	Nuclear receptor corepressor 2	E9PY55;E9Q701;F8VQL9;Q9WU42	149;149;149;149	Ncor2	S	149	+	1	DLTKDRSLAGKLEPVSPPSPPHADPELELAP	AGKLEPVsPPsPPHA	24785	25692	25585	28083
E9PY55	Nuclear receptor corepressor 2	E9PY55;E9Q701;F8VQL9;Q9WU42	152;152;152;152	Ncor2	S	152	+	1	KDRSLAGKLEPVSPPSPPHADPELELAPSRL	LEPVsPPsPPHADPE	30989.9	31953.1	31949.4	33967.2
E9PY55	Nuclear receptor corepressor 2	E9PY55;E9Q701;F8VQL9;Q9WU42;E9Q9V3;D3Z2J5	938;938;938;938;763;352	Ncor2	S	938	+	0.997465	DEVDEPEGGDKGRLLSPRPSLLTPAGDPRAS	GDKGRLLsPRPsLLT	3094.5	3149.6	3067.2	3414.2
E9PY55	Nuclear receptor corepressor 2	E9PY55;E9Q701;F8VQL9;Q9WU42;E9Q9V3;F6Z4B2;F6YAU7	2211;2216;2250;2215;2075;1295;155	Ncor2	S	2211	+	0.986458	LYRDGEQGEPRMGSKSPGNTSQPPAFFSKLT	EPRMGSKsPGNTSQP;EPRMGSKsPGNTsQP	8236.2	8095.2	7948.5	7946.9
E9PY55	Nuclear receptor corepressor 2	E9PY55;E9Q701;F8VQL9;Q9WU42;E9Q9V3;F6Z4B2;F6YAU7	2177;2182;2216;2181;2041;1261;121	Ncor2	S	2177	+	0.999967	KTSVLGSSEDAIEPVSPPEGMTEPGHARSTA	EDAIEPVsPPEGMTE	3166.1	2205.4	2083.7	1760.6
E9PY55	Nuclear receptor corepressor 2	E9PY55;E9Q701;F8VQL9;Q9WU42;E9Q9V3;D3Z2J5	750;750;750;750;575;164	Ncor2	S	750	+	0.908548	GPAAVNNSSDTESVPSPRSEATKDTGPKPTG	sDTEsVPsPRSEATK	4581.3	4749.5	4134	3813.7
E9PY55	Nuclear receptor corepressor 2	E9PY55;E9Q701;F8VQL9;Q9WU42;E9Q9V3;D3Z2J5;F6Z4B2	1016;1017;1016;1016;841;430;64	Ncor2	S	1016	+	0.905871	QHLQPEGDVSQQSGGSPRGKSRSPVPPAEKE	VSQQSGGsPRGKsRs	5649.9	3489.2	3262	4107.9
H3BK44	cTAGE family member 5;Melanoma inhibitory activity protein 2	H3BK44;E9PY90;H3BK48;E9Q3S2;H3BKH2;H3BJS0;Q8R311;Q91ZV0	496;507;520;529;531;540;514;1131	Ctage5	S	496	+	0.997808	PSPLGRPPSETRAFLSPPTLLEGPLRLSPLL	sETRAFLsPPtLLEG;sETRAFLsPPTLLEG	1163.8	1032.1	1333.6	2169.2
H3BK44	cTAGE family member 5;Melanoma inhibitory activity protein 2	H3BK44;E9PY90;H3BK48;E9Q3S2;H3BKH2;H3BJS0;Q8R311;Q91ZV0;H3BKL6;H3BL19;H3BJI6	553;564;577;586;588;597;571;1188;493;517;545	Ctage5	S	553	+	0.999129	SYDRLSDAPRAPSDRSLSPPWEQDRRMTAHP	PRAPsDRsLsPPWEQ	14642	15152	13268	14704
H3BK44	cTAGE family member 5;Melanoma inhibitory activity protein 2	H3BK44;E9PY90;H3BK48;E9Q3S2;H3BKH2;H3BJS0;Q8R311;Q91ZV0;H3BKL6;H3BL19;H3BJI6	555;566;579;588;590;599;573;1190;495;519;547	Ctage5	S	555	+	0.999953	DRLSDAPRAPSDRSLSPPWEQDRRMTAHPPP	APsDRsLsPPWEQDR	39242	37031	35085	35131
H3BK44	cTAGE family member 5;Melanoma inhibitory activity protein 2	H3BK44;E9PY90;H3BK48;E9Q3S2;H3BKH2;H3BJS0;Q8R311;Q91ZV0;H3BKL6;H3BL19;H3BJI6	636;647;660;669;671;680;654;1271;576;600;628	Ctage5	S	636	+	0.999537	GNGTKDNLGNSNVPDSPIPAECEAAGRGFFP	GNSNVPDsPIPAECE	2515.7	2782.7	2870.3	2876.5
H3BK44	cTAGE family member 5;Melanoma inhibitory activity protein 2	H3BK44;E9PY90;H3BK48;E9Q3S2;H3BKH2;H3BJS0;Q8R311;Q91ZV0;H3BKL6;H3BL19;H3BJI6	593;604;617;626;628;637;611;1228;533;557;585	Ctage5	S	593	+	0.986906	ALQRQDRFYPNSGRLSGPAELRSYNMPSLDK	yPNsGRLsGPAELrS;YPNSGRLsGPAELrS	5969	6017.3	4816.9	6148.1
E9PYB0		E9PYB0	286	Ahnak2	S	286		0.917787	HSSSEASEHRETRDMSPTSTDTEVHRTADRQ		47265	44478	37177	43990
E9PYB0		E9PYB0	326	Ahnak2	S	326		0.996097	RRRFLNLRFGMTSGQSPDTSEQKGKDPKDRR		4945.7	4154.2	2941.1	3782.9
E9PYB0		E9PYB0	252	Ahnak2	S	252		1	SKSRDGHHRRTQDRFSWPKFQTLRSKQRAGP		49037.4	47867.6	58950	45470
F7DBB3		E9PYB0;F7CVJ5;F7DBB3	549;183;180	Ahnak2	S	180		0.999962	VQGDLKTPDLSVQLPSADLELKAGQVGVKLP		490.17	753.93	2078.2	814.58
F7DBB3		E9PYB0;F7CVJ5;F7DBB3	597;58;228	Ahnak2	S	228		1	AGAGLKGHLPKVQMPSLKMPKVDLKGPHVDL		39964	51116	54228	38849
Q8CJ19	Protein-methionine sulfoxide oxidase MICAL3	F7AR27;F6ZXW2;E9PYD1;Q8CJ19;D3Z100	124;121;252;1216;50	Fam98c	S	1216	+	1	DASRWAHGEVMKAVLSPIRGLLTPESD____;EKPKAEVPEEQKAVLSPIRSQPVALPEARSP	EVMKAVLsPIRGLLT;EEQKAVLsPIRSQPV	2217.8	2996.8	5145.2	4470.5
F7AR27		F7AR27;F6ZXW2;E9PYD1;F6S0H0	40;37;129;126	Fam98c	S	40	+	0.972778	LQAARLLHLRLQRDSSPVPSFGEGTKKANGV	LRLQRDssPVPsFGE	8544.1	8734.5	8646.4	6966.5
E9PYD5	Transcription elongation factor A protein 1	E9PYD5;P10711	111;100	Tcea1	S	111	+	0.999996	DPEEKKKEPAISSQNSPEAREESSSSSNVSS	PAIssQNsPEAREES	49948	45561	36156	49220
E9QAM0	Beclin-1	E9QAM0;F7DB15;E9PYD6;O88597	63;63;63;63	Becn1	S	63		0.997424	TAQAKPGETQEEEANSGEEPFIETRQDGVSR		808.02	835.9	817.68	1187.3
E9PYF0	Ribosomal RNA-processing protein 7 homolog A	E9PYF0;E9QAX0;Q9D1C9	114;99;99	Rrp7a	S	114	+	0.773097	TIKTVELQEKPDLAESPTEPKSQFFHPKPVP	EKPDLAEsPTEPKSQ	3184.5	2922.1	3242	4784.9
F6TFN2		F6TFN2;E9PYI7;F6VG99;E9PYF4	189;466;577;699	Lmo7	S	189		0.965541	QKWQDDLAKWKNRRKSYTSDLQKKKEEREEI		10077	9354.3	10874	9226.5
E9PYH6	Histone-lysine N-methyltransferase	E9PYH6	521	Setd1a	S	521	+	0.817912	EMLLKEQRSKFSFLASDTEEEEENSSAGPGA	SKFsFLAsDtEEEEE	3424.9	2295.5	2397.9	2693
E9PYI8	Ubiquitin carboxyl-terminal hydrolase;Ubiquitin carboxyl-terminal hydrolase 14	E9PYI8;Q9JMA1	108;143	Usp14	S	108	+	1	ELKDALKRYAGALRASGEMASAQYITAALRD	YAGALRAsGEMAsAQ	6402.1	5930.8	5984.5	5283.2
E9PYI8	Ubiquitin carboxyl-terminal hydrolase;Ubiquitin carboxyl-terminal hydrolase 14	E9PYI8;Q9JMA1	358;393	Usp14	S	358	+	1	EDKKVNQQPNANDKNSPPKEIKYEPFSFADD	PNANDKNsPPKEIKY	12037	12498	10799	13607
E9PYK3		E9PYK3	1683	Parp4	S	1683	+	0.955468	FDPGKFSQGPNNISFSPKAPEMGVLHQSPFC	GPNNISFsPKAPEMG	1877.7	2065.5	3133.8	2425
E9PYK3		E9PYK3	96	Parp4	S	96	+	0.98177	VRQRRLLDVRNYDPLSPAPAAPPAERSRSEV	VRNYDPLsPAPAAPP	0	0	0	0
E9PYL2		E9PYL2	1562	Prr12	S	1562	+	1	ETAAVCGETDEEAGESGGEGIFRERDEFVIR	tDEEAGEsGGEGIFR	3807.9	3134.8	3788.1	3928.7
E9PYL2		E9PYL2	1372	Prr12	S	1372	+	0.994279	LDEELKRNLETLPSFSSDEEDSVAKNRDLQE	LETLPSFssDEEDSV	9190.3	8828	8221.1	9374.3
E9PYL2		E9PYL2	1373	Prr12	S	1373	+	0.994275	DEELKRNLETLPSFSSDEEDSVAKNRDLQES	ETLPSFssDEEDSVA	9190.3	8828	8221.1	9374.3
E9PYL2		E9PYL2	909	Prr12	S	909	+	0.89535	GPPNSEGKDPAGAYRSPSPQGTKAPRFVPLT	DPAGAYRsPsPQGtK	13117	10511	5230.2	6752.7
E9PYL2		E9PYL2	648	Prr12	S	648	+	0.999999	TEDEEFLIQHLLQAPSPPRTSGADGLVGEDG	QHLLQAPsPPRTSGA	1099.1	1251.5	1092.7	698.27
E9PYT0	Rho GTPase-activating protein 5	E9PYT0;P97393	1219;1217	Arhgap5	S	1219	+	0.783851	PVETWKGGIDNPAITSDQEVDDKKIKKKTHK	IDNPAItsDQEVDDK	23292	24003	31973	26913
E9PYT0	Rho GTPase-activating protein 5	E9PYT0;P97393	1196;1194	Arhgap5	S	1196	+	1	AFTTSKTKRKGRHRGSEEDPLLSPVETWKGG	RKGRHRGsEEDPLLs	19378.3	20465.8	24809	23667
E9PYT0	Rho GTPase-activating protein 5	E9PYT0;P97393	1203;1201	Arhgap5	S	1203	+	0.999916	KRKGRHRGSEEDPLLSPVETWKGGIDNPAIT	sEEDPLLsPVETWkG	8054.52	9322.7	15213.5	13900.5
E9PYT0	Rho GTPase-activating protein 5	E9PYT0;P97393	765;765	Arhgap5	S	765	+	1	LRGVLESVKHNLDVVSPVPINKDVSEADLRI	KHNLDVVsPVPINKD	2252.1	3114.2	3850.5	4520.7
E9PYT0		E9PYT0	1174	Arhgap5	S	1174	+	0.890112	KTLFSKAKSYYRRTHSDASDDEAFTTSKTKR	SYYRRTHsDAsDDEA	37059	36321	32703.1	34722.6
E9PYT0		E9PYT0	1177	Arhgap5	S	1177	+	0.999964	FSKAKSYYRRTHSDASDDEAFTTSKTKRKGR	RRTHsDAsDDEAFTT	25379	24537	24059	24993
E9PZ12	Membrane-associated guanylate kinase, WW and PDZ domain-containing protein 1	E9PZ12;Q6RHR9	1254;1470	Magi1	S	1254	+	0.999928	PEQRRRPYKECSTDLSI______________	KECstDLsI______	1998.2	1107	648.1	1422
E9PZ21	RNA-binding motif, single-stranded-interacting protein 1	E9PZ21;Q91W59	211;213	Rbms1	S	211		0.79615	IGHFNGKFIKTPPGVSAPTEPLLCKFADGGQ		1515	1856.6	1635.4	1978.2
E9PZ26		E9PZ26;G5E8P1;E9Q412	128;128;128	Brd1	S	128	+	0.799638	SASALPEPKVRIVEYSPPSAPRRPPVYYKFI	KVRIVEYsPPsAPRR	4362.8	4907	3423.1	4912.6
E9PZ26		E9PZ26	906	Brd1	S	906	+	0.970583	VSPPKSAKNTETQPTSPQLGTKTFLSVVLPR	NTETQPTsPQLGTKT	19865	20063	16810	20149
E9PZ26		E9PZ26;G5E8P1	1183;1052	Brd1	S	1183	+	1	DRAMNHLSRVHGEPASDLSDID_________	RVHGEPAsDLsDID_	7446.5	7938	6537.6	7439.9
E9PZ26		E9PZ26;G5E8P1	1186;1055	Brd1	S	1186	+	1	MNHLSRVHGEPASDLSDID____________	GEPAsDLsDID____	15004.8	13585.8	12234.8	14436.4
E9PZ97	Bloom syndrome protein homolog	E9PZ97;O88700	250;247	Blm	S	250	+	0.821314	GADCLSRDVICIDNDSASEELTEKDTQESQS	VICIDNDsASEELTE	2519.4	2820.3	2293	3138.4
E9PZD2	MICAL-like protein 2	E9PZD2;Q3TN34	60;143	Micall2	S	60	+	0.999595	ELSGKKGLSQPAKLPSPAQTQRSPLSPARTN	sQPAKLPsPAQTQRs	19094	16811	13339	19439
E9PZD2	MICAL-like protein 2	E9PZD2;Q3TN34	572;655	Micall2	S	572	+	0.997242	VNVGNTAVFLQAGKKSPSISPRVGKTSVGSR	FLQAGKKsPsIsPRV	23546.5	19949.6	12398.6	18685.7
E9PZD2	MICAL-like protein 2	E9PZD2;Q3TN34	683;766	Micall2	S	683	+	0.974905	RKPCPAGSGPSPAALSPSPSHRKKLAVPPSL	GPSPAALsPsPSHRK	3470.9	3165.6	2650.3	2217.8
E9PZD2	MICAL-like protein 2	E9PZD2;Q3TN34	749;832	Micall2	S	749	+	0.885897	AVLDSGLAPPGEAVTSPVRLHPDYIPQEELQ	PPGEAVtsPVRLHPD	6673.4	9926	12432	12625
E9PZF0	Nucleoside diphosphate kinase;Nucleoside diphosphate kinase B	E9PZF0;Q01768	235;120	Gm20390	S	235	+	0.807787	RGDFCIQVGRNIIHGSDSVESAEKEIHLWFK	GRNIIHGsDsVEsAE	6460	4828.8	5152.4	6697.9
E9PZJ8	Activating signal cointegrator 1 complex subunit 3	E9PZJ8	2197	Ascc3	S	2197	+	0.999466	KANISTKDSDVFTDLSV______________	SDVFTDLsV______	498.87	872.39	578.29	455.4
E9PZM7		E9PZM7	336	Scaf11	S	336	+	0.799753	STRNTRAETVSQSQKSPVSNYSECDAPGNSN	tVsQsQKsPVsNYSE	2030.85	1942.03	1566.91	2069.68
E9PZM7		E9PZM7	357	Scaf11	S	357	+	0.880612	SECDAPGNSNSSVSISPPAESEKQTRQAPKR	sNSSVSIsPPAEsEK	998.85	1645.6	667.9	1392.9
E9PZM7		E9PZM7	498	Scaf11	S	498	+	0.997459	DTGIEAKEFCADHDISPDTSLRGRDSAEHQE	FCADHDIsPDTsLRG	5856.5	6377.3	4227.2	5892.3
E9PZM7		E9PZM7	821	Scaf11	S	821	+	0.856044	VDKAPKPRTRRSRFHSPSTTWSPNKDAAQEK	TRRsRFHsPsttWsP	21780	19172.4	16186.7	18850.6
E9PZM7		E9PZM7	823	Scaf11	S	823	+	0.777615	KAPKPRTRRSRFHSPSTTWSPNKDAAQEKRR	RsRFHsPsttWsPNK	25480.8	21985.3	17886.5	18888.6
E9PZM7		E9PZM7	827	Scaf11	S	827	+	0.901622	PRTRRSRFHSPSTTWSPNKDAAQEKRRAQSP	HsPsttWsPNKDAAQ	14533	12763	10623	10548
E9PZN2	cAMP-specific 3',5'-cyclic phosphodiesterase 7B	E9PZN2;E9Q0W7;Q9QXQ1	439;478;426	Pde7b	S	439	+	1	AQWKSLLSNQHRRRGSGQDLAGPAPETLEQT	NQHRRRGsGQDLAGP	8719	7946.7	8771.7	8910.8
E9PZP3	Receptor-interacting serine/threonine-protein kinase 3	E9PZP3;Q9QZL0	107;171	Ripk3	S	107		0.781029	HAKLADFGLSTFQGGSQSGSGSGSGSRDSGG		1334.7	1106.8	885	1112.8
E9PZP8		E9PZP8;F6RXM1	2708;213	Herc1	S	2708	+	0.77241	PTRRAQTPPISSLPASPSDEVGRRQSLTSPD	PISsLPAsPSDEVGR	3728	3392.2	2881.7	2917.5
E9PZP8		E9PZP8	4855	Herc1	S	4855	+	0.943946	MDNYMLSRNVDNAEGSDTDY___________	NVDNAEGsDtDY___	5283.4	7819.3	4951.1	5288.4
E9Q4Y9	WW domain-containing adapter protein with coiled-coil	E9Q4Y9;E9Q020;E9Q5D5;Q924H7;E9Q6U6;E9PVK9;E9PXS5;E9PZH6	8;8;8;53;8;8;59;8	Wac	S	8	+	1	________MRDAADPSPPNKMLRRSNSPENK	MRDAADPsPPNKMLR	2616.5	2573.7	2166.8	2639.7
E9Q4Y9	WW domain-containing adapter protein with coiled-coil	E9Q4Y9;E9Q020;E9Q5D5;Q924H7;F6R357;F6Z247	359;360;463;511;94;265	Wac	S	359	+	0.764143	QQPVTADKQQSHDPVSPRSLQRLSSQRSPSP	QQSHDPVsPRSLQRL	5616.9	4232.7	3564	5925.2
E9Q8D5	CCR4-NOT transcription complex subunit 2	E9Q8D5;E9Q027;Q8C5L3	165;124;165	Cnot2	S	165	+	0.994398	GIPSRTNSMSSSGLGSPNRSSPSIICMPKQQ	MssSGLGsPNRSsPS	22849	21800	21697	17923
E9Q9Q7	Actin-binding LIM protein 1	E9Q9Q7;E9Q9D1;E9Q9D2;E9Q030;E9Q9C7;E9Q9C4;E9Q9C0;E9Q9C1;E9Q9C2;E9QK41;Q8K4G5	210;236;264;355;478;492;524;554;587;671;671	Ablim1	S	210	+	0.775174	PPSLAAVGTDPRRRSSGREEDEEELLRRRQL	TDPRRRssGREEDEE	4273.6	3641.6	3348.5	3473.3
E9Q9Q7	Actin-binding LIM protein 1	E9Q9Q7;E9Q9D1;E9Q9D2;E9Q030;E9Q9C7;E9Q9C4;E9Q9C0;E9Q9C1;E9Q9C2;E9QK41;Q8K4G5	89;115;143;159;355;383;368;396;431;475;475	Ablim1	S	89	+	0.99415	DKQERQSLGESPRTLSPTPSAEGYQDVRDRM	GEsPRtLsPtPsAEG	6438.8	7348.9	7170.9	7488.9
E9Q9Q7	Actin-binding LIM protein 1	E9Q9Q7;E9Q9D1;E9Q9D2;E9Q030;E9Q9C7;E9Q9C4;E9Q9C0;E9Q9C1;E9Q9C2;E9QK41;Q8K4G5	93;119;147;163;359;387;372;400;435;479;479	Ablim1	S	93	+	0.979704	RQSLGESPRTLSPTPSAEGYQDVRDRMIHRS	RtLsPtPsAEGyQDV	7358.3	8316.8	8981.7	8231.4
E9Q9Q7	Actin-binding LIM protein 1	E9Q9Q7;E9Q9D1;E9Q9D2;E9Q030;E9Q9C7;E9Q9C4;E9Q9C0;E9Q9C1;E9Q9C2;E9QK41;Q8K4G5	277;303;331;422;545;559;591;621;654;738;738	Ablim1	S	277	+	0.984631	SPLHSASHAPSSKTSSLPGYGKNGLHRPVST	APSsKTSsLPGYGKN	19622	18980	17030	15333
E9Q066	La-related protein 4	E9Q066;G3X9Q6;Q8BWW4	716;717;717	Larp4	S	716	+	0.999994	GVTRRNGKEQYVPPRSPK_____________	EQYVPPRsPK_____	150260	137980	116290	140330
F8VQE2	Kinesin-like protein;Kinesin-like protein KIF21B	F8VQE2;E9Q0A4;Q9QXL1	1150;1150;1150	Kif21b	S	1150	+	0.999999	KFKGEPKLSAQMKAVSAECLGPPLDSSTKNI	SAQMKAVsAECLGPP	7507.5	7320.1	7675.7	5887.7
F8VQE2	Kinesin-like protein;Kinesin-like protein KIF21B	F8VQE2;E9Q0A4;Q9QXL1	1271;1271;1271	Kif21b	S	1271		0.874014	SRLTSNQSQGSALDKSDDSDSSLSEVLRGII		1495.6	1672.3	1697.2	1663.6
F8VQE2	Kinesin-like protein;Kinesin-like protein KIF21B	F8VQE2;E9Q0A4;Q9QXL1	1198;1198;1198	Kif21b	S	1198	+	0.970486	SIRDPYYRDKVSRTVSLPTRGSTFPRQSRGA	DKVSRTVsLPTRGST	12580	12208	13707	11179
E9Q0A7		E9Q0A7	59	Oxr1	S	59	+	0.999997	APGDPGCGPEELRPPSPASPEGPDTGQKKTL	PEELRPPsPAsPEGP	4424.2	6516.2	8185.5	8072
E9Q0A7		E9Q0A7	62	Oxr1	S	62	+	0.999923	DPGCGPEELRPPSPASPEGPDTGQKKTLDKK	LRPPsPAsPEGPDTG	2091.8	4140.6	6189.5	6583.5
E9Q0A7	Oxidation resistance protein 1	E9Q0A7;Q4KMM3	83;90	Oxr1	S	83	+	1	TGQKKTLDKKDGRRMSFQKPKGTIEYTVESR	KKDGRRMsFQKPKGT	14233	15840	21136	14086
E9Q0A7	Oxidation resistance protein 1	E9Q0A7;Q4KMM3	194;201	Oxr1	S	194	+	0.858038	PPASTVSGIRPARVVSSTSEEEEAFTEKFLK	IRPARVVsstsEEEE	6355.2	9965.9	18865.9	14356.3
E9Q0A7	Oxidation resistance protein 1	E9Q0A7;Q4KMM3	195;202	Oxr1	S	195	+	0.804231	PASTVSGIRPARVVSSTSEEEEAFTEKFLKI	RPARVVsstsEEEEA	5172.8	5995	10488	6408.2
E9Q0A7	Oxidation resistance protein 1	E9Q0A7;Q4KMM3	197;204	Oxr1	S	197	+	0.882795	STVSGIRPARVVSSTSEEEEAFTEKFLKINC	ARVVsstsEEEEAFT	11249	14122.8	19980.6	18773.5
E9Q3I8	Intersectin-1	E9Q3I8;E9Q3I9;E9Q3I4;E9Q3I5;E9Q0N0;Q9Z0R4;D3Z6P4;Q6NZJ5	203;203;166;203;203;203;142;203	Itsn1	S	203	+	0.981828	SGPGSQLNTKLQKAQSFDVASAPPAAEWAVP	TKLQKAQsFDVAsAP	1457.5	1945.3	1777.2	1482
E9Q3I8	Intersectin-1	E9Q3I8;E9Q3I9;E9Q3I4;E9Q3I5;E9Q0N0;Q9Z0R4;F6ZLP6	969;974;932;974;974;969;29	Itsn1	S	969	+	0.94233	FPKSYVKLISGPVRKSTSIDTGPTESPASLK	IsGPVRKstsIDtGP	7903.7	8811.4	11662	8099.1
E9Q3I8	Intersectin-1	E9Q3I8;E9Q3I9;E9Q3I4;E9Q3I5;E9Q0N0;Q9Z0R4;F6ZLP6	971;976;934;976;976;971;31	Itsn1	S	971	+	0.750136	KSYVKLISGPVRKSTSIDTGPTESPASLKRV	GPVRKstsIDtGPtE	31532	32288	41442	36048
E9Q3I8	Intersectin-1	E9Q3I8;E9Q3I9;E9Q3I4;E9Q3I5;E9Q0N0;Q9Z0R4;D3Z6P4;Q6NZJ5	334;334;297;334;334;334;273;334	Itsn1	S	334	+	1	VISSSSVDQRLPEEPSSEDEQQPEKKLPVTF	QRLPEEPssEDEQQP	23266.2	23595.8	23752	20801.8
E9Q3I8	Intersectin-1	E9Q3I8;E9Q3I9;E9Q3I4;E9Q3I5;E9Q0N0;Q9Z0R4;D3Z6P4;Q6NZJ5	335;335;298;335;335;335;274;335	Itsn1	S	335	+	1	ISSSSVDQRLPEEPSSEDEQQPEKKLPVTFE	RLPEEPssEDEQQPE	59333	59099	57661	54640
E9Q3I8	Intersectin-1	E9Q3I8;E9Q3I9;E9Q3I4;E9Q3I5;E9Q0N0;Q9Z0R4;CON__ENSEMBL:ENSBTAP00000001528	897;902;860;902;902;897;906	Itsn1	S	897	+	0.989209	QRSAFTPATATGSSPSPVLGQGEKVEGLQAQ	tATGSsPsPVLGQGE	26097	25580	26517	22602
E9Q3I8	Intersectin-1	E9Q3I8;E9Q3I9;E9Q3I4;E9Q3I5;E9Q0N0;Q9Z0R4;D3Z6P4;Q6NZJ5	315;315;278;315;315;315;254;315	Itsn1	S	315	+	0.871356	PPEYIPPSFRRVRSGSGMSVISSSSVDQRLP	FRRVRsGsGMsVISS	9442.1	8171.5	8720.1	7009.2
E9Q0U7	Heat shock protein 105 kDa	E9Q0U7;Q61699	769;810	Hsph1	S	769	+	1	NVCEPVVTQPKPKIESPKLERTPNGPNIDKK	QPKPKIEsPkLERtP	55470	48128	38533	51756
E9Q0X4	Collagen alpha-1(XVI) chain	E9Q0X4;Q8BLX7	260;260	Col16a1	S	260	+	0.785898	GGCPPETSKSRRDTQSNELIEINPQTEGKVY	KSRRDtQsNELIEIN	2244.2	1992.6	2132.2	3804
E9Q0Y4	Signal-induced proliferation-associated protein 1	E9Q0Y4;P46062	53;53	Sipa1	S	53	+	0.823025	TFEPRPARGPLLRSGSDAGEVRPPTPASPRA	GPLLrsGsDAGEVRP	5734.1	5145.6	3629.9	5124.8
E9Q0Y4	Signal-induced proliferation-associated protein 1	E9Q0Y4;P46062	65;65	Sipa1	S	65	+	0.772615	RSGSDAGEVRPPTPASPRARAHSHEDASRPA	VRPPtPAsPRARAHs	5361.2	5541.2	5498.3	4835.1
E9Q2V3	Transcription factor Sp1	E9Q2V3;E9Q113;G3X8Q0;O89090	51;51;58;58	Sp1	S	51	+	0.785077	STGSSSSSGGGGGQESQPSPLALLAATCSRI	GGGGGQEsQPsPLAL	2270.8	1197.1	1320.2	2097.3
E9Q137		E9Q137	302	Tex264	S	302		1	RLNPEAKLLGPPRELSTPERGEE________		7653.7	6710.5	5423.5	6614.9
E9Q137		E9Q137	243	Tex264	S	243		0.958197	LDVRPGSRETSATTLSPGAGNRGWDDGDNRS		6268.1	5099.1	4773.7	5684.2
E9Q156	tRNA (guanine-N(7)-)-methyltransferase non-catalytic subunit Wdr4;tRNA (guanine-N(7)-)-methyltransferase non-catalytic subunit WDR4	E9Q156;Q9EP82	435;392	Wdr4	S	435	+	0.999979	KEERLQQQLKKKRQRSPFPGSPEQTKKACPG	LKKKRQRsPFPGsPE	45314	37449	29191.3	32958.7
E9Q156	tRNA (guanine-N(7)-)-methyltransferase non-catalytic subunit Wdr4;tRNA (guanine-N(7)-)-methyltransferase non-catalytic subunit WDR4	E9Q156;Q9EP82	440;397	Wdr4	S	440	+	0.998519	QQQLKKKRQRSPFPGSPEQTKKACPGQSALS	QRsPFPGsPEQtKKA	60052	51771	42756	51242
Q3UR03	Myomegalin	Q3UR03;E9Q1A0;G3X9L9;Q80YT7	808;862;862;742	Pde4dip	S	808		0.76727	DSTSLTAREEASIPRSTLGDSDTVAGLEKEL		4430.5	3980	3457	2830.7
Q3UR03	Myomegalin	Q3UR03;E9Q1A0;G3X9L9;Q80YT7	813;867;867;747	Pde4dip	S	813		0.861168	TAREEASIPRSTLGDSDTVAGLEKELSNAKE		2410.6	2229.5	2266.5	1780.2
H3BKV0	HMG box-containing protein 1	H3BKV0;E9Q469;E9Q1A8;Q8R316	216;390;390;380	Hbp1	S	216	+	0.782176	SAVYVLSSMARQRRASLSCGGGPGTGQEFSG	MARQRRAsLsCGGGP	7659.5	8273.7	8890.3	8530.7
E9Q1D5	Transforming growth factor beta-1-induced transcript 1 protein	E9Q1D5;Q62219	409;448	Tgfb1i1	S	409	+	0.976237	FCLRPLTKGSFQERASKPYCQPCFLKLFG__	GSFQERAsKPYCQPC	4899.8	5189.8	5208.5	4519
E9Q1D5	Transforming growth factor beta-1-induced transcript 1 protein	E9Q1D5;Q62219	155;194	Tgfb1i1	S	155	+	0.999997	PPQPPAASPTREGCPSPPGQTSKGSLDTMLG	PtREGCPsPPGQtsK	39153	39612	30862	31356
E9Q1D5	Transforming growth factor beta-1-induced transcript 1 protein	E9Q1D5;Q62219	147;186	Tgfb1i1	S	147	+	0.927401	QNHLPASGPPQPPAASPTREGCPSPPGQTSK	PPQPPAAsPtREGCP	46163	50611	45668.1	45502
E9Q9F5	Septin-7	E9Q9F5;E9Q1G8;O55131	424;424;423	43715	S	424	+	0.890014	ANWEAQQRILEQQNSSRTLEKNKKKGKIF__	ILEQQnssRtLEKNK	20016	18883	27483	13850
E9Q1P8	Interferon regulatory factor 2-binding protein 2	E9Q1P8	169	Irf2bp2	S	169	+	1	NGFSKLEEPPELNRQSPNPRRAHAVPPTLVP	PPELNRQsPNPRRAH	26496	23259	22289	18013
E9Q1P8	Interferon regulatory factor 2-binding protein 2	E9Q1P8	71	Irf2bp2	S	71	+	0.941011	ARQLKRAHGCFPEGRSPTGAQPAAAKPPPLS	GCFPEGRsPtGAQPA	10740	11463	14068	16683
E9Q1P8	Interferon regulatory factor 2-binding protein 2	E9Q1P8	300	Irf2bp2	S	300	+	0.991856	KTVRDTLLALHQHGHSGPFESKFKKEPALTA	ALHQHGHsGPFESKF	5691.3	6240.9	3472.5	5574
E9Q1P8	Interferon regulatory factor 2-binding protein 2	E9Q1P8	343	Irf2bp2	S	343	+	1	NGSKAVARTARKRKPSPEPEGEVGPPKINGE	TARKRKPsPEPEGEV	32077	28543	26246	29033
E9Q1U6	CBP80/20-dependent translation initiation factor	E9Q1U6;Q6PEE2	18;18	Ctif	S	18	+	1	NSSAASASSEAGSSRSQEIEELERFIDSYVL	SEAGSSRsQEIEELE	6814.5	7156.5	5224.5	6395.5
E9Q1U8	Transcription intermediary factor 1-alpha	E9Q1U8;Q64127	742;812	Trim24	S	742	+	0.998392	NSSNGKSEWSDASQKSPVHVGETRKEDDPNE	WSDAsQKsPVHVGET	12571	11091	11574	11541
Q6PHZ2	Calcium/calmodulin-dependent protein kinase type II subunit delta	E9Q1W0;Q6PHZ2;E9Q1T1;A0A0G2JGS4;Q8CCM0	319;319;319;319;319	Camk2d	S	319	+	0.999592	ILTTMLATRNFSAAKSLLKKPDGVKESTESS;ILTTMLATRNFSAAKSLLKKPDGVKINNKAN	RNFsAAKsLLKKPDG	4616.4	6003.5	17941	6317.4
E9Q1W0		E9Q1W0;E9Q1V9;E9PXV3;F6RWZ9	506;482;154;163	Camk2d	S	506		0.814865	RRDGKWQNVHFHRSGSPTVPIN_________		5709.2	5790.1	5511.2	4744.7
E9Q1W7		E9Q1W7	890	Tbck	S	890	+	0.995781	GGINKIRPTGLLTVPSPQI____________	TGLLTVPsPQI____	889.42	675.69	448.71	511.53
E9Q944		E9Q944;E9Q238	353;325	Kank1	S	353	+	0.996131	ASSQNEACGVRKRSYSAGNASQLELLARARR	GVRKRsysAGNAsQL	2564.4	2262	3611.5	2731.9
E9Q284	Coilin	E9Q284;Q5SU73	149;146	Coil	S	149	+	0.999594	KHCKRQEDSGQNEKASDLETKLLPDETGRTK	SGQNEKAsDLEtKLL	10713	9493.8	9140.2	10239
E9Q284	Coilin	E9Q284;Q5SU73	174;171	Coil	S	174	+	0.958736	ETGRTKSKKKSKVTGSPAEEDEEETKKKSSK	KKSKVtGsPAEEDEE	6416.2	6786.4	5354.9	7075.3
E9Q286	Little elongation complex subunit 1	E9Q286	676	Ice1	S	676	+	0.833534	CFPKENDPENSLSTLSPKSKLGTSTFSDWKS	ENSLSTLsPKSKLGT	7254	6610.4	6581	6918.1
E9Q286	Little elongation complex subunit 1	E9Q286	910	Ice1	S	910		0.752706	PSPEVSVSWRNPICDSPSDSLLAENFSCSTD		1391.5	1521.8	1084	999.44
E9Q286	Little elongation complex subunit 1	E9Q286	1616	Ice1	S	1616		0.94089	LPPLIATPPRSSQTLSPLVPNSGPSSRSSPA		2022.8	1606.1	1154.6	2215.4
E9Q2A6	Protein-tyrosine kinase 2-beta	E9Q2A6;Q3UDE9;Q9QVP9	375;375;375	Ptk2b	S	375	+	0.999999	GSLIMHAKKDGEKRNSLPQIPTLNLEARRSH	KDGEKRNsLPQIPtL	7242	6576.9	5260.5	6157
E9Q2B0	General transcription factor 3C polypeptide 4	E9Q2B0;Q8BMQ2	466;607	Gtf3c4	S	466	+	0.999977	LWKPTHEDSKILLVDSPGMGDGEDEQQEEGT	SKILLVDsPGMGDGE	3197.7	3428.3	2779.4	2780.8
E9Q2E4		E9Q2E4;Q6GQX8	1498;161	Gm15800	S	1498	+	0.891778	LHVTIAAQAGLTRSISGTPAETPACKSASET	AGLTRsIsGTPAETP	7157.9	10046	14764	12734
E9Q2H1	E3 ubiquitin-protein ligase UBR5	E9Q2H1;Q80TP3	1549;1543	Ubr5	S	1549	+	0.989756	SQSSYIIRNPQQRRISQSQPVRGRDEEQDDI	NPQQRRIsQSQPVRG	5196.5	4908.7	4174.1	4545.7
E9Q2H1	E3 ubiquitin-protein ligase UBR5	E9Q2H1;Q80TP3	327;321	Ubr5	S	327	+	1	ESVLRLRERRWLDGASFDNERGSTSKEGESN	RRWLDGAsFDNERGS	6590.1	7161.5	6418.8	7225.1
E9Q2I4		E9Q2I4	34	Elmsan1	S	34		0.999857	GDQEPAAKEQPPPLQSPPQSLRAKEEQYGAH		4388.2	5128.3	4243.5	4232.8
E9Q2I4		E9Q2I4	915	Elmsan1	S	915		0.993697	KTSQKFPRVPPPRRESPSEERLEPKREVTEP		12198	11072	10762	11945
E9Q2I4		E9Q2I4	456	Elmsan1	S	456		0.999985	IRSGVIQSTKRRRRVSQEANLLTLAQKAVEL		10773	12509	12297	11892
E9Q2I4		E9Q2I4	653	Elmsan1	S	653		0.999998	ERSFEPPPYTPPPILSPVREGSGLYFNAIIS		1905.31	1746.22	1861.5	2308.37
E9Q2I4		E9Q2I4	988	Elmsan1	S	988		0.942756	NDVLILRSHEPNAPGSAGIQTSEKPREGPGK		2677.3	3038.3	2717.4	2416.3
E9Q2N1	Bromodomain and WD repeat-containing protein 1	E9Q2N1;Q921C3	1789;1789	Brwd1	S	1789	+	0.995211	SGQKLRADSISEEADSEPESSVLCKNTHLCK	sIsEEADsEPESSVL	2490.1	1851.5	1276.4	1932.4
E9Q2N1	Bromodomain and WD repeat-containing protein 1	E9Q2N1;Q921C3	1810;1810	Brwd1	S	1810	+	0.800752	VLCKNTHLCKKAKILSDSEDCEEKCGERRGP	CKKAKILsDsEDCEE	4157.4	3120.8	2948.2	3371.5
E9Q2N1	Bromodomain and WD repeat-containing protein 1	E9Q2N1;Q921C3	1927;1927	Brwd1	S	1927	+	0.831708	ITQRASVATDKMKLTSDAEDLSLESVCTRSK	TDKMKLtsDAEDLSL	1227.7	1199.8	1123.8	1213.3
E9Q2N1	Bromodomain and WD repeat-containing protein 1	E9Q2N1;Q921C3	1830;1830	Brwd1	S	1830	+	0.999329	CEEKCGERRGPEVEGSPVSEALREAILAPQC	RGPEVEGsPVsEALR	4572.3	3987.6	3433.6	3433.8
Q5SQA7	Transducin-like enhancer protein 1	Q5SQA7;Q5SQA2;E9Q2Q6;Q5SQA4;Q5SQA3;Q62440	31;284;284;292;294;284	Tle1	S	31	+	0.92002	NGIDKNRLLKKDASGSPASTASSGSSSSLKS	LKKDASGsPASTASS	5152.6	3980.9	4011.3	3354.2
Q8VC91	NF-kappa-B essential modulator	Q8VC91;E9Q2Y3;Q7TSS3;O88522	379;392;398;380	Ikbkg	S	379	+	1	PAHHSFHLALSNQRRSPPEEPPDFCCPKCQY	ALsNQRRsPPEEPPD	13303	11910	10104	12021
E9Q309		E9Q309	2421	Cep350	S	2421	+	0.960018	SQLTRSSRSRATGSGSDEEISECLGEKSLSV	SRATGSGsDEEISEC	8940.9	9006.9	7462.7	7419.9
E9Q309		E9Q309	2221	Cep350	S	2221	+	0.949135	AQTESRDSLESAPSLSPVKELNAPDRIYDVS	LEsAPsLsPVKELNA	5679	5661	4635.2	7090.9
E9Q390	Myoferlin	E9Q390;Q69ZN7	340;340	Myof	S	340	+	0.929966	TGDEPPPEKRDRDNDSDDVESNLLLPAGIAL	KRDRDNDsDDVESNL	1292.9	1544	1185.6	708.22
E9Q390	Myoferlin	E9Q390;Q69ZN7	174;174	Myof	S	174	+	0.999494	GIVRGPGPKGPSGTVSEAQLARRITKGKSSR	KGPsGtVsEAQLARR	6477.6	5575.9	7289.2	5600.5
E9Q3E2	Synaptopodin	E9Q3E2;Q8CC35	833;833	Synpo	S	833	+	0.865122	TSSRTPSRTVSPRAASPAKPSSLDLVPNLPR	TVsPRAAsPAkPssL	5372.3	6272.7	7491.6	4558.3
E9Q3E2	Synaptopodin	E9Q3E2;Q8CC35	854;854	Synpo	S	854	+	0.998567	SLDLVPNLPRAGLPPSPALPRPSRSSPGLYT	PrAGLPPsPALPRPs	2987.4	2453.8	3122.7	2172.1
E9Q3E2	Synaptopodin	E9Q3E2;Q8CC35	512;512	Synpo	S	512	+	0.995129	GEKAWAPPASSMADRSPQPQRHIMSRSPMVE	ASsMADRsPQPQRHI	8254.6	7158	6126.9	6195.6
[truncated: 5,447 more rows]
