# Supplementary material for: Quantitative Phosphoproteomics Reveals System-Wide Phosphorylation Network Altered by Spry in Mouse Mammary Stromal Fibroblasts
Source: Int J Mol Sci. 2019 Oct 30;20(21):5400. doi: 10.3390/ijms20215400 (PMC6862705; doi:10.3390/ijms20215400)
Supplement: Supplementary file 1 [file ijms-20-05400-s001.zip › Table S2 Results of differently regulated phosphosites.xlsx]

## Sheet:  result_limma_regulated
Gene.names	logFC	AveExpr	t	P.Value	adj.P.Val	B	Amino_acid	position	threshold	Known_sites
2310035C23Rik	-0.926578	-2.97774	-3.59217	0.0161721	0.216192	-2.8069	S	180	Down	+
Aak1	-0.586125	1.27076	-4.32981	0.00782037	0.189018	-2.05315	S	676	Down	+
Abl2	0.811162	-1.89985	5.04109	0.00417184	0.170469	-1.41326	S	832	Up	+
Actr8	-0.604478	-1.1083	-4.41531	0.00722569	0.186784	-1.97185	S	132	Down	+
Adam17	0.601094	-0.509657	3.89027	0.0119396	0.20846	-2.49087	T	754	Up	+
Adcyap1r1	-1.09851	-3.76864	-2.98901	0.0311888	0.260201	-3.49298	S	439	Down	+
Add1	-1.45564	0.571421	-5.38743	0.00314287	0.157058	-1.13023	S	586	Down	+
Add3	0.59429	1.90466	3.56742	0.0165951	0.217925	-2.83384	S	673	Up	+
Aftph	0.677199	0.733361	3.21417	0.0242424	0.242235	-3.22981	S	311	Up	+
Ahctf1	1.02839	0.535493	6.37918	0.00149928	0.14628	-0.411337	S	528	Up	+
Ahctf1	0.664362	-1.07682	3.09935	0.0275385	0.250844	-3.36301	S	1214	Up	+
Ahdc1	0.647769	-0.497057	3.74049	0.0138821	0.210348	-2.64771	S	1396	Up	+
Ahnak	1.39237	-0.431136	7.78741	0.000607572	0.14628	0.414237	T	177	Up	+
Ahnak	1.88843	1.19528	7.16179	0.000890732	0.14628	0.0724713	S	178	Up	+
Ahnak	1.12344	0.65253	4.9758	0.00440765	0.173824	-1.46864	S	565	Up	+
Ahnak	1.38236	0.356722	4.93671	0.00455629	0.173824	-1.50211	S	2985	Up	+
Ahnak	0.803386	-0.509547	4.26947	0.00827444	0.192446	-2.11128	S	3140	Up	+
Ahnak	1.20555	-0.211398	3.78807	0.0132281	0.210348	-2.59747	S	4879	Up	+
Ahnak	1.22791	2.80061	3.53731	0.0171266	0.220229	-2.86676	S	2381	Up	+
Akap12	0.721411	1.22575	5.54025	0.00278568	0.154513	-1.01089	S	270	Up	+
Akap12	1.37101	2.15379	5.24717	0.00351892	0.163554	-1.24271	S	273	Up	+
Akap12	1.62903	1.68672	5.0097	0.00428334	0.173585	-1.43981	T	272	Up	+
Akap9	1.38657	0.410073	6.00495	0.00195974	0.149553	-0.667627	S	3676	Up	+
Akt1s1	0.746676	-2.79893	3.24672	0.0233909	0.23928	-3.19244	S	214	Up
Amfr	1.07342	-1.32657	6.55742	0.00132565	0.14628	-0.295175	S	542	Up	+
Amotl1	0.612888	-2.82423	3.02199	0.0300437	0.256882	-3.45394	S	840	Up	+
Anapc1	1.08241	-0.230872	8.57498	0.000389293	0.14628	0.795496	S	688	Up	+
Ank2	0.794571	0.405168	5.74259	0.00238364	0.150741	-0.857869	S	3692	Up	+
Ank3	0.663598	-0.218479	2.66138	0.0456445	0.293046	-3.88929	S	1865	Up	+
Anks1	-0.721552	1.92455	-5.2016	0.00365233	0.165251	-1.27988	S	663	Down	+
Ap2m1	-0.697247	-0.119041	-2.7578	0.0407357	0.287482	-3.77117	S	45	Down	+
Api5	0.755899	2.55191	3.13645	0.0264211	0.24833	-3.31974	S	469	Up	+
Araf	-1.06492	-3.99673	-2.69436	0.0438955	0.291507	-3.84876	S	186	Down	+
Arfgef2	-0.586319	-2.17505	-3.96441	0.011095	0.206422	-2.41469	S	356	Down	+
Arhgap17	-0.800614	1.6153	-3.74257	0.0138528	0.210348	-2.64551	T	740	Down	+
Arhgap23	-0.678923	-2.17452	-3.13954	0.0263304	0.248306	-3.31615	S	155	Down	+
Arhgap31	-7.84807	-8.8906	-65.5765	2.0465e-08	0.000151359	4.23586	S	464	Down	+
Arhgap42	-0.645994	-0.315451	-5.23394	0.00355706	0.163554	-1.25347	Y	759	Down	+
Arhgap5	0.794097	0.616375	4.9923	0.00434663	0.173824	-1.45459	S	1203	Up	+
Arhgap5	0.70279	-1.1391	3.44279	0.0189263	0.225047	-2.9711	S	765	Up	+
Arhgef12	0.997467	0.736957	3.82237	0.0127786	0.210348	-2.56149	S	190	Up	+
Arhgef17	-0.754612	-2.09061	-5.6559	0.0025469	0.151219	-0.922742	S	324	Down	+
Arhgef2	-0.721562	-2.55822	-2.62418	0.0477103	0.297503	-3.93516	S	856	Down	+
Arhgef40	1.21803	-1.88273	4.46077	0.00693097	0.183733	-1.92912	T	1524	Up	+
Arhgef40	-0.585267	-2.32936	-2.74231	0.0414832	0.288084	-3.79006	S	938	Down	+
Arid1a	1.44188	0.99709	5.49722	0.00288119	0.154513	-1.04416	S	1931	Up	+
Arl14ep	0.831711	0.0962242	5.7516	0.00236739	0.150741	-0.851185	S	182	Up	+
Arl6ip6	1.2876	-0.394609	4.2997	0.00804327	0.190058	-2.08208	S	80	Up	+
Arvcf	-0.993388	1.94824	-6.67404	0.0012249	0.14628	-0.221142	T	33	Down
Asap1	1.81966	-3.01058	6.12794	0.00179202	0.14628	-0.581493	T	1063	Up	+
Aspscr1	0.883668	1.93921	5.46349	0.00295875	0.154513	-1.07042	S	202	Up	+
Atg16l2	-1.00669	0.0648845	-7.74309	0.000623705	0.14628	0.391226	S	154	Down
Atp2b1	-0.684348	-0.392413	-3.78554	0.013262	0.210348	-2.60013	S	1178	Down	+
Atp6v0a2	-0.794768	-2.65864	-6.17042	0.00173807	0.14628	-0.552179	S	854	Down
Atxn2	-0.589036	0.871738	-3.4709	0.0183695	0.222723	-2.93991	S	418	Down	+
Atxn2l	0.857529	-1.6305	4.85365	0.00489208	0.173824	-1.57402	S	493	Up	+
Atxn2l	0.625361	1.34968	4.7805	0.00521202	0.176826	-1.63825	S	681	Up	+
Atxn2l	-0.593424	1.34494	-2.87201	0.0356644	0.273529	-3.6328	S	407	Down	+
Baz1a	0.713218	-1.01608	3.89955	0.0118298	0.20846	-2.48128	S	1409	Up	+
Bclaf1	-0.605301	0.968537	-2.8764	0.0354841	0.273529	-3.62752	S	834	Down	+
Birc6	0.593426	-1.39755	4.10603	0.00966622	0.200256	-2.27183	S	4821	Up
Bmp2k	0.755599	-1.15819	5.10111	0.00396802	0.170469	-1.36293	S	865	Up	+
Bola1	-0.600251	-1.23635	-2.60802	0.0486398	0.298394	-3.95514	S	81	Down	+
Brd8	0.801208	-2.13292	3.9632	0.0111082	0.206422	-2.41592	S	268	Up	+
Brd8	0.801208	-2.13292	3.9632	0.0111082	0.206422	-2.41592	T	264	Up	+
Brms1l	0.61233	-0.755542	4.97037	0.00442794	0.173824	-1.47327	S	197	Up	+
Cald1	0.926871	3.3885	4.31098	0.00795888	0.189168	-2.07122	S	526	Up	+
Camsap2	0.672228	-1.13708	4.53946	0.00645327	0.183159	-1.85598	S	1003	Up	+
Casc5	0.902572	-2.28632	5.83591	0.0022215	0.150741	-0.789164	S	794	Up	+
Cast	1.03751	2.21626	7.42561	0.000755465	0.14628	0.221126	S	185	Up	+
Cast	0.898123	0.846825	6.74984	0.00116427	0.14628	-0.173836	S	290	Up	+
Cast	0.781216	0.267782	3.22039	0.0240772	0.241609	-3.22266	S	269	Up	+
Ccdc22	-0.621394	-3.16198	-2.78356	0.0395252	0.283814	-3.7398	S	113	Down	+
Ccne1	0.702448	-0.652197	5.64104	0.0025762	0.151219	-0.933968	T	393	Up	+
Cct2	1.21628	0.491065	7.22979	0.000853288	0.14628	0.111445	S	260	Up	+
Cdk17	-0.593134	-1.56844	-3.88827	0.0119633	0.20846	-2.49294	S	137	Down	+
Cdkn1b	-0.600114	-0.814787	-4.1836	0.00897437	0.196401	-2.19506	S	178	Down	+
Cdkn2aip	1.0008	0.41638	5.17637	0.00372873	0.166131	-1.30059	S	124	Up	+
Cdv3	0.696978	-0.460736	4.70264	0.0055797	0.180508	-1.70755	S	95	Up	+
Cep170	-0.723396	1.28083	-4.86861	0.00482955	0.173824	-1.56099	S	355	Down	+
Cep170	-0.694809	1.70694	-4.47698	0.00682933	0.183159	-1.91398	S	358	Down	+
Cep76	0.605349	-0.915731	3.61057	0.0158658	0.214866	-2.78695	S	83	Up	+
Cfap36	0.726854	-2.38552	4.07428	0.00996702	0.20275	-2.30355	S	74	Up
Cgnl1	1.86974	-3.30625	7.14332	0.000901239	0.14628	0.0618027	S	389	Up	+
Champ1	0.687069	0.601327	5.14765	0.00381798	0.169089	-1.32428	T	371	Up	+
Champ1	0.609747	-0.581463	2.88218	0.0352483	0.27298	-3.62057	S	375	Up	+
Chi3l1	-0.936746	-1.76726	-4.11213	0.00960963	0.200205	-2.26576	T	269	Down
Chka	0.961368	-5.31882	3.59741	0.0160842	0.216192	-2.80121	S	63	Up	+
Clasp1	-0.779854	-0.391331	-4.14886	0.00927684	0.197751	-2.22931	S	1044	Down	+
Clasrp	-0.798108	0.363774	-5.92332	0.0020813	0.149553	-0.725851	S	541	Down	+
Clip1	-0.911171	2.11176	-5.86753	0.00216954	0.150741	-0.766149	S	353	Down	+
Cluh	-0.859356	-1.22061	-4.78212	0.00520465	0.176826	-1.63681	S	1297	Down
Cnnm4	-0.700076	1.18203	-5.05953	0.00410795	0.170469	-1.39774	S	661	Down	+
Cobll1	-0.649164	-0.746746	-3.39821	0.0198493	0.226552	-3.02085	S	960	Down	+
Cobll1	0.719373	2.05346	3.30797	0.0218789	0.236696	-3.1226	S	761	Up	+
Cog3	-1.38484	2.49879	-4.17608	0.00903886	0.196622	-2.20246	S	501	Down
Crtc3	0.632695	-1.53682	3.40882	0.0196251	0.226552	-3.00898	S	370	Up	+
Ctage5	0.680852	-2.42216	3.00509	0.0306245	0.258939	-3.47392	S	496	Up	+
Ctnnd1	0.783884	-0.0213873	4.92922	0.00458544	0.173824	-1.50855	S	252	Up	+
Ctr9	-1.38003	0.738218	-9.23887	0.000274947	0.14628	1.07999	S	1020	Down	+
Ctr9	-1.38003	0.738218	-9.23887	0.000274947	0.14628	1.07999	S	1021	Down	+
Cttnbp2nl	0.685108	0.10299	5.10364	0.00395969	0.170469	-1.36082	S	559	Up	+
D10Wsu102e	-0.763135	-0.209403	-4.83789	0.00495903	0.173824	-1.58778	S	177	Down	+
Dab2ip	-0.704739	0.246265	-3.56021	0.0167206	0.21849	-2.84171	S	872	Down	+
Dbnl	1.03277	-0.245953	4.34543	0.00770766	0.187467	-2.03821	S	291	Up	+
Dbr1	-0.628919	-2.65686	-3.05626	0.0289036	0.254489	-3.41354	S	548	Down	+
Dcaf6	-0.789857	-1.5191	-6.46104	0.00141639	0.14628	-0.357527	S	336	Down	+
Dclk1	-0.66679	-1.5089	-3.73249	0.0139957	0.211053	-2.6562	S	392	Down	+
Dclk1	0.640435	-2.23523	2.82873	0.0374985	0.279575	-3.68503	S	364	Up
Ddx10	0.619471	-0.0869739	4.60636	0.00607715	0.180508	-1.79461	S	522	Up
Dgcr8	-0.720262	-1.0051	-4.62367	0.00598402	0.180508	-1.77884	S	95	Down	+
Dnajc8	0.61259	1.11471	3.67102	0.014905	0.212274	-2.7218	S	35	Up	+
Dnm1l	-0.881433	1.03506	-4.42744	0.00714568	0.186747	-1.96042	S	539	Down	+
Dnttip1	-0.598586	0.497315	-2.85117	0.0365347	0.276468	-3.65792	S	160	Down	+
Dock9	0.590856	-0.320854	3.16023	0.0257319	0.246289	-3.29212	S	20	Up	+
Dok1	1.29179	-0.23638	7.44117	0.00074828	0.14628	0.229681	S	269	Up	+
Dpysl2	-0.823551	0.180136	-4.20759	0.00877211	0.196401	-2.17152	T	509	Down	+
Dpysl2	-0.796174	3.14409	-3.4373	0.0190374	0.225098	-2.97722	T	512	Down	+
Dpysl2	-0.752296	3.35959	-3.2015	0.0245833	0.242235	-3.2444	S	517	Down	+
Dpysl2	-0.643362	3.49715	-3.10122	0.0274809	0.250844	-3.36083	T	514	Down	+
Dpysl3	0.704391	2.5134	4.12261	0.00951323	0.199886	-2.25533	S	101	Up
Dync1i2	0.639495	0.470454	3.18478	0.0250415	0.24475	-3.2637	S	81	Up	+
Dync1li1	1.09303	-0.855377	3.96522	0.0110862	0.206422	-2.41386	T	515	Up	+
Dync1li1	0.693422	-0.230641	3.35683	0.0207521	0.230653	-3.06733	S	516	Up	+
Dyrk2	-0.824683	-2.63881	-3.53827	0.0171094	0.220229	-2.8657	S	48	Down	+
Dyrk2	-0.643978	0.236528	-3.51138	0.0176001	0.221535	-2.89523	T	115	Down
Ece2	0.602594	-1.49527	3.49962	0.0178199	0.221997	-2.90819	S	9	Up
Edc4	0.654137	-2.72247	3.62896	0.0155662	0.214211	-2.76706	S	727	Up	+
Efr3a	1.13921	-0.275788	7.14182	0.000902096	0.14628	0.0609378	S	220	Up	+
Efs	0.839278	-2.2913	4.93518	0.00456224	0.173824	-1.50342	S	80	Up
Ehbp1	0.730182	0.0601234	3.00965	0.0304667	0.258749	-3.46853	S	659	Up	+
Ei24	0.638223	-0.753277	3.69037	0.0146116	0.212069	-2.70108	S	344	Up	+
Ei24	0.638223	-0.753277	3.69037	0.0146116	0.212069	-2.70108	S	348	Up	+
Eif3c	-1.15926	-1.0335	-7.31165	0.000810668	0.14628	0.157748	S	9	Down	+
Eif4ebp1	0.714592	-0.860089	3.79862	0.0130879	0.210348	-2.58637	T	69	Up	+
Eif4g2	-0.72424	-0.446763	-6.02314	0.00193379	0.149553	-0.654764	T	469	Down	+
Elac2	-0.596614	0.757523	-4.18116	0.00899524	0.196401	-2.19746	S	796	Down	+
Eps15l1	0.61582	0.337562	5.23619	0.00355055	0.163554	-1.25164	S	229	Up	+
Eps15l1	0.79843	-1.26363	4.65514	0.00581891	0.180508	-1.75031	S	610	Up	+
Erbb2	0.720903	-1.91059	3.06959	0.0284732	0.252396	-3.39788	S	1103	Up
Erbb2	0.720903	-1.91059	3.06959	0.0284732	0.252396	-3.39788	S	1108	Up
Erf	1.06794	-2.63172	3.68132	0.014748	0.21221	-2.71076	S	154	Up
Erf	1.06794	-2.63172	3.68132	0.014748	0.21221	-2.71076	S	161	Up	+
Evi5l	-7.61103	-9.00912	-15.8289	2.112e-05	0.0781018	2.75912	S	47	Down
F11r	0.877008	-3.71363	3.6288	0.0155687	0.214211	-2.76723	S	297	Up	+
Fam114a2	1.57701	-1.55769	5.41731	0.00306897	0.156168	-1.10663	S	119	Up	+
Fam129b	-3.47066	-3.72791	-8.54679	0.000395293	0.14628	0.782707	S	695	Down	+
Fam129b	1.67389	-1.5312	6.21447	0.00168414	0.14628	-0.522023	S	650	Up	+
Fam134c	-1.26271	-3.91453	-4.61007	0.00605702	0.180508	-1.79122	S	436	Down	+
Fam13b	-0.710284	-0.968821	-3.46091	0.0185652	0.223629	-2.95098	S	437	Down
Fam21	1.45197	-0.517082	3.07288	0.0283681	0.252396	-3.39401	S	832	Up	+
Fam219a	0.61326	-1.56277	3.55767	0.016765	0.218573	-2.84448	T	85	Up	+
Fam63a	0.699825	1.25518	2.7186	0.0426569	0.289441	-3.81905	S	103	Up	+
Fam65a	-0.677012	-1.07708	-4.92758	0.00459185	0.173824	-1.50996	S	748	Down	+
Fam65b	-0.808025	-1.28953	-6.50257	0.00137642	0.14628	-0.330532	S	37	Down	+
Fam65b	-1.03794	-1.81845	-4.64114	0.00589169	0.180508	-1.76298	S	21	Down	+
Fam98c	0.942556	-1.05799	4.39293	0.0073761	0.186784	-1.99301	S	1216	Up	+
Farp1	0.596758	-2.07415	3.85962	0.0123102	0.209784	-2.52265	S	23	Up	+
Fgd1	0.660893	-0.799415	3.50513	0.0177164	0.221997	-2.90211	S	135	Up	+
Flna	-0.654431	-0.895237	-3.63255	0.0155084	0.214211	-2.76318	S	2406	Down	+
Flna	0.72147	0.33569	3.04435	0.0292942	0.25494	-3.42756	S	1010	Up	+
Flnb	0.983436	-0.799297	7.26566	0.000834295	0.14628	0.131813	S	833	Up	+
Flnb	0.810497	0.371641	5.17778	0.0037244	0.166131	-1.29943	S	983	Up	+
Flnc	1.86749	-1.0148	9.06744	0.000300113	0.14628	1.0095	S	2147	Up	+
Flnc	1.2695	1.21633	3.21973	0.0240945	0.241609	-3.22341	S	2627	Up
Flnc	0.815424	0.885859	3.09295	0.0277364	0.250844	-3.37049	S	2633	Up	+
Fmnl3	-1.20457	-4.67009	-6.19955	0.00170218	0.14628	-0.532209	S	174	Down	+
Fmr1	-0.598402	-3.02683	-2.72384	0.0423945	0.289133	-3.81264	S	573	Down
Fntb	0.710783	-5.26276	6.08989	0.00184203	0.148083	-0.607936	T	470	Up	+
Foxk1	1.6874	-4.24932	6.97302	0.00100536	0.14628	-0.0381849	S	225	Up	+
Foxk1	1.6874	-4.24932	6.97302	0.00100536	0.14628	-0.0381849	S	229	Up	+
Foxk1	-0.931218	-0.414016	-6.12192	0.00179982	0.14628	-0.585663	T	422	Down	+
Frmd4a	0.855355	-0.499221	6.63882	0.00125434	0.14628	-0.243338	S	418	Up	+
Frmd6	-0.65414	1.43635	-4.71338	0.00552725	0.180508	-1.69794	S	544	Down	+
Gatad2b	-0.997386	-2.90227	-7.80888	0.000599935	0.14628	0.425321	S	123	Down	+
Gda	-1.53982	-4.64614	-7.10382	0.000924202	0.14628	0.0388771	S	379	Down	+
Gga2	1.30883	-4.39328	2.7598	0.0406402	0.287286	-3.76873	S	414	Up	+
Gigyf2	1.13061	-2.51325	3.82925	0.0126905	0.210348	-2.55429	T	25	Up	+
Gigyf2	0.816617	-0.173293	3.45702	0.0186421	0.223727	-2.9553	S	26	Up	+
Gigyf2	0.768025	-0.0753058	3.27399	0.0227037	0.238099	-3.16127	S	30	Up	+
Gja1	1.4132	-4.07993	3.10896	0.0272438	0.250844	-3.35177	S	282	Up	+
Gm15800	0.740468	0.558336	3.23535	0.0236845	0.240647	-3.20547	S	1498	Up	+
Gm28062	0.923371	1.61805	5.4975	0.00288055	0.154513	-1.04394	S	26	Up	+
Golga5	0.665822	0.98567	4.15667	0.0092078	0.197751	-2.22159	S	150	Up	+
Golgb1	1.84206	-0.206702	7.98645	0.000540961	0.14628	0.515463	S	1913	Up
Gorasp1	0.963587	-2.87746	3.06972	0.0284691	0.252396	-3.39772	T	220	Up	+
Gorasp1	0.745584	-2.24152	2.6465	0.0464586	0.295177	-3.90762	T	216	Up	+
Gtf2ird2	-1.11536	1.11565	-5.55056	0.00276335	0.154513	-1.00295	S	173	Down
Gtse1	0.743117	0.647419	3.9267	0.0115156	0.20846	-2.45332	S	73	Up	+
Gtse1	1.03531	-1.173	3.30026	0.022063	0.237522	-3.13135	S	68	Up	+
Gys1	0.939088	-2.17392	4.82933	0.00499583	0.174288	-1.59528	S	664	Up	+
Haus6	0.59911	1.25356	4.53213	0.0064961	0.183159	-1.86275	S	849	Up	+
Hdac4	-0.92935	0.633729	-4.38724	0.00741495	0.186784	-1.99841	S	629	Down	+
Hdgfrp2	1.11546	-0.19912	3.38658	0.0200986	0.227164	-3.0339	S	450	Up	+
Hgsnat	0.679469	-1.17869	5.45126	0.00298747	0.154513	-1.07998	S	238	Up	+
Hic1	-0.910879	1.1514	-4.881	0.00477843	0.173824	-1.55022	S	526	Down	+
Hmga1	1.21615	1.30475	8.63273	0.000377336	0.14628	0.82151	S	36	Up	+
Hmgn1	1.34606	3.86582	6.41791	0.00145937	0.14628	-0.385784	S	7	Up	+
Hmgn1	-0.770906	-0.871059	-3.89936	0.0118321	0.20846	-2.48148	S	20	Down	+
Hnrnpab	-0.866435	0.31887	-3.94358	0.0113251	0.20846	-2.436	S	247	Down	+
Homer3	0.739524	-0.0615024	6.33477	0.00154666	0.14628	-0.440863	S	159	Up	+
Hsd17b2	-0.848172	0.67522	-3.62701	0.0155976	0.214211	-2.76917	T	310	Down
Hspb1	0.718666	2.11095	4.65133	0.00583864	0.180508	-1.75376	S	13	Up	+
Hspb8	1.0249	2.3064	6.54004	0.00134149	0.14628	-0.306341	S	87	Up	+
Ibtk	0.623049	-1.48103	4.94428	0.00452708	0.173824	-1.49561	S	1005	Up	+
Ik	1.22916	0.884334	5.48524	0.00290845	0.154513	-1.05346	S	402	Up	+
Ilk	0.604531	0.99557	2.61676	0.0481348	0.298161	-3.94433	S	186	Up	+
Inpp5f	0.71297	0.205711	2.79982	0.0387822	0.281909	-3.72006	S	123	Up	+
Ivns1abp	-0.594687	-0.888717	-3.98119	0.0109135	0.20504	-2.39758	S	322	Down	+
Ivns1abp	-0.594687	-0.888717	-3.98119	0.0109135	0.20504	-2.39758	S	325	Down	+
Iws1	-1.07142	-0.540477	-8.60958	0.000382076	0.14628	0.811112	S	200	Down	+
Iws1	-1.07142	-0.540477	-8.60958	0.000382076	0.14628	0.811112	S	209	Down	+
Iws1	-0.971385	0.485986	-7.1811	0.000879903	0.14628	0.0835865	S	183	Down	+
Iws1	-1.2341	-0.0613814	-6.17225	0.00173579	0.14628	-0.550924	S	372	Down	+
Iws1	-1.2341	-0.0613814	-6.17225	0.00173579	0.14628	-0.550924	S	375	Down	+
Jun	1.26397	-2.064	2.93061	0.033339	0.266495	-3.56253	S	63	Up	+
Kank2	0.870221	0.0650433	3.34876	0.0209337	0.230653	-3.07644	S	358	Up	+
Kansl2	-1.20215	-4.7859	-3.38209	0.0201956	0.227334	-3.03892	S	149	Down	+
Kat7	-1.70591	-0.962036	-3.38379	0.0201588	0.227278	-3.03702	S	59	Down	+
Kdm1a	-0.657296	-1.79923	-4.04305	0.0102736	0.203903	-2.33493	S	40	Down	+
Kdm1a	-0.657296	-1.79923	-4.04305	0.0102736	0.203903	-2.33493	S	46	Down	+
Kif13b	1.12453	-2.25122	3.40368	0.0197334	0.226552	-3.01473	S	912	Up	+
Kif1a	0.922398	-1.12091	5.3238	0.0033073	0.159682	-1.18091	S	1412	Up	+
Kif20b	-1.02648	-1.14435	-6.06405	0.00187692	0.149266	-0.625995	S	1694	Down	+
Kif3b	0.800184	1.16454	4.24795	0.00844371	0.193943	-2.13215	S	681	Up	+
Kifap3	1.13775	0.725891	3.58986	0.0162111	0.216192	-2.80941	S	60	Up	+
Klhl32	-0.947679	-0.184827	-6.75892	0.00115725	0.14628	-0.168215	Y	434	Down
Klhl9	-0.681041	-1.81321	-2.67796	0.0447557	0.29267	-3.8689	S	603	Down	+
Kmt2d	0.782054	-0.0169089	5.75399	0.0023631	0.150741	-0.849413	S	2597	Up	+
Kmt2d	0.71402	-3.07428	2.8715	0.0356854	0.273529	-3.63342	S	2208	Up	+
Kmt2d	0.71402	-3.07428	2.8715	0.0356854	0.273529	-3.63342	S	2217	Up	+
Kpna2	-0.615244	-2.16486	-5.09199	0.00399823	0.170469	-1.37055	S	55	Down	+
Larp1	0.690638	1.21971	3.98031	0.0109229	0.20504	-2.39847	T	765	Up	+
Larp1	1.06198	-2.23568	3.69353	0.0145644	0.212069	-2.6977	S	830	Up	+
Larp6	-0.753796	-1.17829	-4.71462	0.0055212	0.180508	-1.69682	S	56	Down	+
Ldhal6b	-1.17802	1.87977	-4.90794	0.00466945	0.173824	-1.52689	T	320	Down
Leo1	-0.705359	0.644994	-5.9545	0.00203385	0.149553	-0.70351	S	280	Down	+
Lima1	1.08832	-0.790865	6.56565	0.00131823	0.14628	-0.2899	S	602	Up	+
Lima1	0.919938	2.22519	3.20097	0.0245976	0.242235	-3.24501	S	735	Up	+
Lmnb1	0.654036	3.1208	3.78349	0.0132895	0.210348	-2.60229	S	24	Up	+
Lmnb1	0.622331	3.11063	3.71637	0.0142279	0.211388	-2.67334	T	21	Up	+
Lpin3	1.30419	-3.53782	3.63091	0.0155347	0.214211	-2.76495	S	94	Up	+
Lrrfip1	0.867754	2.50194	3.65803	0.0151056	0.213616	-2.73574	S	302	Up	+
Lrrfip1	0.827583	0.308158	3.18082	0.0251513	0.244762	-3.26827	S	284	Up	+
Lrrk2	0.758624	0.335637	4.231	0.00857982	0.194651	-2.14865	S	955	Up	+
Maf1	-0.694719	-2.53955	-4.3518	0.00766217	0.187467	-2.03212	S	120	Down	+
Maged2	0.844956	-0.360526	3.7738	0.0134205	0.210348	-2.6125	S	101	Up	+
Map1a	0.786218	-1.46407	5.04789	0.00414815	0.170469	-1.40753	S	2447	Up	+
Map1a	0.694094	-1.11334	4.91777	0.00463042	0.173824	-1.51841	S	1443	Up	+
Map1a	0.819816	-1.59705	4.30836	0.00797838	0.189168	-2.07374	S	2450	Up	+
Map1b	0.882265	-0.0929039	5.33048	0.00328956	0.159682	-1.17555	Y	1792	Up	+
Map1b	0.621113	-1.85917	4.71697	0.0055098	0.180508	-1.69472	S	1789	Up	+
Map1b	0.776658	2.51908	3.92487	0.0115365	0.20846	-2.4552	S	1793	Up	+
Map1b	0.951112	1.20716	3.15294	0.025941	0.246289	-3.30058	S	1391	Up	+
Map1b	0.855085	-1.96427	2.82439	0.0376879	0.280052	-3.69027	S	2094	Up	+
Map1b	0.754877	1.38423	2.76775	0.0402634	0.28606	-3.75904	S	1395	Up	+
Map2k2	0.996897	-3.46267	3.17805	0.0252285	0.24519	-3.27147	S	226	Up	+
Map2k4	0.853187	-2.80315	5.07879	0.00404243	0.170469	-1.38159	S	255	Up	+
Map3k11	1.24062	-4.09562	6.14643	0.00176829	0.14628	-0.568701	S	525	Up	+
Map7d1	0.679504	1.59103	4.93017	0.00458176	0.173824	-1.50774	S	428	Up	+
Map7d1	1.25873	-2.33697	3.90196	0.0118015	0.20846	-2.47879	S	422	Up	+
Map7d1	0.635229	-0.807554	2.79433	0.0390312	0.281909	-3.72672	T	53	Up	+
Mapk3	0.73003	1.35534	3.19781	0.0246837	0.242362	-3.24866	Y	205	Up	+
Mapkbp1	-0.705221	-0.00447873	-4.52694	0.00652664	0.183159	-1.86755	S	889	Down
Marcks	0.789602	4.27332	3.33464	0.0212557	0.232555	-3.09239	S	138	Up	+
Marcksl1	-1.49171	-0.860277	-3.28324	0.0224757	0.238099	-3.15072	T	170	Down	+
Mef2d	-0.685391	-2.08831	-5.755	0.0023613	0.150741	-0.848668	S	230	Down	+
Mical3	0.848493	0.0424008	5.67583	0.00250824	0.151219	-0.90774	S	1179	Up	+
Mical3	0.864582	-2.26252	4.63428	0.00592773	0.180508	-1.7692	S	1187	Up	+
Micall2	0.669481	0.463625	2.9148	0.0339494	0.268605	-3.58144	S	749	Up	+
Mink1	-0.65359	-1.3553	-3.23524	0.0236872	0.240647	-3.20559	S	637	Down	+
Minpp1	-0.718294	-3.25135	-5.81777	0.00225198	0.150741	-0.802431	S	478	Down
Mkl1	-0.686762	0.598526	-5.40307	0.00310393	0.156168	-1.11786	S	407	Down	+
Mkl1	-0.686762	0.598526	-5.40307	0.00310393	0.156168	-1.11786	T	403	Down	+
Mkl1	1.27376	-0.410286	5.20263	0.00364924	0.165251	-1.27904	S	338	Up	+
Mkl1	0.616601	-0.198937	4.79666	0.00513927	0.176791	-1.62398	S	463	Up	+
Mkl2	1.41703	-0.0455792	9.35634	0.000259151	0.14628	1.12717	S	913	Up	+
Mlana	-0.698574	-1.90828	-2.97542	0.0316751	0.261634	-3.50912	S	112	Down	+
Mllt4	1.01034	-1.38647	4.87909	0.00478628	0.173824	-1.55188	S	1704	Up	+
Mon1a	-0.8168	-1.80812	-6.51912	0.00136086	0.14628	-0.319824	S	56	Down	+
Mpdz	1.01892	-1.12917	4.1879	0.00893774	0.196401	-2.19083	T	165	Up
Mphosph8	0.628268	1.7629	4.59012	0.00616606	0.181854	-1.80944	S	392	Up
Mprip	1.0522	1.1942	5.74205	0.00238462	0.150741	-0.858272	S	603	Up	+
Mrgbp	-1.04546	-2.27829	-5.80955	0.00226594	0.150741	-0.808454	S	191	Down	+
Msh6	-0.959826	-1.03235	-3.84622	0.0124764	0.210348	-2.53659	S	137	Down	+
Mta1	0.947214	-0.257826	3.55074	0.0168872	0.219504	-2.85206	S	505	Up	+
Mtcl1	-0.90949	-3.26483	-4.70001	0.00559268	0.180508	-1.70991	S	255	Down
Mtdh	0.862316	1.58743	3.56983	0.0165534	0.217925	-2.83122	S	297	Up	+
Mtdh	0.920337	0.075448	3.27878	0.0225854	0.238099	-3.15581	T	96	Up	+
Mtm1	-0.648962	-1.2276	-4.32248	0.00787398	0.189168	-2.06018	S	13	Down	+
Myef2	1.22528	-0.705913	7.7695	0.000614031	0.14628	0.404959	S	420	Up	+
Myot	-0.63745	-1.95376	-5.56565	0.00273105	0.154513	-0.991366	Y	461	Down
NA	-0.644841	-3.4585	-5.34993	0.00323856	0.159682	-1.16002	S	947	Down
NA	0.639188	-1.70373	3.8052	0.0130014	0.210348	-2.57947	S	82	Up	+
NA	0.84657	-0.787222	3.74775	0.01378	0.210348	-2.64002	S	115	Up	+
Nab2	0.635399	3.24826	3.02316	0.0300041	0.256882	-3.45256	S	171	Up	+
Nav1	-0.643501	-2.52256	-4.82294	0.00502351	0.174431	-1.60088	S	93	Down	+
Ncapd2	0.815891	1.25518	2.86119	0.0361133	0.274788	-3.64583	S	1320	Up	+
Ncl	-0.786859	2.90535	-5.5182	0.00283415	0.154513	-1.0279	S	34	Down	+
Ncl	-0.786859	2.90535	-5.5182	0.00283415	0.154513	-1.0279	S	40	Down	+
Ncoa7	0.601805	-2.06002	3.92567	0.0115273	0.20846	-2.45437	S	211	Up	+
Ncor2	-0.659381	-0.95901	-5.48491	0.00290922	0.154513	-1.05372	S	955	Down	+
Ndc1	0.59724	-0.51548	2.79632	0.0389405	0.281909	-3.7243	S	434	Up	+
Nedd4l	-0.627191	1.68572	-4.35796	0.00761853	0.187467	-2.02625	S	363	Down	+
Nelfa	0.719433	-0.00289359	5.65284	0.0025529	0.151219	-0.925049	S	363	Up	+
Nes	0.789683	2.49635	5.98232	0.00199257	0.149553	-0.683679	S	894	Up	+
Nfatc4	-0.819962	0.0685926	-3.39002	0.0200245	0.227164	-3.03004	S	272	Down	+
Nfib	0.633852	1.91651	4.84456	0.00493057	0.173824	-1.58195	S	264	Up	+
Nfix	0.604973	2.18167	3.26024	0.0230474	0.23928	-3.17697	T	267	Up	+
Nol8	0.586335	-0.911549	3.42683	0.019251	0.225853	-2.98887	S	734	Up	+
Nop2	0.65631	1.87262	4.11572	0.00957648	0.200205	-2.26218	S	59	Up	+
Nop56	1.02025	2.13531	6.88062	0.00106782	0.14628	-0.0937009	S	270	Up	+
Nphp3	1.19803	-0.43956	5.86591	0.00217217	0.150741	-0.767325	S	1183	Up
Nsd1	-0.724109	-0.960694	-5.96722	0.00201486	0.149553	-0.694435	S	2472	Down	+
Nsmce4a	-0.783773	-4.33044	-5.71695	0.00243061	0.150871	-0.876952	S	375	Down	+
Nucb2	-0.804426	0.094497	-5.23281	0.00356032	0.163554	-1.25439	S	89	Down	+
Nucks1	-0.899159	-1.36835	-7.85577	0.000583647	0.14628	0.449394	S	113	Down	+
Nucks1	-0.613488	-0.279326	-4.44988	0.00700029	0.184228	-1.93933	S	214	Down	+
Nufip2	0.802238	0.692386	3.73869	0.0139075	0.210348	-2.64962	S	626	Up	+
Numa1	0.914817	-0.51517	3.02378	0.0299827	0.256882	-3.45182	S	1974	Up	+
Nup153	-0.741039	0.38169	-5.4855	0.00290785	0.154513	-1.05326	S	193	Down
Nup153	1.61978	-3.33464	3.91968	0.0115959	0.20846	-2.46053	S	520	Up
Nup153	0.97922	-0.629451	2.79789	0.0388696	0.281909	-3.7224	S	603	Up
Nup35	0.786666	-2.46658	2.69399	0.0439148	0.291507	-3.84922	S	258	Up	+
Osmr	0.779274	-1.47713	5.04579	0.00415545	0.170469	-1.4093	S	780	Up
Oxr1	0.666962	1.09332	3.78148	0.0133165	0.210348	-2.6044	S	197	Up	+
Oxr1	1.09536	0.644221	3.70584	0.0143818	0.212069	-2.68456	S	194	Up	+
Oxr1	1.16402	-0.756293	3.34112	0.0211071	0.231615	-3.08506	S	62	Up	+
Oxr1	0.645443	-0.148395	2.83446	0.0372496	0.27952	-3.6781	S	59	Up	+
Pak2	0.701124	-1.62998	3.29605	0.0221644	0.237577	-3.13615	S	197	Up	+
Palld	1.72059	-1.34924	5.12712	0.00388333	0.170469	-1.34129	S	779	Up	+
Palld	1.20039	-2.14191	3.51375	0.0175562	0.221535	-2.89262	S	782	Up	+
Palld	0.968521	3.63669	3.151	0.0259968	0.246503	-3.30282	S	901	Up	+
Palm	0.586954	0.541244	3.42596	0.019269	0.225853	-2.98985	S	157	Up	+
Pbrm1	0.739767	0.850168	4.83841	0.00495682	0.173824	-1.58733	S	906	Up	+
Pbxip1	-0.587785	-2.3524	-4.68707	0.00565683	0.180508	-1.72153	S	85	Down
Pcyt1a	-0.748265	-0.424351	-4.48807	0.00676076	0.183159	-1.90364	S	347	Down	+
Pdlim1	1.46811	-0.573956	11.2262	0.000109657	0.14628	1.76987	S	144	Up	+
Pdlim1	1.29036	-0.265643	5.92239	0.00208274	0.149553	-0.72652	S	90	Up	+
Pdlim7	1.43813	-1.84192	6.85508	0.00108588	0.14628	-0.109202	T	214	Up	+
Pdlim7	1.43813	-1.84192	6.85508	0.00108588	0.14628	-0.109202	T	215	Up	+
Peak1	0.7033	0.671977	5.95859	0.00202771	0.149553	-0.700588	S	584	Up	+
Peak1	0.830341	-1.82119	4.58225	0.00620967	0.181854	-1.81664	T	778	Up	+
Peak1	0.774135	0.537581	4.54472	0.00642277	0.183159	-1.85113	S	897	Up
Peak1	-0.805713	-0.173921	-4.27863	0.00820353	0.192004	-2.10241	S	791	Down	+
Pelp1	1.18053	0.455502	3.24672	0.0233909	0.23928	-3.19244	S	482	Up
Phldb2	0.899558	-1.72352	5.00646	0.00429504	0.173585	-1.44256	T	591	Up	+
Phldb2	0.784304	-0.792925	3.10322	0.0274194	0.250844	-3.35848	S	392	Up	+
Phlpp2	-0.657527	-0.691186	-5.74311	0.0023827	0.150741	-0.857485	S	1242	Down	+
Picalm	1.20032	-1.56094	3.60521	0.0159543	0.214932	-2.79275	S	187	Up	+
Pik3c2a	0.695817	-0.154934	4.23928	0.00851304	0.194178	-2.14059	S	261	Up	+
Pik3c2a	1.05936	-1.69471	4.03996	0.0103045	0.203903	-2.33805	S	1553	Up	+
Pikfyve	-0.62469	2.26886	-3.4051	0.0197035	0.226552	-3.01315	S	1708	Down	+
Plcg1	1.44797	-0.201818	9.00027	0.000310718	0.14628	0.981324	S	1221	Up	+
Plec	-0.634763	-0.0778741	-5.27246	0.00344735	0.16344	-1.22221	S	4381	Down	+
Plec	1.56002	-1.1774	4.40657	0.007284	0.186784	-1.9801	S	4413	Up	+
Plec	-0.670922	1.54944	-4.00731	0.0106378	0.204889	-2.37104	S	4620	Down	+
Plec	-1.94248	-3.1057	-3.49918	0.0178281	0.221997	-2.90867	S	4623	Down	+
Plekhm1	1.3293	0.366071	4.65371	0.00582629	0.180508	-1.7516	S	433	Up	+
Plekhm1	0.857317	0.894141	3.78125	0.0133196	0.210348	-2.60464	T	435	Up	+
Pnn	0.750193	1.23654	6.49917	0.00137964	0.14628	-0.332734	S	68	Up	+
Pnn	0.605623	0.971958	3.93918	0.0113744	0.20846	-2.4405	S	66	Up	+
Ppap2b	0.744914	-1.24703	4.64017	0.0058968	0.180508	-1.76387	S	298	Up	+
Ppfibp1	0.908213	0.402763	2.61458	0.0482605	0.298394	-3.94703	S	37	Up	+
Ppme1	0.926143	0.977189	4.14577	0.00930428	0.197751	-2.23236	S	92	Up	+
Ppp1r14a	-0.945549	-1.09916	-7.49673	0.000723277	0.14628	0.260045	S	136	Down	+
Ppp1r18	1.54409	0.588365	6.39411	0.00148375	0.14628	-0.401466	S	224	Up	+
Ppp1r18	1.11068	0.925988	5.27802	0.00343187	0.16344	-1.21773	S	234	Up	+
Ppp2r5e	-0.620841	0.592544	-2.99779	0.0308795	0.258939	-3.48258	S	33	Down	+
Prkd3	-1.2661	-4.43074	-7.1224	0.000913314	0.14628	0.0496819	S	748	Down	+
Proser2	-0.780839	0.503353	-3.3485	0.0209396	0.230653	-3.07673	T	140	Down
Prpf31	1.31422	-3.42382	3.75106	0.0137337	0.210348	-2.63652	T	455	Up	+
Prr12	-0.935046	0.190084	-5.59555	0.00266835	0.154513	-0.968505	S	909	Down	+
Prrc2a	0.614459	-0.980806	3.62658	0.0156045	0.214211	-2.76962	S	709	Up	+
Prrc2b	-0.820393	0.73617	-6.40965	0.00146778	0.14628	-0.391219	S	1147	Down
Prune2	-1.18262	-4.15139	-7.30495	0.000814059	0.14628	0.153985	S	2560	Down
Ptk2	0.753052	0.432628	4.68532	0.0056656	0.180508	-1.7231	S	948	Up	+
Ptpn12	0.661432	0.714725	2.86224	0.0360696	0.274738	-3.64457	S	748	Up	+
R3hdm1	-0.771202	1.00368	-4.71576	0.00551568	0.180508	-1.69581	S	881	Down	+
Rab11fip5	0.744671	0.285802	4.61123	0.00605078	0.180508	-1.79017	S	1313	Up	+
Rab13	0.60839	1.57157	3.67922	0.0147799	0.212256	-2.71301	S	97	Up	+
Rab3il1	0.708995	1.37236	4.20619	0.00878378	0.196401	-2.17289	S	180	Up	+
Rab3ip	1.11991	0.282382	6.78473	0.00113756	0.14628	-0.152274	S	218	Up	+
Rai1	2.66934	-4.52213	5.75249	0.0023658	0.150741	-0.850528	S	666	Up	+
Rai14	0.863145	0.600388	4.01986	0.0105083	0.204223	-2.35834	S	318	Up	+
Rai14	0.847927	0.956972	3.80922	0.0129488	0.210348	-2.57525	S	300	Up	+
Ranbp1	0.985492	-1.05815	6.1756	0.00173162	0.14628	-0.548621	S	10	Up	+
Ranbp2	1.20268	-1.62267	5.1093	0.00394112	0.170469	-1.3561	S	1438	Up	+
Raph1	1.16888	1.39717	4.72297	0.00548083	0.180508	-1.68936	S	861	Up	+
Raph1	1.20119	1.35394	4.54265	0.00643475	0.183159	-1.85304	S	858	Up	+
Raver1	0.776657	0.754674	4.94461	0.00452581	0.173824	-1.49533	S	576	Up	+
Rb1cc1	-0.695591	-0.676293	-3.59322	0.0161545	0.216192	-2.80577	S	155	Down	+
Rbm26	0.854444	0.348283	3.66437	0.0150073	0.212633	-2.72893	S	518	Up	+
Reps1	0.894301	1.01704	4.90602	0.00467713	0.173824	-1.52855	S	260	Up	+
Reps1	0.888202	-0.846452	4.18401	0.00897083	0.196401	-2.19465	S	442	Up	+
Rexo1	0.725384	-1.23807	6.20681	0.00169337	0.14628	-0.527244	S	505	Up	+
Rexo1	0.725384	-1.23807	6.20681	0.00169337	0.14628	-0.527244	S	514	Up	+
Rftn1	0.747811	0.442409	4.18057	0.0090003	0.196401	-2.19804	S	471	Up
Rgcc	0.637254	-0.000165088	5.31751	0.00332407	0.159682	-1.18594	S	97	Up	+
Rhbdf1	-0.899265	0.0175466	-3.80522	0.0130011	0.210348	-2.57945	S	347	Down	+
Riok3	-0.600137	-1.28938	-2.89876	0.0345811	0.269146	-3.60066	S	127	Down	+
Riok3	-0.600137	-1.28938	-2.89876	0.0345811	0.269146	-3.60066	S	128	Down	+
Ripk2	1.42292	-2.54691	8.56655	0.000391075	0.14628	0.791678	S	419	Up	+
Rnaseh2a	-0.855099	-1.97647	-4.37648	0.00748904	0.186784	-2.00863	S	300	Down	+
Rnf149	-1.56048	-3.59433	-3.16097	0.0257108	0.246289	-3.29126	T	327	Down	+
Rpl24	0.814202	-3.44303	3.48888	0.0180231	0.221997	-2.92003	T	83	Up	+
Rpp30	0.969694	1.60006	5.45515	0.00297831	0.154513	-1.07694	S	251	Up	+
Rprd2	0.634185	0.400598	3.52526	0.0173448	0.220229	-2.87997	S	550	Up	+
Rps6	0.686292	4.73924	3.07719	0.028231	0.252396	-3.38895	S	236	Up	+
Rps6ka4	-0.788602	0.174317	-3.48739	0.0180516	0.221997	-2.92168	T	687	Down	+
Rrp15	0.795253	1.41929	5.71269	0.00243851	0.150871	-0.880128	S	242	Up	+
Rsf1	-0.996055	-0.732197	-4.4544	0.00697145	0.184146	-1.9351	S	401	Down
Rtn4	0.76387	-0.575908	4.66034	0.00579218	0.180508	-1.74562	T	156	Up	+
Rtn4	0.595968	2.63555	3.75176	0.0137239	0.210348	-2.63578	S	105	Up	+
Safb	0.684443	-3.11018	2.76449	0.0404173	0.286328	-3.76301	S	306	Up	+
Sap30	1.66382	-4.1911	7.6641	0.000653746	0.14628	0.349769	S	131	Up	+
Sash1	0.773153	-1.03345	6.60517	0.00128325	0.14628	-0.264678	S	83	Up	+
Sash1	0.773153	-1.03345	6.60517	0.00128325	0.14628	-0.264678	S	94	Up	+
Sash1	0.590078	-0.599795	3.55648	0.016786	0.218573	-2.84579	S	534	Up	+
Scaf11	-0.750604	-3.1049	-3.15405	0.025909	0.246289	-3.29929	T	407	Down	+
Scrib	0.630144	-1.0167	3.50081	0.0177973	0.221997	-2.90686	S	821	Up	+
Scrib	0.939998	-4.34248	3.17325	0.0253631	0.245853	-3.27704	S	1612	Up
Sdpr	-0.835795	2.01511	-3.48954	0.0180106	0.221997	-2.91931	S	288	Down	+
Sec16a	-1.63135	-3.96079	-8.10076	0.000506641	0.14628	0.572059	S	467	Down	+
Sec16a	0.855697	1.14322	3.21975	0.024094	0.241609	-3.22339	S	2104	Up	+
Serbp1	-0.86723	0.53284	-3.77921	0.0133472	0.210348	-2.60679	S	63	Down
Serinc3	0.838563	-3.1666	6.54102	0.00134059	0.14628	-0.30571	S	371	Up	+
Sf3b1	0.70695	-2.37021	3.42167	0.0193575	0.226174	-2.99464	S	129	Up	+
Sf3b1	0.70695	-2.37021	3.42167	0.0193575	0.226174	-2.99464	T	142	Up	+
Shc1	0.776963	-1.58533	3.0201	0.0301079	0.25713	-3.45616	Y	423	Up	+
Sipa1l1	0.867707	-0.277391	3.49407	0.0179245	0.221997	-2.9143	S	1116	Up	+
Sipa1l3	0.96894	-2.68457	2.92992	0.0333654	0.266495	-3.56335	S	1434	Up
Slain2	-0.758301	-1.30413	-4.48621	0.00677218	0.183159	-1.90537	S	414	Down	+
Slc12a6	0.95422	-0.507286	3.11204	0.0271503	0.250844	-3.34818	S	1014	Up	+
Slc12a6	0.95422	-0.507286	3.11204	0.0271503	0.250844	-3.34818	S	1017	Up	+
Slc16a3	-0.60482	-0.138423	-4.56115	0.00632842	0.183159	-1.836	S	469	Down	+
Slc20a2	0.700288	0.137307	4.37183	0.0075213	0.186784	-2.01304	S	259	Up	+
Slc2a13	-0.617865	-3.41935	-3.71598	0.0142335	0.211388	-2.67376	S	44	Down	+
Slc2a13	-0.589647	-1.32483	-2.63033	0.0473623	0.296006	-3.92758	S	47	Down	+
Slc4a4	1.44689	-3.59174	6.66972	0.00122847	0.14628	-0.223859	S	86	Up	+
Smarca5	0.630531	0.128147	2.94414	0.0328264	0.265048	-3.54637	T	112	Up	+
Smcr8	0.876386	0.236913	4.88196	0.00477448	0.173824	-1.54939	S	416	Up	+
Smg8	-1.27143	-4.30503	-2.6448	0.0465528	0.295177	-3.90971	S	895	Down
Snta1	-0.728432	-0.419382	-3.61258	0.0158327	0.214866	-2.78477	S	194	Down	+
Sntb2	1.50559	-2.61116	11.4117	0.000101439	0.14628	1.82395	S	213	Up	+
Snx2	1.00125	-1.72012	4.58025	0.0062208	0.181854	-1.81847	T	104	Up	+
Snx2	0.799727	-1.83135	3.69241	0.014581	0.212069	-2.69889	S	97	Up	+
Snx7	1.07597	0.646835	5.42551	0.00304906	0.156168	-1.10018	S	10	Up	+
Son	0.796279	0.407218	5.59203	0.00267565	0.154513	-0.971193	S	94	Up	+
Sorbs1	-0.628651	-1.44308	-4.39527	0.0073602	0.186784	-1.99079	T	317	Down	+
Sos1	0.856558	-1.00235	6.69755	0.0012057	0.14628	-0.206404	S	1123	Up	+
Sos1	1.11321	1.29907	5.93965	0.00205629	0.149553	-0.714134	S	1122	Up
Sos1	1.17718	0.0413788	4.84577	0.00492545	0.173824	-1.5809	S	1120	Up	+
Sos1	-0.597641	-0.8209	-3.05211	0.0290391	0.25494	-3.41843	S	1082	Down	+
Spag9	0.665297	-1.54937	3.66974	0.0149246	0.212274	-2.72317	T	292	Up	+
Spice1	0.591602	-1.63427	3.1346	0.0264756	0.24833	-3.32189	S	769	Up	+
Sptbn1	-1.05919	1.50194	-5.32574	0.00330213	0.159682	-1.17935	S	2340	Down	+
Sqstm1	-0.637847	-1.33943	-5.05088	0.00413779	0.170469	-1.40502	S	367	Down	+
Sqstm1	-0.637847	-1.33943	-5.05088	0.00413779	0.170469	-1.40502	S	368	Down	+
Srpk2	0.807074	0.488823	5.82969	0.00223189	0.150741	-0.793709	S	490	Up	+
Srrm1	-0.934154	0.787996	-7.86512	0.000580465	0.14628	0.454167	S	767	Down	+
Srrm1	-0.772149	1.71389	-6.33307	0.0015485	0.14628	-0.441991	S	769	Down	+
Srrm2	-0.884096	0.551537	-6.54801	0.0013342	0.14628	-0.301216	S	2642	Down	+
Srsf11	0.724226	1.44281	5.69254	0.00247634	0.151219	-0.8952	S	200	Up	+
St5	-0.815861	-0.625782	-4.66475	0.00576955	0.180508	-1.74163	S	32	Down	+
St5	-0.898937	-1.06426	-4.55046	0.00638963	0.183159	-1.84584	S	30	Down	+
Stac2	-1.28019	-3.72609	-3.13535	0.0264534	0.24833	-3.32101	S	78	Down
Stat5a	0.734595	-0.785649	3.2829	0.0224841	0.238099	-3.15111	S	128	Up	+
Stat5b	1.39211	0.462908	3.86592	0.0122329	0.209447	-2.5161	Y	699	Up	+
Stk3	0.835556	2.47876	4.5587	0.00634239	0.183159	-1.83825	S	391	Up	+
Stmn1	1.27947	1.8392	6.40933	0.0014681	0.14628	-0.391425	S	25	Up	+
Stmn1	0.680833	0.453913	4.52893	0.00651497	0.183159	-1.86572	S	16	Up	+
Stx4	-0.643958	-2.73424	-3.28168	0.0225139	0.238099	-3.1525	S	36	Down	+
Svil	1.30412	1.53176	4.62318	0.00598663	0.180508	-1.77929	S	220	Up	+
Svil	0.698666	-1.08861	3.61825	0.0157398	0.214386	-2.77863	S	1181	Up	+
Syde1	-0.588932	2.32667	-4.1549	0.00922339	0.197751	-2.22334	S	60	Down	+
Szt2	-1.14386	-4.66787	-6.34559	0.00153495	0.14628	-0.433647	S	3230	Down	+
Szt2	-0.752158	0.299714	-3.93206	0.0114547	0.20846	-2.44781	S	1115	Down	+
Tab2	0.656213	-0.139684	3.40841	0.0196338	0.226552	-3.00945	S	450	Up	+
Tacc2	0.80955	-1.81374	3.76331	0.013564	0.210348	-2.62357	S	329	Up	+
Tbc1d10a	1.34183	-4.84409	3.10179	0.0274633	0.250844	-3.36016	S	73	Up	+
Tbc1d10a	1.34183	-4.84409	3.10179	0.0274633	0.250844	-3.36016	S	74	Up	+
Tbc1d9b	0.843325	-1.84347	4.30814	0.00798004	0.189168	-2.07395	S	1254	Up	+
Tbck	-0.64591	-3.58451	-3.98298	0.0108944	0.20504	-2.39576	S	890	Down	+
Tbxa2r	0.815112	-0.603521	2.66308	0.0455528	0.293046	-3.8872	S	322	Up	+
Tfap4	-0.837285	-1.4163	-2.69669	0.0437746	0.291148	-3.8459	S	124	Down	+
Tgfbr2	0.612308	-0.433859	2.79916	0.038812	0.281909	-3.72086	S	228	Up
Thrap3	0.997024	2.57758	6.93117	0.0010331	0.14628	-0.0632177	S	253	Up	+
Tinf2	0.632472	-2.81779	4.66391	0.00577385	0.180508	-1.74238	S	363	Up
Tinf2	0.632472	-2.81779	4.66391	0.00577385	0.180508	-1.74238	S	380	Up
Tln1	0.936951	1.5736	4.50184	0.00667671	0.183159	-1.89082	S	1201	Up	+
Tmem115	0.790435	-1.45264	6.35132	0.0015288	0.14628	-0.42983	T	329	Up	+
Tmem131	0.642586	-0.983831	3.60816	0.0159054	0.214866	-2.78955	S	1665	Up	+
Tmem209	1.30722	-3.08144	7.1453	0.000900101	0.14628	0.0629527	S	269	Up	+
Tmem230	0.702889	-0.0979032	4.49965	0.00669	0.183159	-1.89286	S	24	Up	+
Tmem230	1.16477	0.511883	3.89792	0.011849	0.20846	-2.48297	T	25	Up	+
Tmod3	1.43663	-0.30002	3.18315	0.0250867	0.24475	-3.26559	S	71	Up	+
Tnks1bp1	0.747745	1.63936	3.62051	0.015703	0.214386	-2.77619	S	976	Up	+
Tnks1bp1	0.627402	1.97047	3.41751	0.0194436	0.226534	-2.99928	S	568	Up	+
Tnks1bp1	0.743855	1.31414	2.74543	0.0413315	0.288084	-3.78626	S	912	Up	+
Tnrc18	0.66128	-2.34249	3.72998	0.0140315	0.211053	-2.65886	S	1998	Up
Tns1	-0.660145	-0.523437	-5.55128	0.00276181	0.154513	-1.0024	S	1062	Down	+
Tns1	0.720399	1.60282	5.1976	0.00366431	0.165251	-1.28316	S	604	Up	+
Top2b	-0.739548	0.743698	-6.20074	0.00170074	0.14628	-0.531397	S	1539	Down	+
Top2b	0.699866	-1.82613	3.06814	0.0285196	0.252396	-3.39958	S	1363	Up	+
Tpd52	1.44434	1.99723	6.12619	0.00179428	0.14628	-0.582705	S	108	Up	+
Tpm1	-0.692605	-1.05872	-4.39464	0.00736454	0.186784	-1.9914	S	87	Down
Trim28	0.923451	1.36435	7.15925	0.00089217	0.14628	0.0710045	S	473	Up	+
Trim56	0.607095	0.643676	4.47919	0.0068156	0.183159	-1.91192	T	413	Up	+
Trio	1.24465	0.205209	2.9347	0.0331831	0.266473	-3.55764	S	2462	Up	+
Trip12	-0.679108	1.69372	-3.77639	0.0133853	0.210348	-2.60976	S	1016	Down	+
Troap	1.48958	-5.06923	3.01896	0.0301469	0.25713	-3.45752	S	666	Up	+
Trrap	1.28328	0.0131802	8.79299	0.000346381	0.14628	0.892398	S	1797	Up	+
Trrap	0.818297	2.00327	5.64538	0.0025676	0.151219	-0.930686	S	1771	Up	+
Tsc2	0.756389	0.0814336	3.29392	0.0222158	0.237783	-3.13857	S	1211	Up
Ttc3	0.78732	-0.775803	4.62523	0.0059757	0.180508	-1.77742	S	608	Up	+
Ttc7b	-0.662899	-0.36526	-4.99064	0.00435273	0.173824	-1.456	S	629	Down	+
Tti2	0.629371	-2.15453	4.8727	0.00481261	0.173824	-1.55743	S	21	Up	+
Twf1	1.55581	-2.05004	12.081	7.73181e-05	0.14628	2.00687	S	143	Up	+
Twistnb	1.01869	0.630846	3.98173	0.0109078	0.20504	-2.39703	S	318	Up	+
Ube2o	0.605706	-0.706691	4.49432	0.00672245	0.183159	-1.89782	S	893	Up	+
Ubxn6	-0.852451	-0.415838	-5.25058	0.00350918	0.163554	-1.23994	S	36	Down	+
Ugdh	1.26264	1.93662	5.3172	0.00332491	0.159682	-1.18619	T	474	Up	+
Usp5	1.11725	-3.40607	4.02449	0.0104609	0.20414	-2.35366	T	623	Up
Utrn	0.953701	-0.303137	4.8122	0.00507043	0.175238	-1.61031	S	829	Up	+
Uxt	0.776867	-1.45325	5.86886	0.00216738	0.150741	-0.76518	S	155	Up
Vcl	1.06081	-0.603787	8.80498	0.00034419	0.14628	0.897623	S	275	Up	+
Wdfy3	0.75564	-0.575138	3.14433	0.0261904	0.247388	-3.31058	S	2277	Up	+
Wipf1	-0.596152	-3.33689	-3.25207	0.0232543	0.23928	-3.18632	S	330	Down	+
Wiz	-1.13106	0.66521	-4.08487	0.00986546	0.20268	-2.29295	S	322	Down	+
Xpr1	-1.09164	-2.30514	-4.37117	0.00752592	0.186784	-2.01367	T	624	Down	+
Yap1	0.664987	-0.353291	4.75771	0.00531663	0.178735	-1.65843	S	274	Up	+
Ybx3	-0.989223	0.822512	-6.15923	0.00175209	0.14628	-0.559877	S	52	Down	+
Yeats2	-0.600224	-3.7	-2.90338	0.0343979	0.269146	-3.59512	S	472	Down	+
Ythdc1	0.9724	0.103494	3.5676	0.0165919	0.217925	-2.83364	S	131	Up	+
Ythdf1	0.637229	-3.31846	3.86584	0.0122339	0.209447	-2.51618	S	318	Up	+
Ythdf2	0.987969	-1.57652	8.26202	0.000462528	0.14628	0.650057	S	39	Up
Zbtb11	-1.26396	0.892586	-5.47189	0.0029392	0.154513	-1.06386	Y	319	Down
Zbtb21	-0.59641	-0.0533899	-3.20432	0.024507	0.242235	-3.24115	T	459	Down
Zbtb21	-0.698725	-3.08772	-3.00212	0.0307279	0.258939	-3.47744	S	809	Down
Zc3h11a	0.948696	1.65617	3.68774	0.0146511	0.212069	-2.70389	S	741	Up	+
Zc3h4	-0.658705	2.33746	-5.04449	0.00415999	0.170469	-1.4104	S	1221	Down	+
Zcchc8	-0.925107	-3.51427	-2.6356	0.0470656	0.296006	-3.92107	S	411	Down	+
Zfml	1.42403	-1.3436	3.72558	0.0140947	0.211304	-2.66354	S	381	Up	+
Zfp106	-0.937193	0.213901	-3.53718	0.0171291	0.220229	-2.8669	S	855	Down	+
Zfyve16	1.05011	-2.28973	3.65322	0.0151807	0.213831	-2.74091	S	888	Up	+
Zmynd8	1.39876	-1.68158	6.85341	0.00108708	0.14628	-0.110218	S	412	Up
Zmynd8	0.590836	0.205484	4.92159	0.00461536	0.173824	-1.51512	S	544	Up
Zmynd8	-0.592959	-1.84481	-3.56722	0.0165985	0.217925	-2.83406	S	481	Down
Znf148	0.610634	-0.100496	4.58625	0.00618747	0.181854	-1.81298	S	412	Up	+
Znf521	-0.800286	-3.09966	-6.00252	0.00196323	0.149553	-0.669347	S	608	Down	+
Zswim8	2.00358	-4.10944	4.47209	0.00685979	0.183159	-1.91854	S	1831	Up	+
Zyx	1.01981	3.9893	5.70767	0.00244789	0.150871	-0.883882	S	305	Up	+
Zyx	0.65375	-0.21347	4.85501	0.00488636	0.173824	-1.57283	S	246	Up	+
