# Supplementary material for: Quantitative Phosphoproteomics Reveals System-Wide Phosphorylation Network Altered by Spry in Mouse Mammary Stromal Fibroblasts
Source: Int J Mol Sci. 2019 Oct 30;20(21):5400. doi: 10.3390/ijms20215400 (PMC6862705; doi:10.3390/ijms20215400)
Supplement: Supplementary file 1 [file ijms-20-05400-s001.zip › Table S3 Functional clusters by Metascape.xlsx]

## Sheet: Annotation
Input ID	Gene ID	Type	Tax ID	Homologene Gene ID	Homologene Gene Tax ID	Gene Symbol	Description	Biological Process (GO)	mmu04012 ErbB signaling pathway	GO:0030036 actin cytoskeleton organizatio	GO:0000904 cell morphogenesis involved in	R-MMU-199991 Membrane Trafficking	mmu04510 Focal adhesion	GO:0000278 mitotic cell cycle	GO:0006999 nuclear pore organization	R-MMU-68886 M Phase	mmu04010 MAPK signaling pathway	GO:0016358 dendrite development	GO:0010632 regulation of epithelial cell	R-MMU-2262752 Cellular responses to stress	GO:0034394 protein localization to cell s	GO:0051347 positive regulation of transfe	GO:0007264 small GTPase mediated signal t	GO:0034329 cell junction assembly	GO:0046777 protein autophosphorylation	GO:0007017 microtubule-based process	CORUM:5271 Kif3-cadherin-catenin complex	GO:1902498 regulation of protein autoubiq
Twf1	19230	symbol	M. musculus	19230	M. musculus	Twf1	twinfilin actin binding protein 1	GO:0043538 regulation of actin phosphorylation;GO:0031289 actin phosphorylation;GO:0051016 barbed-end actin filament capping	0.0	1.0	1.0	0.0	0.0	0.0	0.0	0.0	0.0	0.0	0.0	0.0	0.0	0.0	0.0	0.0	0.0	0.0	0.0	0.0
Sntb2	20650	symbol	M. musculus	20650	M. musculus	Sntb2	syntrophin, basic 2		0.0	0.0	0.0	0.0	0.0	0.0	0.0	0.0	0.0	0.0	0.0	0.0	0.0	0.0	0.0	0.0	0.0	0.0	0.0	0.0
Pdlim1	54132	symbol	M. musculus	54132	M. musculus	Pdlim1	PDZ and LIM domain 1 (elfin)	GO:0098609 cell-cell adhesion;GO:0007155 cell adhesion;GO:0022610 biological adhesion	0.0	0.0	0.0	0.0	0.0	0.0	0.0	0.0	0.0	0.0	0.0	0.0	0.0	0.0	0.0	0.0	0.0	0.0	0.0	0.0
Mkl2	239719	gene_synonym	M. musculus	239719	M. musculus	Mrtfb	myocardin related transcription factor B	GO:0045844 positive regulation of striated muscle tissue development;GO:0048636 positive regulation of muscle organ development;GO:1901863 positive regulation of muscle tissue development	0.0	1.0	0.0	0.0	0.0	0.0	0.0	0.0	0.0	0.0	1.0	0.0	0.0	0.0	0.0	0.0	0.0	0.0	0.0	0.0
Flnc	68794	symbol	M. musculus	68794	M. musculus	Flnc	filamin C, gamma	GO:0048747 muscle fiber development;GO:0055002 striated muscle cell development;GO:0055001 muscle cell development	0.0	1.0	0.0	0.0	1.0	0.0	0.0	0.0	1.0	0.0	0.0	0.0	0.0	0.0	0.0	0.0	0.0	0.0	0.0	0.0
Plcg1	18803	symbol	M. musculus	18803	M. musculus	Plcg1	phospholipase C, gamma 1	GO:0051281 positive regulation of release of sequestered calcium ion into cytosol;GO:0051279 regulation of release of sequestered calcium ion into cytosol;GO:0010524 positive regulation of calcium ion transport into cytosol	1.0	0.0	0.0	0.0	1.0	0.0	0.0	0.0	1.0	0.0	1.0	0.0	0.0	0.0	0.0	0.0	0.0	0.0	0.0	0.0
Vcl	22330	symbol	M. musculus	22330	M. musculus	Vcl	vinculin	GO:0090136 epithelial cell-cell adhesion;GO:0048675 axon extension;GO:0043297 apical junction assembly	0.0	0.0	1.0	0.0	1.0	0.0	0.0	0.0	0.0	0.0	0.0	0.0	1.0	0.0	0.0	1.0	1.0	0.0	0.0	0.0
Trrap	100683	symbol	M. musculus	100683	M. musculus	Trrap	transformation/transcription domain-associated protein	GO:0043968 histone H2A acetylation;GO:0043967 histone H4 acetylation;GO:0016578 histone deubiquitination	0.0	0.0	0.0	0.0	0.0	1.0	0.0	0.0	0.0	0.0	0.0	0.0	0.0	0.0	0.0	0.0	0.0	0.0	0.0	0.0
Hmga1	15361	symbol	M. musculus	15361	M. musculus	Hmga1	high mobility group AT-hook 1	GO:0006284 base-excision repair;GO:0007283 spermatogenesis;GO:0048232 male gamete generation	0.0	0.0	0.0	0.0	0.0	0.0	0.0	0.0	0.0	0.0	0.0	1.0	0.0	0.0	0.0	0.0	0.0	0.0	0.0	0.0
Anapc1	17222	symbol	M. musculus	17222	M. musculus	Anapc1	anaphase promoting complex subunit 1	GO:0031145 anaphase-promoting complex-dependent catabolic process;GO:0007091 metaphase/anaphase transition of mitotic cell cycle;GO:0070979 protein K11-linked ubiquitination	0.0	0.0	0.0	0.0	0.0	1.0	0.0	1.0	0.0	0.0	0.0	1.0	0.0	0.0	0.0	0.0	0.0	0.0	0.0	0.0
Ripk2	192656	symbol	M. musculus	192656	M. musculus	Ripk2	receptor (TNFRSF)-interacting serine-threonine kinase 2	GO:0045627 positive regulation of T-helper 1 cell differentiation;GO:0045625 regulation of T-helper 1 cell differentiation;GO:0045624 positive regulation of T-helper cell differentiation	1.0	0.0	0.0	0.0	1.0	0.0	0.0	0.0	1.0	0.0	0.0	0.0	0.0	1.0	1.0	0.0	1.0	0.0	0.0	0.0
Ythdf2	213541	symbol	M. musculus	213541	M. musculus	Ythdf2	YTH N6-methyladenosine RNA binding protein 2	GO:1903538 regulation of meiotic cell cycle process involved in oocyte maturation;GO:1903679 positive regulation of cap-independent translational initiation;GO:1903537 meiotic cell cycle process involved in oocyte maturation	0.0	0.0	0.0	0.0	0.0	1.0	0.0	0.0	0.0	0.0	0.0	0.0	0.0	0.0	0.0	0.0	0.0	0.0	0.0	0.0
Golgb1	224139	symbol	M. musculus	224139	M. musculus	Golgb1	golgi autoantigen, golgin subfamily b, macrogolgin 1	GO:1905793 protein localization to pericentriolar material;GO:0071539 protein localization to centrosome;GO:1905508 protein localization to microtubule organizing center	0.0	0.0	0.0	1.0	0.0	0.0	0.0	0.0	0.0	0.0	0.0	0.0	0.0	0.0	0.0	0.0	0.0	0.0	0.0	0.0
Ahnak	66395	symbol	M. musculus	66395	M. musculus	Ahnak	AHNAK nucleoprotein (desmoyokin)	GO:1901385 regulation of voltage-gated calcium channel activity;GO:1901019 regulation of calcium ion transmembrane transporter activity;GO:1903169 regulation of calcium ion transmembrane transport	0.0	0.0	0.0	0.0	0.0	0.0	0.0	0.0	0.0	0.0	0.0	0.0	0.0	0.0	0.0	0.0	0.0	0.0	0.0	0.0
Myef2	17876	symbol	M. musculus	17876	M. musculus	Myef2	myelin basic protein expression factor 2, repressor	GO:2000815 regulation of mRNA stability involved in response to oxidative stress;GO:0010610 regulation of mRNA stability involved in response to stress;GO:0043488 regulation of mRNA stability	0.0	0.0	0.0	0.0	0.0	0.0	0.0	0.0	0.0	0.0	0.0	0.0	0.0	0.0	0.0	0.0	0.0	0.0	0.0	0.0
Sap30	60406	symbol	M. musculus	60406	M. musculus	Sap30	sin3 associated polypeptide	GO:0035914 skeletal muscle cell differentiation;GO:0007519 skeletal muscle tissue development;GO:0060538 skeletal muscle organ development	0.0	0.0	0.0	0.0	0.0	0.0	0.0	0.0	0.0	0.0	0.0	0.0	0.0	0.0	0.0	0.0	0.0	0.0	0.0	0.0
Dok1	13448	symbol	M. musculus	13448	M. musculus	Dok1	docking protein 1	GO:0038145 macrophage colony-stimulating factor signaling pathway;GO:0036006 cellular response to macrophage colony-stimulating factor stimulus;GO:0036005 response to macrophage colony-stimulating factor	0.0	0.0	0.0	0.0	1.0	0.0	0.0	0.0	0.0	0.0	0.0	0.0	0.0	1.0	1.0	0.0	0.0	0.0	0.0	0.0
Cast	12380	symbol	M. musculus	12380	M. musculus	Cast	calpastatin	GO:2000675 negative regulation of type B pancreatic cell apoptotic process;GO:0097340 inhibition of cysteine-type endopeptidase activity;GO:0097341 zymogen inhibition	0.0	0.0	0.0	0.0	0.0	1.0	0.0	0.0	0.0	0.0	0.0	0.0	0.0	0.0	0.0	0.0	0.0	0.0	0.0	0.0
Flnb	286940	symbol	M. musculus	286940	M. musculus	Flnb	filamin, beta	GO:0003334 keratinocyte development;GO:0003382 epithelial cell morphogenesis;GO:0071346 cellular response to interferon-gamma	0.0	1.0	1.0	0.0	1.0	0.0	0.0	0.0	1.0	0.0	0.0	0.0	0.0	0.0	0.0	0.0	0.0	0.0	0.0	0.0
Cct2	12461	symbol	M. musculus	12461	M. musculus	Cct2	chaperonin containing Tcp1, subunit 2 (beta)	GO:1904874 positive regulation of telomerase RNA localization to Cajal body;GO:1904851 positive regulation of establishment of protein localization to telomere;GO:0051086 chaperone mediated protein folding independent of cofactor	0.0	0.0	0.0	0.0	0.0	0.0	1.0	0.0	0.0	0.0	0.0	0.0	0.0	1.0	0.0	0.0	0.0	0.0	0.0	0.0
Trim28	21849	symbol	M. musculus	21849	M. musculus	Trim28	tripartite motif-containing 28	GO:1902187 negative regulation of viral release from host cell;GO:0045869 negative regulation of single stranded viral RNA replication via double stranded DNA intermediate;GO:1901536 negative regulation of DNA demethylation	0.0	0.0	0.0	0.0	0.0	0.0	0.0	0.0	0.0	0.0	0.0	0.0	0.0	1.0	1.0	0.0	1.0	0.0	0.0	0.0
Tmem209	72649	symbol	M. musculus	72649	M. musculus	Tmem209	transmembrane protein 209	GO:0008150 biological_process	0.0	0.0	0.0	0.0	0.0	0.0	0.0	0.0	0.0	0.0	0.0	0.0	0.0	0.0	0.0	0.0	0.0	0.0	0.0	0.0
Cgnl1	68178	symbol	M. musculus	68178	M. musculus	Cgnl1	cingulin-like 1	GO:0051058 negative regulation of small GTPase mediated signal transduction;GO:0051056 regulation of small GTPase mediated signal transduction;GO:0007015 actin filament organization	0.0	1.0	0.0	0.0	0.0	0.0	0.0	0.0	0.0	0.0	0.0	0.0	0.0	0.0	1.0	1.0	0.0	0.0	0.0	0.0
Efr3a	76740	symbol	M. musculus	76740	M. musculus	Efr3a	EFR3 homolog A	GO:0072659 protein localization to plasma membrane;GO:1990778 protein localization to cell periphery;GO:0072657 protein localization to membrane	0.0	0.0	0.0	0.0	0.0	0.0	0.0	0.0	0.0	0.0	0.0	0.0	0.0	0.0	0.0	0.0	0.0	0.0	0.0	0.0
Foxk1	17425	symbol	M. musculus	17425	M. musculus	Foxk1	forkhead box K1	GO:0007517 muscle organ development;GO:0045892 negative regulation of transcription, DNA-templated;GO:1903507 negative regulation of nucleic acid-templated transcription	0.0	0.0	0.0	0.0	0.0	0.0	0.0	0.0	0.0	0.0	0.0	0.0	0.0	0.0	0.0	0.0	0.0	0.0	0.0	0.0
Thrap3	230753	symbol	M. musculus	230753	M. musculus	Thrap3	thyroid hormone receptor associated protein 3	GO:0048255 mRNA stabilization;GO:0048026 positive regulation of mRNA splicing, via spliceosome;GO:1902373 negative regulation of mRNA catabolic process	0.0	0.0	0.0	0.0	0.0	0.0	0.0	0.0	0.0	0.0	0.0	0.0	0.0	0.0	0.0	0.0	0.0	0.0	0.0	0.0
Nop56	67134	symbol	M. musculus	67134	M. musculus	Nop56	NOP56 ribonucleoprotein	GO:0042254 ribosome biogenesis;GO:0022613 ribonucleoprotein complex biogenesis;GO:0044085 cellular component biogenesis	0.0	0.0	0.0	0.0	0.0	0.0	1.0	0.0	0.0	0.0	0.0	0.0	0.0	0.0	0.0	0.0	0.0	0.0	0.0	0.0
Pdlim7	67399	symbol	M. musculus	67399	M. musculus	Pdlim7	PDZ and LIM domain 7	GO:0045669 positive regulation of osteoblast differentiation;GO:0045778 positive regulation of ossification;GO:0045667 regulation of osteoblast differentiation	0.0	1.0	0.0	0.0	1.0	0.0	0.0	0.0	0.0	0.0	0.0	0.0	0.0	0.0	0.0	0.0	0.0	0.0	0.0	0.0
Zmynd8	228880	symbol	M. musculus	228880	M. musculus	Zmynd8	zinc finger, MYND-type containing 8	GO:1902897 regulation of postsynaptic density protein 95 clustering;GO:1902952 positive regulation of dendritic spine maintenance;GO:0097119 postsynaptic density protein 95 clustering	0.0	0.0	1.0	0.0	0.0	0.0	0.0	0.0	0.0	1.0	0.0	0.0	0.0	0.0	0.0	0.0	0.0	0.0	0.0	0.0
Rab3ip	216363	symbol	M. musculus	216363	M. musculus	Rab3ip	RAB3A interacting protein	GO:0051490 negative regulation of filopodium assembly;GO:0120033 negative regulation of plasma membrane bounded cell projection assembly;GO:0051489 regulation of filopodium assembly	0.0	1.0	1.0	1.0	0.0	0.0	0.0	1.0	0.0	0.0	0.0	0.0	0.0	0.0	0.0	0.0	0.0	0.0	0.0	0.0
Sos1	20662	symbol	M. musculus	20662	M. musculus	Sos1	SOS Ras/Rac guanine nucleotide exchange factor 1	GO:2000973 regulation of pro-B cell differentiation;GO:1904693 midbrain morphogenesis;GO:1905456 regulation of lymphoid progenitor cell differentiation	1.0	0.0	0.0	0.0	1.0	0.0	0.0	0.0	1.0	0.0	1.0	0.0	0.0	0.0	1.0	0.0	0.0	0.0	0.0	0.0
Slc4a4	54403	symbol	M. musculus	54403	M. musculus	Slc4a4	solute carrier family 4 (anion exchanger), member 4	GO:0051453 regulation of intracellular pH;GO:0015701 bicarbonate transport;GO:0030641 regulation of cellular pH	0.0	0.0	0.0	0.0	0.0	0.0	0.0	0.0	0.0	0.0	0.0	0.0	0.0	0.0	0.0	0.0	0.0	0.0	0.0	0.0
Frmd4a	209630	symbol	M. musculus	209630	M. musculus	Frmd4a	FERM domain containing 4A	GO:0090162 establishment of epithelial cell polarity;GO:0030010 establishment of cell polarity;GO:0007163 establishment or maintenance of cell polarity	0.0	0.0	0.0	0.0	0.0	0.0	0.0	0.0	0.0	0.0	0.0	0.0	0.0	0.0	0.0	0.0	0.0	0.0	0.0	0.0
Sash1	70097	symbol	M. musculus	70097	M. musculus	Sash1	SAM and SH3 domain containing 1	GO:0031666 positive regulation of lipopolysaccharide-mediated signaling pathway;GO:0031664 regulation of lipopolysaccharide-mediated signaling pathway;GO:1900044 regulation of protein K63-linked ubiquitination	0.0	0.0	0.0	0.0	0.0	0.0	0.0	0.0	1.0	0.0	1.0	0.0	0.0	1.0	0.0	0.0	0.0	0.0	0.0	1.0
Lima1	65970	symbol	M. musculus	65970	M. musculus	Lima1	LIM domain and actin binding 1	GO:0030299 intestinal cholesterol absorption;GO:0030835 negative regulation of actin filament depolymerization;GO:0098856 intestinal lipid absorption	0.0	1.0	0.0	0.0	0.0	0.0	0.0	0.0	0.0	0.0	0.0	0.0	0.0	0.0	0.0	0.0	0.0	0.0	0.0	0.0
Amfr	23802	symbol	M. musculus	23802	M. musculus	Amfr	autocrine motility factor receptor	GO:0030433 ubiquitin-dependent ERAD pathway;GO:0070936 protein K48-linked ubiquitination;GO:0030968 endoplasmic reticulum unfolded protein response	0.0	0.0	0.0	1.0	0.0	0.0	0.0	0.0	0.0	0.0	0.0	0.0	0.0	0.0	0.0	0.0	0.0	0.0	0.0	0.0
Serinc3	26943	symbol	M. musculus	26943	M. musculus	Serinc3	serine incorporator 3	GO:1902237 positive regulation of endoplasmic reticulum stress-induced intrinsic apoptotic signaling pathway;GO:0009597 detection of virus;GO:1902235 regulation of endoplasmic reticulum stress-induced intrinsic apoptotic signaling pathway	0.0	0.0	0.0	0.0	0.0	0.0	0.0	0.0	0.0	0.0	0.0	0.0	0.0	1.0	0.0	0.0	0.0	0.0	0.0	0.0
Hspb8	80888	symbol	M. musculus	80888	M. musculus	Hspb8	heat shock protein 8	GO:1905337 positive regulation of aggrephagy;GO:1905335 regulation of aggrephagy;GO:0035973 aggrephagy	0.0	0.0	0.0	0.0	0.0	0.0	1.0	0.0	1.0	0.0	0.0	1.0	0.0	0.0	0.0	0.0	0.0	0.0	0.0	0.0
Pnn	18949	symbol	M. musculus	18949	M. musculus	Pnn	pinin	GO:0008380 RNA splicing;GO:0098609 cell-cell adhesion;GO:0006397 mRNA processing	0.0	0.0	0.0	0.0	0.0	0.0	1.0	0.0	0.0	0.0	0.0	0.0	0.0	0.0	0.0	0.0	0.0	0.0	0.0	0.0
Hmgn1	15312	symbol	M. musculus	15312	M. musculus	Hmgn1	high mobility group nucleosomal binding domain 1	GO:0048597 post-embryonic camera-type eye morphogenesis;GO:1901666 positive regulation of NAD+ ADP-ribosyltransferase activity;GO:0000720 pyrimidine dimer repair by nucleotide-excision repair	0.0	0.0	0.0	0.0	0.0	0.0	0.0	0.0	0.0	0.0	1.0	0.0	0.0	1.0	0.0	0.0	0.0	0.0	0.0	0.0
Stmn1	16765	symbol	M. musculus	16765	M. musculus	Stmn1	stathmin 1	GO:0051497 negative regulation of stress fiber assembly;GO:0070495 negative regulation of thrombin-activated receptor signaling pathway;GO:1905098 negative regulation of guanyl-nucleotide exchange factor activity	0.0	1.0	1.0	0.0	0.0	1.0	0.0	0.0	1.0	0.0	1.0	0.0	0.0	0.0	1.0	0.0	0.0	1.0	0.0	0.0
Ppp1r18	76448	symbol	M. musculus	76448	M. musculus	Ppp1r18	protein phosphatase 1, regulatory subunit 18	GO:0008150 biological_process	0.0	0.0	0.0	0.0	0.0	0.0	0.0	0.0	0.0	0.0	0.0	0.0	0.0	0.0	0.0	0.0	0.0	0.0	0.0	0.0
Ahctf1	226747	symbol	M. musculus	226747	M. musculus	Ahctf1	AT hook containing transcription factor 1	GO:0051292 nuclear pore complex assembly;GO:0046931 pore complex assembly;GO:0006999 nuclear pore organization	0.0	0.0	0.0	0.0	0.0	1.0	1.0	1.0	0.0	0.0	0.0	0.0	0.0	0.0	1.0	0.0	0.0	0.0	0.0	0.0
Tmem115	56395	symbol	M. musculus	56395	M. musculus	Tmem115	transmembrane protein 115	GO:0006890 retrograde vesicle-mediated transport, Golgi to ER;GO:0048193 Golgi vesicle transport;GO:0016192 vesicle-mediated transport	0.0	0.0	0.0	1.0	0.0	0.0	0.0	0.0	0.0	0.0	0.0	0.0	0.0	0.0	0.0	0.0	0.0	0.0	0.0	0.0
Homer3	26558	symbol	M. musculus	26558	M. musculus	Homer3	homer scaffolding protein 3	GO:0070885 negative regulation of calcineurin-NFAT signaling cascade;GO:2001256 regulation of store-operated calcium entry;GO:0106057 negative regulation of calcineurin-mediated signaling	1.0	0.0	0.0	0.0	0.0	0.0	0.0	0.0	0.0	0.0	0.0	0.0	0.0	0.0	0.0	0.0	0.0	0.0	0.0	0.0
Fam129b	227737	symbol	M. musculus	227737	M. musculus	Fam129b	family with sequence similarity 129, member B	GO:0032274 gonadotropin secretion;GO:2000679 positive regulation of transcription regulatory region DNA binding;GO:0060986 endocrine hormone secretion	0.0	0.0	0.0	0.0	0.0	0.0	0.0	0.0	0.0	0.0	0.0	0.0	0.0	0.0	0.0	0.0	0.0	0.0	0.0	0.0
Rexo1	66932	symbol	M. musculus	66932	M. musculus	Rexo1	REX1, RNA exonuclease 1	GO:0008150 biological_process	0.0	0.0	0.0	0.0	0.0	0.0	0.0	0.0	0.0	0.0	0.0	0.0	0.0	0.0	0.0	0.0	0.0	0.0	0.0	0.0
Ranbp1	19385	symbol	M. musculus	19385	M. musculus	Ranbp1	RAN binding protein 1	GO:0046604 positive regulation of mitotic centrosome separation;GO:0072750 cellular response to leptomycin B;GO:0046602 regulation of mitotic centrosome separation	0.0	1.0	1.0	0.0	0.0	1.0	0.0	0.0	0.0	0.0	0.0	0.0	0.0	0.0	0.0	0.0	0.0	1.0	0.0	0.0
Map3k11	26403	symbol	M. musculus	26403	M. musculus	Map3k11	mitogen-activated protein kinase kinase kinase 11	GO:0007256 activation of JNKK activity;GO:0007257 activation of JUN kinase activity;GO:0000186 activation of MAPKK activity	0.0	0.0	0.0	0.0	1.0	0.0	0.0	0.0	1.0	0.0	0.0	0.0	0.0	1.0	0.0	0.0	1.0	1.0	0.0	0.0
Asap1	13196	symbol	M. musculus	13196	M. musculus	Asap1	ArfGAP with SH3 domain, ankyrin repeat and PH domain1	GO:0061000 negative regulation of dendritic spine development;GO:1903527 positive regulation of membrane tubulation;GO:1903525 regulation of membrane tubulation	0.0	1.0	1.0	0.0	0.0	0.0	0.0	1.0	0.0	1.0	0.0	0.0	0.0	0.0	0.0	0.0	1.0	0.0	0.0	0.0
Tpd52	21985	symbol	M. musculus	21985	M. musculus	Tpd52	tumor protein D52	GO:0008284 positive regulation of cell proliferation;GO:0042127 regulation of cell proliferation;GO:0008283 cell proliferation	0.0	0.0	0.0	1.0	0.0	0.0	0.0	0.0	0.0	0.0	0.0	0.0	0.0	0.0	0.0	0.0	0.0	0.0	0.0	0.0
Fntb	110606	symbol	M. musculus	110606	M. musculus	Fntb	farnesyltransferase, CAAX box, beta	GO:0018343 protein farnesylation;GO:0051770 positive regulation of nitric-oxide synthase biosynthetic process;GO:0051769 regulation of nitric-oxide synthase biosynthetic process	0.0	0.0	0.0	0.0	0.0	1.0	0.0	0.0	0.0	0.0	0.0	0.0	0.0	0.0	0.0	0.0	0.0	0.0	0.0	1.0
Akap9	100986	symbol	M. musculus	100986	M. musculus	Akap9	A kinase (PRKA) anchor protein (yotiao) 9	GO:1901018 positive regulation of potassium ion transmembrane transporter activity;GO:0060009 Sertoli cell development;GO:0060307 regulation of ventricular cardiac muscle cell membrane repolarization	0.0	0.0	0.0	0.0	0.0	0.0	0.0	1.0	0.0	0.0	0.0	0.0	0.0	0.0	0.0	0.0	1.0	0.0	0.0	0.0
Nes	18008	symbol	M. musculus	18008	M. musculus	Nes	nestin	GO:0043524 negative regulation of neuron apoptotic process;GO:0043523 regulation of neuron apoptotic process;GO:1901215 negative regulation of neuron death	0.0	0.0	1.0	0.0	0.0	0.0	0.0	0.0	0.0	0.0	0.0	0.0	0.0	0.0	0.0	0.0	0.0	0.0	0.0	0.0
Peak1	244895	symbol	M. musculus	244895	M. musculus	Peak1	pseudopodium-enriched atypical kinase 1	GO:0051893 regulation of focal adhesion assembly;GO:0048041 focal adhesion assembly;GO:0090109 regulation of cell-substrate junction assembly	0.0	0.0	1.0	0.0	0.0	0.0	0.0	0.0	0.0	0.0	0.0	0.0	0.0	0.0	0.0	1.0	1.0	0.0	0.0	0.0
Uxt	22294	symbol	M. musculus	22294	M. musculus	Uxt	ubiquitously expressed prefoldin like chaperone	GO:0007098 centrosome cycle;GO:0031023 microtubule organizing center organization;GO:0000122 negative regulation of transcription by RNA polymerase II	0.0	0.0	0.0	0.0	0.0	0.0	0.0	0.0	0.0	0.0	0.0	0.0	0.0	0.0	0.0	0.0	0.0	1.0	0.0	0.0
Nphp3	74025	symbol	M. musculus	74025	M. musculus	Nphp3	nephronophthisis 3 (adolescent)	GO:0071909 determination of stomach left/right asymmetry;GO:0071908 determination of intestine left/right asymmetry;GO:0035469 determination of pancreatic left/right asymmetry	0.0	0.0	0.0	0.0	0.0	0.0	0.0	0.0	0.0	0.0	0.0	0.0	0.0	0.0	0.0	0.0	0.0	0.0	0.0	0.0
Casc5	76464	gene_synonym	M. musculus	76464	M. musculus	Knl1	kinetochore scaffold 1	GO:0034501 protein localization to kinetochore;GO:0071459 protein localization to chromosome, centromeric region;GO:0010923 negative regulation of phosphatase activity	0.0	0.0	0.0	0.0	0.0	0.0	0.0	0.0	0.0	0.0	0.0	0.0	0.0	0.0	0.0	0.0	0.0	0.0	0.0	0.0
Srpk2	20817	symbol	M. musculus	20817	M. musculus	Srpk2	serine/arginine-rich protein specific kinase 2	GO:0035063 nuclear speck organization;GO:0045070 positive regulation of viral genome replication;GO:0045071 negative regulation of viral genome replication	0.0	0.0	0.0	0.0	0.0	1.0	1.0	0.0	0.0	0.0	1.0	0.0	0.0	0.0	0.0	0.0	0.0	0.0	0.0	0.0
Kmt2d	381022	symbol	M. musculus	381022	M. musculus	Kmt2d	lysine (K)-specific methyltransferase 2D	GO:0033148 positive regulation of intracellular estrogen receptor signaling pathway;GO:0001555 oocyte growth;GO:0033145 positive regulation of intracellular steroid hormone receptor signaling pathway	0.0	0.0	0.0	0.0	0.0	0.0	0.0	0.0	0.0	0.0	0.0	0.0	0.0	0.0	0.0	0.0	0.0	0.0	0.0	0.0
Rai1	19377	symbol	M. musculus	19377	M. musculus	Rai1	retinoic acid induced 1	GO:0040015 negative regulation of multicellular organism growth;GO:0032922 circadian regulation of gene expression;GO:0040014 regulation of multicellular organism growth	0.0	0.0	0.0	0.0	0.0	0.0	0.0	0.0	0.0	0.0	0.0	0.0	0.0	0.0	0.0	0.0	0.0	0.0	0.0	0.0
Arl14ep	212772	symbol	M. musculus	212772	M. musculus	Arl14ep	ADP-ribosylation factor-like 14 effector protein	GO:0008150 biological_process	0.0	0.0	0.0	0.0	0.0	0.0	0.0	0.0	0.0	0.0	0.0	0.0	0.0	0.0	0.0	0.0	0.0	0.0	0.0	0.0
Ank2	109676	symbol	M. musculus	109676	M. musculus	Ank2	ankyrin 2, brain	GO:0010881 regulation of cardiac muscle contraction by regulation of the release of sequestered calcium ion;GO:0098907 regulation of SA node cell action potential;GO:0010880 regulation of release of sequestered calcium ion into cytosol by sarcoplasmic reticulum	0.0	1.0	0.0	1.0	1.0	0.0	0.0	0.0	0.0	0.0	0.0	0.0	1.0	0.0	0.0	0.0	1.0	0.0	0.0	0.0
Mprip	26936	symbol	M. musculus	26936	M. musculus	Mprip	myosin phosphatase Rho interacting protein	GO:0035509 negative regulation of myosin-light-chain-phosphatase activity;GO:0035507 regulation of myosin-light-chain-phosphatase activity;GO:0032515 negative regulation of phosphoprotein phosphatase activity	0.0	0.0	0.0	0.0	0.0	0.0	0.0	0.0	0.0	0.0	0.0	0.0	0.0	0.0	0.0	0.0	0.0	0.0	0.0	0.0
Rrp15	67223	symbol	M. musculus	67223	M. musculus	Rrp15	ribosomal RNA processing 15 homolog (S. cerevisiae)	GO:0006364 rRNA processing;GO:0016072 rRNA metabolic process;GO:0042254 ribosome biogenesis	0.0	0.0	0.0	0.0	0.0	0.0	0.0	0.0	0.0	0.0	0.0	0.0	0.0	0.0	0.0	0.0	0.0	0.0	0.0	0.0
Zyx	22793	symbol	M. musculus	22793	M. musculus	Zyx	zyxin	GO:0043149 stress fiber assembly;GO:0030038 contractile actin filament bundle assembly;GO:0071346 cellular response to interferon-gamma	0.0	1.0	0.0	0.0	1.0	0.0	0.0	0.0	0.0	0.0	0.0	0.0	0.0	0.0	0.0	0.0	0.0	0.0	0.0	0.0
Srsf11	69207	symbol	M. musculus	69207	M. musculus	Srsf11	serine/arginine-rich splicing factor 11	GO:0008150 biological_process	0.0	0.0	0.0	0.0	0.0	0.0	1.0	0.0	0.0	0.0	0.0	0.0	0.0	0.0	0.0	0.0	0.0	0.0	0.0	0.0
Mical3	194401	symbol	M. musculus	194401	M. musculus	Mical3	microtubule associated monooxygenase, calponin and LIM domain containing 3	GO:0030042 actin filament depolymerization;GO:0051261 protein depolymerization;GO:0008154 actin polymerization or depolymerization	0.0	1.0	0.0	0.0	0.0	0.0	0.0	0.0	0.0	0.0	0.0	0.0	0.0	0.0	0.0	0.0	0.0	0.0	0.0	0.0
Nelfa	24116	symbol	M. musculus	24116	M. musculus	Nelfa	negative elongation factor complex member A, Whsc2	GO:0051571 positive regulation of histone H3-K4 methylation;GO:0034244 negative regulation of transcription elongation from RNA polymerase II promoter;GO:0051569 regulation of histone H3-K4 methylation	0.0	0.0	0.0	0.0	0.0	0.0	0.0	0.0	0.0	0.0	0.0	0.0	0.0	0.0	0.0	0.0	0.0	0.0	0.0	0.0
Ccne1	12447	symbol	M. musculus	12447	M. musculus	Ccne1	cyclin E1	GO:1900087 positive regulation of G1/S transition of mitotic cell cycle;GO:0007129 synapsis;GO:1902808 positive regulation of cell cycle G1/S phase transition	1.0	0.0	0.0	0.0	1.0	1.0	0.0	1.0	0.0	0.0	0.0	1.0	0.0	1.0	0.0	0.0	0.0	0.0	0.0	0.0
Son	20658	symbol	M. musculus	20658	M. musculus	Son	Son DNA binding protein	GO:0048024 regulation of mRNA splicing, via spliceosome;GO:0000281 mitotic cytokinesis;GO:0050684 regulation of mRNA processing	0.0	0.0	0.0	0.0	0.0	1.0	0.0	0.0	0.0	0.0	0.0	0.0	0.0	0.0	0.0	0.0	0.0	1.0	0.0	0.0
Akap12	83397	symbol	M. musculus	83397	M. musculus	Akap12	A kinase (PRKA) anchor protein (gravin) 12	GO:0010739 positive regulation of protein kinase A signaling;GO:0090036 regulation of protein kinase C signaling;GO:0010738 regulation of protein kinase A signaling	0.0	0.0	0.0	0.0	0.0	0.0	0.0	0.0	0.0	0.0	0.0	0.0	0.0	0.0	0.0	0.0	0.0	0.0	0.0	1.0
Gm28062						None	None	None	nan	nan	nan	nan	nan	nan	nan	nan	nan	nan	nan	nan	nan	nan	nan	nan	nan	nan	nan	nan
Arid1a	93760	symbol	M. musculus	93760	M. musculus	Arid1a	AT rich interactive domain 1A (SWI-like)	GO:0003408 optic cup formation involved in camera-type eye development;GO:0002072 optic cup morphogenesis involved in camera-type eye development;GO:0042921 glucocorticoid receptor signaling pathway	0.0	1.0	0.0	0.0	0.0	0.0	0.0	0.0	0.0	0.0	1.0	0.0	0.0	0.0	0.0	0.0	0.0	0.0	0.0	0.0
Ik	24010	symbol	M. musculus	24010	M. musculus	Ik	IK cytokine	GO:0007094 mitotic spindle assembly checkpoint;GO:0071174 mitotic spindle checkpoint;GO:0045841 negative regulation of mitotic metaphase/anaphase transition	0.0	1.0	0.0	0.0	0.0	1.0	0.0	0.0	0.0	0.0	0.0	0.0	0.0	0.0	0.0	0.0	0.0	0.0	0.0	0.0
Aspscr1	68938	symbol	M. musculus	68938	M. musculus	Aspscr1	alveolar soft part sarcoma chromosome region, candidate 1 (human)	GO:0046324 regulation of glucose import;GO:0046323 glucose import;GO:0010827 regulation of glucose transmembrane transport	0.0	0.0	0.0	0.0	0.0	0.0	0.0	0.0	0.0	0.0	0.0	0.0	0.0	0.0	0.0	0.0	0.0	0.0	0.0	0.0
Rpp30	54364	symbol	M. musculus	54364	M. musculus	Rpp30	ribonuclease P/MRP 30 subunit	GO:0001682 tRNA 5'-leader removal;GO:0099116 tRNA 5'-end processing;GO:0034471 ncRNA 5'-end processing	0.0	0.0	0.0	0.0	0.0	0.0	1.0	0.0	0.0	0.0	0.0	0.0	0.0	0.0	0.0	0.0	0.0	0.0	0.0	0.0
Hgsnat	52120	symbol	M. musculus	52120	M. musculus	Hgsnat	heparan-alpha-glucosaminide N-acetyltransferase	GO:0007041 lysosomal transport;GO:0007034 vacuolar transport;GO:0051259 protein complex oligomerization	0.0	0.0	0.0	0.0	0.0	0.0	0.0	0.0	0.0	0.0	0.0	0.0	0.0	0.0	0.0	0.0	0.0	0.0	0.0	0.0
Snx7	76561	symbol	M. musculus	76561	M. musculus	Snx7	sorting nexin 7	GO:0015031 protein transport;GO:0015833 peptide transport;GO:0042886 amide transport	0.0	0.0	0.0	0.0	0.0	0.0	0.0	0.0	0.0	0.0	0.0	0.0	0.0	0.0	0.0	0.0	0.0	0.0	0.0	0.0
Fam114a2	67726	symbol	M. musculus	67726	M. musculus	Fam114a2	family with sequence similarity 114, member A2	GO:0008150 biological_process	0.0	0.0	0.0	0.0	0.0	0.0	0.0	0.0	0.0	0.0	0.0	0.0	0.0	0.0	0.0	0.0	0.0	0.0	0.0	0.0
Map1b	17755	symbol	M. musculus	17755	M. musculus	Map1b	microtubule-associated protein 1B	GO:0045773 positive regulation of axon extension;GO:0007026 negative regulation of microtubule depolymerization;GO:0047497 mitochondrion transport along microtubule	0.0	1.0	1.0	0.0	0.0	0.0	0.0	0.0	0.0	1.0	0.0	0.0	0.0	0.0	0.0	0.0	0.0	1.0	0.0	0.0
Kif1a	16560	symbol	M. musculus	16560	M. musculus	Kif1a	kinesin family member 1A	GO:1990049 retrograde neuronal dense core vesicle transport;GO:1990048 anterograde neuronal dense core vesicle transport;GO:0099519 dense core granule cytoskeletal transport	0.0	0.0	0.0	1.0	1.0	0.0	0.0	0.0	0.0	0.0	0.0	0.0	0.0	0.0	0.0	0.0	0.0	1.0	1.0	0.0
Rgcc	66214	symbol	M. musculus	66214	M. musculus	Rgcc	regulator of cell cycle	GO:0003331 positive regulation of extracellular matrix constituent secretion;GO:1901203 positive regulation of extracellular matrix assembly;GO:0090272 negative regulation of fibroblast growth factor production	0.0	1.0	0.0	0.0	0.0	1.0	0.0	0.0	0.0	0.0	1.0	0.0	0.0	1.0	0.0	0.0	0.0	0.0	0.0	0.0
Ugdh	22235	symbol	M. musculus	22235	M. musculus	Ugdh	UDP-glucose dehydrogenase	GO:0006065 UDP-glucuronate biosynthetic process;GO:0046398 UDP-glucuronate metabolic process;GO:0030206 chondroitin sulfate biosynthetic process	0.0	0.0	0.0	0.0	0.0	0.0	0.0	0.0	0.0	0.0	0.0	0.0	0.0	0.0	0.0	0.0	0.0	0.0	0.0	0.0
Eps15l1	13859	symbol	M. musculus	13859	M. musculus	Eps15l1	epidermal growth factor receptor pathway substrate 15-like 1	GO:0006897 endocytosis;GO:0098657 import into cell;GO:0016192 vesicle-mediated transport	0.0	0.0	0.0	1.0	1.0	0.0	0.0	0.0	0.0	0.0	0.0	0.0	0.0	0.0	0.0	0.0	0.0	0.0	0.0	0.0
Mkl1	223701	gene_synonym	M. musculus	223701	M. musculus	Mrtfa	myocardin related transcription factor A	GO:0010735 positive regulation of transcription via serum response element binding;GO:0043154 negative regulation of cysteine-type endopeptidase activity involved in apoptotic process;GO:2000117 negative regulation of cysteine-type endopeptidase activity	0.0	1.0	0.0	0.0	0.0	0.0	1.0	0.0	0.0	0.0	0.0	0.0	0.0	0.0	1.0	0.0	0.0	0.0	0.0	0.0
Tns1	21961	symbol	M. musculus	21961	M. musculus	Tns1	tensin 1	GO:0010761 fibroblast migration;GO:0007044 cell-substrate junction assembly;GO:0034329 cell junction assembly	0.0	0.0	0.0	0.0	0.0	0.0	0.0	0.0	0.0	0.0	1.0	0.0	0.0	0.0	0.0	1.0	0.0	0.0	0.0	0.0
Cdkn2aip	70925	symbol	M. musculus	70925	M. musculus	Cdkn2aip	CDKN2A interacting protein	GO:0030308 negative regulation of cell growth;GO:0030307 positive regulation of cell growth;GO:0045926 negative regulation of growth	0.0	0.0	0.0	0.0	0.0	0.0	0.0	0.0	0.0	0.0	0.0	0.0	0.0	0.0	0.0	0.0	0.0	0.0	0.0	0.0
Champ1	101994	symbol	M. musculus	101994	M. musculus	Champ1	chromosome alignment maintaining phosphoprotein 1	GO:0051315 attachment of mitotic spindle microtubules to kinetochore;GO:0035372 protein localization to microtubule;GO:0031134 sister chromatid biorientation	0.0	0.0	0.0	0.0	0.0	1.0	0.0	0.0	0.0	0.0	0.0	0.0	0.0	0.0	0.0	0.0	0.0	0.0	0.0	0.0
Palld	72333	symbol	M. musculus	72333	M. musculus	Palld	palladin, cytoskeletal associated protein	GO:0071803 positive regulation of podosome assembly;GO:0003334 keratinocyte development;GO:0071801 regulation of podosome assembly	0.0	1.0	1.0	0.0	0.0	0.0	0.0	0.0	0.0	1.0	0.0	0.0	0.0	0.0	0.0	0.0	0.0	0.0	0.0	0.0
Ranbp2	19386	symbol	M. musculus	19386	M. musculus	Ranbp2	RAN binding protein 2	GO:0033133 positive regulation of glucokinase activity;GO:1903301 positive regulation of hexokinase activity;GO:0033131 regulation of glucokinase activity	0.0	0.0	0.0	0.0	0.0	0.0	1.0	1.0	0.0	0.0	0.0	1.0	0.0	1.0	1.0	0.0	0.0	0.0	0.0	0.0
Cttnbp2nl	80281	symbol	M. musculus	80281	M. musculus	Cttnbp2nl	CTTNBP2 N-terminal like	GO:0032410 negative regulation of transporter activity;GO:0034763 negative regulation of transmembrane transport;GO:0032409 regulation of transporter activity	0.0	0.0	0.0	0.0	0.0	0.0	0.0	0.0	0.0	0.0	0.0	0.0	0.0	0.0	0.0	0.0	0.0	0.0	0.0	0.0
Bmp2k	140780	symbol	M. musculus	140780	M. musculus	Bmp2k	BMP2 inducible kinase	GO:0030500 regulation of bone mineralization;GO:0070167 regulation of biomineral tissue development;GO:0030282 bone mineralization	0.0	0.0	0.0	0.0	0.0	0.0	0.0	0.0	0.0	0.0	0.0	0.0	0.0	0.0	0.0	0.0	0.0	0.0	0.0	0.0
Map2k4	26398	symbol	M. musculus	26398	M. musculus	Map2k4	mitogen-activated protein kinase kinase 4	GO:2000672 negative regulation of motor neuron apoptotic process;GO:0007257 activation of JUN kinase activity;GO:0034393 positive regulation of smooth muscle cell apoptotic process	1.0	0.0	0.0	0.0	1.0	0.0	0.0	0.0	1.0	0.0	0.0	1.0	0.0	1.0	0.0	0.0	0.0	0.0	0.0	1.0
Map1a	17754	symbol	M. musculus	17754	M. musculus	Map1a	microtubule-associated protein 1 A	GO:0099642 retrograde axonal protein transport;GO:1902817 negative regulation of protein localization to microtubule;GO:0099641 anterograde axonal protein transport	0.0	1.0	1.0	0.0	0.0	0.0	0.0	0.0	0.0	1.0	0.0	0.0	1.0	0.0	0.0	0.0	0.0	1.0	0.0	0.0
Osmr	18414	symbol	M. musculus	18414	M. musculus	Osmr	oncostatin M receptor	GO:0038165 oncostatin-M-mediated signaling pathway;GO:0019221 cytokine-mediated signaling pathway;GO:0071345 cellular response to cytokine stimulus	0.0	0.0	0.0	0.0	0.0	0.0	0.0	0.0	1.0	0.0	0.0	0.0	0.0	0.0	0.0	0.0	0.0	0.0	0.0	0.0
Abl2	11352	symbol	M. musculus	11352	M. musculus	Abl2	v-abl Abelson murine leukemia viral oncogene 2 (arg, Abelson-related gene)	GO:2000096 positive regulation of Wnt signaling pathway, planar cell polarity pathway;GO:1900042 positive regulation of interleukin-2 secretion;GO:1902715 positive regulation of interferon-gamma secretion	1.0	1.0	1.0	0.0	1.0	0.0	0.0	0.0	0.0	1.0	1.0	0.0	0.0	1.0	1.0	0.0	1.0	0.0	0.0	0.0
Phldb2	208177	symbol	M. musculus	208177	M. musculus	Phldb2	pleckstrin homology like domain, family B, member 2	GO:1903690 negative regulation of wound healing, spreading of epidermal cells;GO:1903689 regulation of wound healing, spreading of epidermal cells;GO:1904261 positive regulation of basement membrane assembly involved in embryonic body morphogenesis	0.0	1.0	0.0	0.0	0.0	0.0	0.0	0.0	0.0	0.0	0.0	0.0	0.0	0.0	0.0	1.0	0.0	1.0	0.0	0.0
Arhgap5	11855	symbol	M. musculus	11855	M. musculus	Arhgap5	Rho GTPase activating protein 5	GO:0002053 positive regulation of mesenchymal cell proliferation;GO:0010464 regulation of mesenchymal cell proliferation;GO:0010463 mesenchymal cell proliferation	0.0	1.0	0.0	0.0	1.0	0.0	0.0	0.0	0.0	0.0	1.0	0.0	0.0	0.0	1.0	0.0	0.0	0.0	0.0	0.0
Brms1l	52592	symbol	M. musculus	52592	M. musculus	Brms1l	breast cancer metastasis-suppressor 1-like	GO:0016575 histone deacetylation;GO:0006476 protein deacetylation;GO:0035601 protein deacylation	0.0	0.0	0.0	0.0	0.0	0.0	0.0	0.0	0.0	0.0	0.0	0.0	0.0	0.0	0.0	0.0	0.0	0.0	0.0	0.0
Raver1	71766	symbol	M. musculus	71766	M. musculus	Raver1	ribonucleoprotein, PTB-binding 1		0.0	0.0	0.0	0.0	0.0	0.0	0.0	0.0	0.0	0.0	0.0	0.0	0.0	0.0	0.0	0.0	0.0	0.0	0.0	0.0
Ibtk	108837	symbol	M. musculus	108837	M. musculus	Ibtk	inhibitor of Bruton agammaglobulinemia tyrosine kinase	GO:0051209 release of sequestered calcium ion into cytosol;GO:0097553 calcium ion transmembrane import into cytosol;GO:0051283 negative regulation of sequestering of calcium ion	0.0	0.0	0.0	0.0	0.0	0.0	0.0	0.0	0.0	0.0	0.0	0.0	0.0	0.0	0.0	0.0	0.0	0.0	0.0	0.0
Efs	13644	symbol	M. musculus	13644	M. musculus	Efs	embryonal Fyn-associated substrate	GO:0090527 actin filament reorganization;GO:0031532 actin cytoskeleton reorganization;GO:0007015 actin filament organization	0.0	1.0	0.0	0.0	0.0	0.0	0.0	0.0	0.0	0.0	0.0	0.0	0.0	0.0	0.0	0.0	0.0	0.0	0.0	0.0
Map7d1	245877	symbol	M. musculus	245877	M. musculus	Map7d1	MAP7 domain containing 1	GO:0000226 microtubule cytoskeleton organization;GO:0007017 microtubule-based process;GO:0007010 cytoskeleton organization	0.0	0.0	0.0	0.0	0.0	0.0	0.0	0.0	0.0	0.0	0.0	0.0	0.0	0.0	0.0	0.0	0.0	1.0	0.0	0.0
Ctnnd1	12388	symbol	M. musculus	12388	M. musculus	Ctnnd1	catenin (cadherin associated protein), delta 1	GO:0060690 epithelial cell differentiation involved in salivary gland development;GO:1900086 positive regulation of peptidyl-tyrosine autophosphorylation;GO:1900084 regulation of peptidyl-tyrosine autophosphorylation	0.0	0.0	0.0	0.0	0.0	0.0	0.0	0.0	0.0	0.0	0.0	0.0	0.0	0.0	0.0	1.0	1.0	0.0	1.0	0.0
Reps1	19707	symbol	M. musculus	19707	M. musculus	Reps1	RalBP1 associated Eps domain containing protein	GO:0006898 receptor-mediated endocytosis;GO:0006897 endocytosis;GO:0098657 import into cell	0.0	0.0	0.0	1.0	0.0	0.0	0.0	0.0	0.0	0.0	0.0	0.0	0.0	0.0	0.0	0.0	0.0	0.0	0.0	0.0
Smcr8	237782	symbol	M. musculus	237782	M. musculus	Smcr8	Smith-Magenis syndrome chromosome region, candidate 8 homolog (human)	GO:1901098 positive regulation of autophagosome maturation;GO:1902902 negative regulation of autophagosome assembly;GO:1901096 regulation of autophagosome maturation	0.0	1.0	0.0	0.0	0.0	0.0	0.0	0.0	0.0	0.0	0.0	0.0	0.0	1.0	0.0	0.0	0.0	0.0	0.0	0.0
Mllt4	17356	gene_synonym	M. musculus	17356	M. musculus	Afdn	afadin, adherens junction formation factor	GO:0090557 establishment of endothelial intestinal barrier;GO:2000049 positive regulation of cell-cell adhesion mediated by cadherin;GO:0070445 regulation of oligodendrocyte progenitor proliferation	0.0	0.0	0.0	0.0	0.0	0.0	0.0	0.0	0.0	0.0	0.0	0.0	0.0	0.0	0.0	1.0	0.0	0.0	0.0	0.0
Tti2	234138	symbol	M. musculus	234138	M. musculus	Tti2	TELO2 interacting protein 2	GO:0008150 biological_process	0.0	0.0	0.0	0.0	0.0	0.0	0.0	0.0	0.0	0.0	0.0	0.0	0.0	0.0	0.0	0.0	0.0	0.0	0.0	0.0
Atxn2l	233871	symbol	M. musculus	233871	M. musculus	Atxn2l	ataxin 2-like	GO:0010603 regulation of cytoplasmic mRNA processing body assembly;GO:0034063 stress granule assembly;GO:0033962 cytoplasmic mRNA processing body assembly	0.0	1.0	0.0	0.0	0.0	0.0	0.0	0.0	0.0	0.0	0.0	0.0	0.0	0.0	0.0	0.0	0.0	0.0	0.0	0.0
Nfib	18028	symbol	M. musculus	18028	M. musculus	Nfib	nuclear factor I/B	GO:2000795 negative regulation of epithelial cell proliferation involved in lung morphogenesis;GO:0021960 anterior commissure morphogenesis;GO:2000791 negative regulation of mesenchymal cell proliferation involved in lung development	0.0	0.0	1.0	0.0	0.0	0.0	0.0	0.0	0.0	0.0	1.0	0.0	0.0	0.0	0.0	0.0	1.0	0.0	0.0	0.0
Pbrm1	66923	symbol	M. musculus	66923	M. musculus	Pbrm1	polybromo 1	GO:0003349 epicardium-derived cardiac endothelial cell differentiation;GO:0060948 cardiac vascular smooth muscle cell development;GO:0060979 vasculogenesis involved in coronary vascular morphogenesis	0.0	1.0	0.0	0.0	0.0	0.0	0.0	0.0	0.0	0.0	1.0	0.0	0.0	0.0	0.0	0.0	0.0	0.0	0.0	0.0
Gys1	14936	symbol	M. musculus	14936	M. musculus	Gys1	glycogen synthase 1, muscle	GO:0005978 glycogen biosynthetic process;GO:0009250 glucan biosynthetic process;GO:0005977 glycogen metabolic process	0.0	0.0	0.0	0.0	1.0	0.0	0.0	0.0	0.0	0.0	0.0	0.0	0.0	0.0	0.0	0.0	0.0	0.0	0.0	0.0
Utrn	22288	symbol	M. musculus	22288	M. musculus	Utrn	utrophin	GO:0007527 adult somatic muscle development;GO:0001954 positive regulation of cell-matrix adhesion;GO:0007525 somatic muscle development	0.0	0.0	0.0	0.0	0.0	0.0	0.0	0.0	0.0	1.0	0.0	0.0	0.0	0.0	0.0	0.0	0.0	0.0	0.0	0.0
Yap1	22601	symbol	M. musculus	22601	M. musculus	Yap1	yes-associated protein 1	GO:0072307 regulation of metanephric nephron tubule epithelial cell differentiation;GO:0072257 metanephric nephron tubule epithelial cell differentiation;GO:0072182 regulation of nephron tubule epithelial cell differentiation	1.0	0.0	0.0	0.0	0.0	0.0	0.0	0.0	0.0	0.0	1.0	0.0	0.0	0.0	0.0	0.0	1.0	0.0	0.0	0.0
Raph1	77300	symbol	M. musculus	77300	M. musculus	Raph1	Ras association (RalGDS/AF-6) and pleckstrin homology domains 1	GO:0048675 axon extension;GO:1990138 neuron projection extension;GO:0007409 axonogenesis	0.0	0.0	1.0	0.0	0.0	0.0	0.0	0.0	0.0	0.0	0.0	0.0	0.0	0.0	0.0	0.0	0.0	0.0	0.0	0.0
Cdv3	321022	symbol	M. musculus	321022	M. musculus	Cdv3	carnitine deficiency-associated gene expressed in ventricle 3	GO:0008150 biological_process	0.0	0.0	0.0	0.0	0.0	0.0	0.0	0.0	0.0	0.0	0.0	0.0	0.0	0.0	0.0	0.0	0.0	0.0	0.0	0.0
Ptk2	14083	symbol	M. musculus	14083	M. musculus	Ptk2	PTK2 protein tyrosine kinase 2	GO:0030644 cellular chloride ion homeostasis;GO:0060396 growth hormone receptor signaling pathway;GO:0060252 positive regulation of glial cell proliferation	1.0	1.0	1.0	0.0	1.0	0.0	0.0	0.0	0.0	1.0	1.0	0.0	0.0	1.0	1.0	1.0	1.0	1.0	0.0	0.0
Tinf2	28113	symbol	M. musculus	28113	M. musculus	Tinf2	Terf1 (TRF1)-interacting nuclear factor 2	GO:0010836 negative regulation of protein ADP-ribosylation;GO:0032211 negative regulation of telomere maintenance via telomerase;GO:1904357 negative regulation of telomere maintenance via telomere lengthening	0.0	1.0	0.0	0.0	0.0	0.0	0.0	0.0	0.0	0.0	1.0	1.0	0.0	0.0	0.0	0.0	0.0	0.0	0.0	0.0
Rtn4	68585	symbol	M. musculus	68585	M. musculus	Rtn4	reticulon 4	GO:1905943 negative regulation of formation of growth cone in injured axon;GO:0048694 positive regulation of collateral sprouting of injured axon;GO:1905942 regulation of formation of growth cone in injured axon	0.0	1.0	1.0	0.0	0.0	0.0	1.0	0.0	0.0	0.0	1.0	0.0	0.0	1.0	1.0	0.0	1.0	0.0	0.0	0.0
Plekhm1	353047	symbol	M. musculus	353047	M. musculus	Plekhm1	pleckstrin homology domain containing, family M (with RUN domain) member 1	GO:1900029 positive regulation of ruffle assembly;GO:0045780 positive regulation of bone resorption;GO:0046852 positive regulation of bone remodeling	0.0	0.0	1.0	0.0	0.0	0.0	0.0	0.0	0.0	0.0	0.0	0.0	0.0	0.0	0.0	0.0	0.0	0.0	0.0	0.0
Hspb1	15507	symbol	M. musculus	15507	M. musculus	Hspb1	heat shock protein 1	GO:0038033 positive regulation of endothelial cell chemotaxis by VEGF-activated vascular endothelial growth factor receptor signaling pathway;GO:0099641 anterograde axonal protein transport;GO:2001028 positive regulation of endothelial cell chemotaxis	0.0	0.0	1.0	0.0	1.0	0.0	1.0	0.0	1.0	0.0	1.0	0.0	0.0	1.0	0.0	0.0	0.0	1.0	0.0	0.0
Ppap2b	67916	gene_synonym	M. musculus	67916	M. musculus	Plpp3	phospholipid phosphatase 3	GO:0044328 canonical Wnt signaling pathway involved in positive regulation of endothelial cell migration;GO:0044330 canonical Wnt signaling pathway involved in positive regulation of wound healing;GO:0044329 canonical Wnt signaling pathway involved in positive regulation of cell-cell adhesion	0.0	0.0	0.0	0.0	1.0	0.0	0.0	0.0	0.0	0.0	1.0	0.0	0.0	0.0	0.0	0.0	0.0	0.0	0.0	0.0
Ttc3	22129	symbol	M. musculus	22129	M. musculus	Ttc3	tetratricopeptide repeat domain 3	GO:0070936 protein K48-linked ubiquitination;GO:0010771 negative regulation of cell morphogenesis involved in differentiation;GO:0045665 negative regulation of neuron differentiation	0.0	1.0	1.0	0.0	0.0	0.0	0.0	0.0	0.0	0.0	0.0	0.0	0.0	0.0	0.0	0.0	0.0	0.0	0.0	0.0
Svil	225115	symbol	M. musculus	225115	M. musculus	Svil	supervillin	GO:0007519 skeletal muscle tissue development;GO:0060538 skeletal muscle organ development;GO:0014706 striated muscle tissue development	0.0	0.0	0.0	0.0	0.0	0.0	0.0	0.0	0.0	0.0	0.0	0.0	0.0	0.0	0.0	0.0	0.0	0.0	0.0	0.0
Rab11fip5	52055	symbol	M. musculus	52055	M. musculus	Rab11fip5	RAB11 family interacting protein 5 (class I)	GO:0070164 negative regulation of adiponectin secretion;GO:0070163 regulation of adiponectin secretion;GO:0070162 adiponectin secretion	0.0	0.0	0.0	0.0	0.0	0.0	0.0	0.0	0.0	0.0	0.0	0.0	1.0	0.0	0.0	0.0	0.0	0.0	0.0	0.0
Ddx10	77591	symbol	M. musculus	77591	M. musculus	Ddx10	DEAD (Asp-Glu-Ala-Asp) box polypeptide 10	GO:0097065 anterior head development;GO:0060322 head development;GO:0048856 anatomical structure development	0.0	0.0	0.0	0.0	0.0	0.0	0.0	0.0	0.0	0.0	0.0	0.0	0.0	0.0	0.0	0.0	0.0	0.0	0.0	0.0
Mphosph8	75339	symbol	M. musculus	75339	M. musculus	Mphosph8	M-phase phosphoprotein 8	GO:0045869 negative regulation of single stranded viral RNA replication via double stranded DNA intermediate;GO:0090309 positive regulation of methylation-dependent chromatin silencing;GO:0045091 regulation of single stranded viral RNA replication via double stranded DNA intermediate	0.0	0.0	0.0	0.0	0.0	0.0	0.0	0.0	0.0	0.0	0.0	0.0	0.0	0.0	0.0	0.0	0.0	0.0	0.0	0.0
Znf148	22661	gene_synonym	M. musculus	22661	M. musculus	Zfp148	zinc finger protein 148	GO:0000122 negative regulation of transcription by RNA polymerase II;GO:0045944 positive regulation of transcription by RNA polymerase II;GO:0045892 negative regulation of transcription, DNA-templated	0.0	0.0	0.0	0.0	0.0	0.0	0.0	0.0	0.0	0.0	0.0	0.0	0.0	0.0	0.0	0.0	0.0	0.0	0.0	0.0
Snx2	67804	symbol	M. musculus	67804	M. musculus	Snx2	sorting nexin 2	GO:0034498 early endosome to Golgi transport;GO:0072673 lamellipodium morphogenesis;GO:0042147 retrograde transport, endosome to Golgi	0.0	0.0	1.0	1.0	0.0	0.0	0.0	0.0	0.0	0.0	0.0	0.0	0.0	0.0	0.0	0.0	0.0	0.0	0.0	0.0
Stk3	56274	symbol	M. musculus	56274	M. musculus	Stk3	serine/threonine kinase 3	GO:0060800 regulation of cell differentiation involved in embryonic placenta development;GO:1902043 positive regulation of extrinsic apoptotic signaling pathway via death domain receptors;GO:0060706 cell differentiation involved in embryonic placenta development	0.0	0.0	0.0	0.0	0.0	0.0	0.0	0.0	1.0	0.0	0.0	0.0	0.0	1.0	0.0	0.0	0.0	0.0	0.0	0.0
Camsap2	67886	symbol	M. musculus	67886	M. musculus	Camsap2	calmodulin regulated spectrin-associated protein family, member 2	GO:0007026 negative regulation of microtubule depolymerization;GO:0031114 regulation of microtubule depolymerization;GO:1903358 regulation of Golgi organization	0.0	1.0	1.0	0.0	0.0	0.0	0.0	0.0	0.0	1.0	0.0	0.0	0.0	0.0	0.0	0.0	1.0	1.0	0.0	0.0
Haus6	230376	symbol	M. musculus	230376	M. musculus	Haus6	HAUS augmin-like complex, subunit 6	GO:0007098 centrosome cycle;GO:0051225 spindle assembly;GO:0031023 microtubule organizing center organization	0.0	0.0	0.0	0.0	0.0	0.0	0.0	1.0	0.0	0.0	0.0	0.0	0.0	0.0	0.0	0.0	0.0	1.0	0.0	0.0
Tln1	21894	symbol	M. musculus	21894	M. musculus	Tln1	talin 1	GO:0007016 cytoskeletal anchoring at plasma membrane;GO:0033622 integrin activation;GO:0007044 cell-substrate junction assembly	0.0	1.0	0.0	0.0	1.0	0.0	0.0	0.0	0.0	0.0	0.0	0.0	0.0	0.0	0.0	1.0	1.0	0.0	0.0	0.0
Tmem230	70612	symbol	M. musculus	70612	M. musculus	Tmem230	transmembrane protein 230	GO:0048489 synaptic vesicle transport;GO:0097480 establishment of synaptic vesicle localization;GO:0097479 synaptic vesicle localization	0.0	0.0	0.0	0.0	0.0	0.0	0.0	0.0	0.0	0.0	0.0	0.0	0.0	0.0	0.0	0.0	0.0	0.0	0.0	0.0
Ube2o	217342	symbol	M. musculus	217342	M. musculus	Ube2o	ubiquitin-conjugating enzyme E2O	GO:0030513 positive regulation of BMP signaling pathway;GO:0070534 protein K63-linked ubiquitination;GO:0030510 regulation of BMP signaling pathway	0.0	0.0	0.0	0.0	0.0	0.0	0.0	0.0	0.0	0.0	0.0	0.0	0.0	0.0	0.0	0.0	0.0	0.0	0.0	0.0
Trim56	384309	symbol	M. musculus	384309	M. musculus	Trim56	tripartite motif-containing 56	GO:1902187 negative regulation of viral release from host cell;GO:0046597 negative regulation of viral entry into host cell;GO:1902186 regulation of viral release from host cell	0.0	0.0	0.0	0.0	0.0	0.0	0.0	0.0	0.0	0.0	0.0	0.0	0.0	0.0	0.0	0.0	0.0	0.0	0.0	0.0
Zswim8	268721	symbol	M. musculus	268721	M. musculus	Zswim8	zinc finger SWIM-type containing 8	GO:1902667 regulation of axon guidance;GO:0050770 regulation of axonogenesis;GO:0007411 axon guidance	0.0	0.0	1.0	0.0	0.0	0.0	0.0	0.0	0.0	0.0	0.0	0.0	0.0	0.0	0.0	0.0	0.0	0.0	0.0	0.0
Arhgef40	268739	symbol	M. musculus	268739	M. musculus	Arhgef40	Rho guanine nucleotide exchange factor (GEF) 40	GO:0035023 regulation of Rho protein signal transduction;GO:0007266 Rho protein signal transduction;GO:0046578 regulation of Ras protein signal transduction	0.0	0.0	0.0	0.0	0.0	0.0	0.0	0.0	0.0	0.0	0.0	0.0	0.0	0.0	1.0	0.0	0.0	0.0	0.0	0.0
Plec	18810	symbol	M. musculus	18810	M. musculus	Plec	plectin	GO:0031581 hemidesmosome assembly;GO:0045104 intermediate filament cytoskeleton organization;GO:0007044 cell-substrate junction assembly	0.0	0.0	0.0	0.0	0.0	0.0	0.0	0.0	0.0	0.0	0.0	0.0	0.0	0.0	0.0	1.0	0.0	0.0	0.0	0.0
Fam98c	73833	symbol	M. musculus	73833	M. musculus	Fam98c	family with sequence similarity 98, member C	GO:0008150 biological_process	0.0	0.0	0.0	0.0	0.0	0.0	0.0	0.0	0.0	0.0	0.0	0.0	0.0	0.0	0.0	0.0	0.0	0.0	0.0	0.0
Slc20a2	20516	symbol	M. musculus	20516	M. musculus	Slc20a2	solute carrier family 20, member 2	GO:0035435 phosphate ion transmembrane transport;GO:0006817 phosphate ion transport;GO:0098661 inorganic anion transmembrane transport	0.0	0.0	0.0	0.0	0.0	0.0	0.0	0.0	0.0	0.0	0.0	0.0	0.0	0.0	0.0	0.0	0.0	0.0	0.0	0.0
Dbnl	13169	symbol	M. musculus	13169	M. musculus	Dbnl	drebrin-like	GO:0051016 barbed-end actin filament capping;GO:0051693 actin filament capping;GO:0030835 negative regulation of actin filament depolymerization	0.0	1.0	1.0	0.0	0.0	0.0	0.0	0.0	0.0	1.0	0.0	0.0	0.0	0.0	1.0	0.0	0.0	0.0	0.0	0.0
Cald1	109624	symbol	M. musculus	109624	M. musculus	Cald1	caldesmon 1	GO:0006940 regulation of smooth muscle contraction;GO:0032092 positive regulation of protein binding;GO:0051017 actin filament bundle assembly	0.0	1.0	0.0	0.0	0.0	0.0	0.0	0.0	0.0	0.0	0.0	0.0	0.0	0.0	0.0	0.0	0.0	0.0	0.0	0.0
Tbc1d9b	76795	symbol	M. musculus	76795	M. musculus	Tbc1d9b	TBC1 domain family, member 9B	GO:0090630 activation of GTPase activity;GO:0043547 positive regulation of GTPase activity;GO:0043087 regulation of GTPase activity	0.0	0.0	0.0	0.0	0.0	0.0	0.0	0.0	0.0	0.0	0.0	0.0	0.0	0.0	0.0	0.0	0.0	0.0	0.0	0.0
Arl6ip6	65103	symbol	M. musculus	65103	M. musculus	Arl6ip6	ADP-ribosylation factor-like 6 interacting protein 6	GO:0008150 biological_process	0.0	0.0	0.0	0.0	0.0	0.0	0.0	0.0	0.0	0.0	0.0	0.0	0.0	0.0	0.0	0.0	0.0	0.0	0.0	0.0
Kif3b	16569	symbol	M. musculus	16569	M. musculus	Kif3b	kinesin family member 3B	GO:0032467 positive regulation of cytokinesis;GO:0090307 mitotic spindle assembly;GO:0051781 positive regulation of cell division	0.0	0.0	0.0	1.0	1.0	1.0	0.0	1.0	0.0	0.0	0.0	0.0	0.0	0.0	0.0	0.0	0.0	1.0	1.0	0.0
Pik3c2a	18704	symbol	M. musculus	18704	M. musculus	Pik3c2a	phosphatidylinositol-4-phosphate 3-kinase catalytic subunit type 2 alpha	GO:0071583 negative regulation of zinc ion transmembrane transport;GO:0071580 regulation of zinc ion transmembrane transport;GO:0071582 negative regulation of zinc ion transport	0.0	0.0	0.0	1.0	0.0	0.0	0.0	0.0	0.0	0.0	1.0	0.0	0.0	0.0	0.0	0.0	0.0	0.0	0.0	0.0
Lrrk2	66725	symbol	M. musculus	66725	M. musculus	Lrrk2	leucine-rich repeat kinase 2	GO:1903125 negative regulation of thioredoxin peroxidase activity by peptidyl-threonine phosphorylation;GO:1903124 negative regulation of thioredoxin peroxidase activity;GO:1901727 positive regulation of histone deacetylase activity	0.0	1.0	1.0	0.0	0.0	0.0	0.0	0.0	0.0	1.0	0.0	0.0	0.0	1.0	0.0	0.0	1.0	0.0	0.0	1.0
Rab3il1	74760	symbol	M. musculus	74760	M. musculus	Rab3il1	RAB3A interacting protein (rabin3)-like 1	GO:0015031 protein transport;GO:0015833 peptide transport;GO:0042886 amide transport	0.0	0.0	0.0	1.0	0.0	0.0	0.0	0.0	0.0	0.0	0.0	0.0	0.0	0.0	0.0	0.0	0.0	0.0	0.0	0.0
Mpdz	17475	symbol	M. musculus	17475	M. musculus	Mpdz	multiple PDZ domain protein	GO:0042552 myelination;GO:0008366 axon ensheathment;GO:0007272 ensheathment of neurons	0.0	0.0	0.0	0.0	0.0	0.0	0.0	0.0	0.0	0.0	0.0	0.0	0.0	0.0	0.0	1.0	0.0	0.0	0.0	0.0
Rftn1	76438	symbol	M. musculus	76438	M. musculus	Rftn1	raftlin lipid raft linker 1	GO:0034138 toll-like receptor 3 signaling pathway;GO:0032596 protein transport into membrane raft;GO:0002457 T cell antigen processing and presentation	0.0	0.0	0.0	0.0	0.0	0.0	1.0	0.0	0.0	0.0	0.0	0.0	0.0	0.0	0.0	0.0	0.0	0.0	0.0	0.0
Golga5	27277	symbol	M. musculus	27277	M. musculus	Golga5	golgi autoantigen, golgin subfamily a, 5	GO:0000301 retrograde transport, vesicle recycling within Golgi;GO:0006891 intra-Golgi vesicle-mediated transport;GO:0007030 Golgi organization	0.0	0.0	0.0	1.0	0.0	0.0	0.0	0.0	0.0	0.0	0.0	0.0	0.0	0.0	0.0	0.0	1.0	0.0	0.0	0.0
Ppme1	72590	symbol	M. musculus	72590	M. musculus	Ppme1	protein phosphatase methylesterase 1	GO:0006482 protein demethylation;GO:0008214 protein dealkylation;GO:0070988 demethylation	0.0	0.0	0.0	0.0	0.0	0.0	0.0	1.0	0.0	0.0	0.0	0.0	0.0	0.0	0.0	0.0	0.0	0.0	0.0	0.0
Dpysl3	22240	symbol	M. musculus	22240	M. musculus	Dpysl3	dihydropyrimidinase-like 3	GO:0051491 positive regulation of filopodium assembly;GO:0051764 actin crosslink formation;GO:0051489 regulation of filopodium assembly	0.0	1.0	1.0	0.0	1.0	0.0	0.0	0.0	0.0	0.0	0.0	0.0	0.0	0.0	0.0	0.0	0.0	0.0	0.0	0.0
Nop2	110109	symbol	M. musculus	110109	M. musculus	Nop2	NOP2 nucleolar protein	GO:0070475 rRNA base methylation;GO:0001825 blastocyst formation;GO:0031167 rRNA methylation	0.0	0.0	0.0	0.0	0.0	0.0	0.0	0.0	0.0	0.0	0.0	0.0	0.0	0.0	0.0	0.0	0.0	0.0	0.0	0.0
Birc6	12211	symbol	M. musculus	12211	M. musculus	Birc6	baculoviral IAP repeat-containing 6	GO:0060712 spongiotrophoblast layer development;GO:0060711 labyrinthine layer development;GO:2001237 negative regulation of extrinsic apoptotic signaling pathway	0.0	0.0	0.0	0.0	0.0	1.0	0.0	0.0	0.0	0.0	0.0	0.0	0.0	0.0	0.0	0.0	0.0	0.0	0.0	0.0
Cfap36	216618	symbol	M. musculus	216618	M. musculus	Cfap36	cilia and flagella associated protein 36	GO:0008150 biological_process	0.0	0.0	0.0	0.0	0.0	0.0	0.0	0.0	0.0	0.0	0.0	0.0	0.0	0.0	0.0	0.0	0.0	0.0	0.0	0.0
Usp5	22225	symbol	M. musculus	22225	M. musculus	Usp5	ubiquitin specific peptidase 5 (isopeptidase T)	GO:0032436 positive regulation of proteasomal ubiquitin-dependent protein catabolic process;GO:2000060 positive regulation of ubiquitin-dependent protein catabolic process;GO:1901800 positive regulation of proteasomal protein catabolic process	0.0	0.0	0.0	0.0	0.0	0.0	0.0	0.0	0.0	0.0	0.0	0.0	0.0	0.0	0.0	0.0	0.0	0.0	0.0	0.0
Rai14	75646	symbol	M. musculus	75646	M. musculus	Rai14	retinoic acid induced 14	GO:0007283 spermatogenesis;GO:0048232 male gamete generation;GO:0007276 gamete generation	0.0	0.0	0.0	0.0	0.0	0.0	0.0	0.0	0.0	0.0	0.0	0.0	0.0	0.0	0.0	0.0	0.0	0.0	0.0	0.0
Twistnb	28071	symbol	M. musculus	28071	M. musculus	Twistnb	twist basic helix-loop-helix transcription factor 1 neighbor	GO:1990830 cellular response to leukemia inhibitory factor;GO:1990823 response to leukemia inhibitory factor;GO:0071345 cellular response to cytokine stimulus	0.0	0.0	0.0	0.0	0.0	0.0	0.0	0.0	0.0	0.0	0.0	0.0	0.0	0.0	0.0	0.0	0.0	0.0	0.0	0.0
Larp1	73158	symbol	M. musculus	73158	M. musculus	Larp1	La ribonucleoprotein domain family, member 1	GO:0072752 cellular response to rapamycin;GO:0045070 positive regulation of viral genome replication;GO:1901355 response to rapamycin	0.0	0.0	0.0	0.0	0.0	0.0	0.0	0.0	0.0	0.0	0.0	0.0	0.0	0.0	0.0	0.0	0.0	0.0	0.0	0.0
Dync1li1	235661	symbol	M. musculus	235661	M. musculus	Dync1li1	dynein cytoplasmic 1 light intermediate chain 1	GO:0090267 positive regulation of mitotic cell cycle spindle assembly checkpoint;GO:0090266 regulation of mitotic cell cycle spindle assembly checkpoint;GO:1903504 regulation of mitotic spindle checkpoint	0.0	1.0	0.0	1.0	0.0	1.0	0.0	1.0	1.0	0.0	0.0	1.0	0.0	0.0	1.0	0.0	0.0	1.0	1.0	0.0
Brd8	78656	symbol	M. musculus	78656	M. musculus	Brd8	bromodomain containing 8	GO:0043968 histone H2A acetylation;GO:0043967 histone H4 acetylation;GO:0016573 histone acetylation	0.0	0.0	0.0	0.0	0.0	0.0	0.0	0.0	0.0	0.0	0.0	0.0	0.0	0.0	0.0	0.0	0.0	0.0	0.0	0.0
Gtse1	29870	symbol	M. musculus	29870	M. musculus	Gtse1	G two S phase expressed protein 1		0.0	0.0	0.0	0.0	0.0	0.0	0.0	1.0	0.0	0.0	0.0	0.0	0.0	0.0	0.0	0.0	0.0	0.0	0.0	0.0
Ncoa7	211329	symbol	M. musculus	211329	M. musculus	Ncoa7	nuclear receptor coactivator 7	GO:1902083 negative regulation of peptidyl-cysteine S-nitrosylation;GO:1903204 negative regulation of oxidative stress-induced neuron death;GO:2000169 regulation of peptidyl-cysteine S-nitrosylation	0.0	0.0	0.0	0.0	0.0	0.0	0.0	0.0	0.0	0.0	0.0	0.0	0.0	1.0	0.0	0.0	0.0	0.0	0.0	0.0
Nup153	218210	symbol	M. musculus	218210	M. musculus	Nup153	nucleoporin 153	GO:0046832 negative regulation of RNA export from nucleus;GO:0032240 negative regulation of nucleobase-containing compound transport;GO:0046831 regulation of RNA export from nucleus	0.0	0.0	0.0	0.0	0.0	1.0	1.0	1.0	0.0	0.0	0.0	1.0	0.0	0.0	0.0	0.0	0.0	0.0	0.0	0.0
Baz1a	217578	symbol	M. musculus	217578	M. musculus	Baz1a	bromodomain adjacent to zinc finger domain 1A	GO:0006261 DNA-dependent DNA replication;GO:0006338 chromatin remodeling;GO:0006260 DNA replication	0.0	0.0	0.0	0.0	0.0	0.0	0.0	0.0	0.0	0.0	0.0	0.0	0.0	0.0	0.0	0.0	0.0	0.0	0.0	0.0
Adam17	11491	symbol	M. musculus	11491	M. musculus	Adam17	a disintegrin and metallopeptidase domain 17	GO:0010820 positive regulation of T cell chemotaxis;GO:0033025 regulation of mast cell apoptotic process;GO:0045741 positive regulation of epidermal growth factor-activated receptor activity	1.0	1.0	1.0	0.0	0.0	1.0	0.0	0.0	0.0	0.0	1.0	0.0	0.0	1.0	1.0	0.0	0.0	0.0	0.0	0.0
Stat5b	20851	symbol	M. musculus	20851	M. musculus	Stat5b	signal transducer and activator of transcription 5B	GO:0045588 positive regulation of gamma-delta T cell differentiation;GO:0060397 JAK-STAT cascade involved in growth hormone signaling pathway;GO:0045586 regulation of gamma-delta T cell differentiation	1.0	0.0	0.0	0.0	0.0	1.0	0.0	0.0	1.0	0.0	1.0	0.0	0.0	0.0	0.0	0.0	0.0	0.0	0.0	0.0
Ythdf1	228994	symbol	M. musculus	228994	M. musculus	Ythdf1	YTH N6-methyladenosine RNA binding protein 1	GO:0045948 positive regulation of translational initiation;GO:0006446 regulation of translational initiation;GO:0045727 positive regulation of translation	0.0	0.0	0.0	0.0	0.0	0.0	0.0	0.0	0.0	0.0	0.0	0.0	0.0	0.0	0.0	0.0	0.0	0.0	0.0	0.0
Farp1	223254	symbol	M. musculus	223254	M. musculus	Farp1	FERM, RhoGEF (Arhgef) and pleckstrin domain protein 1 (chondrocyte-derived)	GO:0098942 retrograde trans-synaptic signaling by trans-synaptic protein complex;GO:0098974 postsynaptic actin cytoskeleton organization;GO:0099545 trans-synaptic signaling by trans-synaptic complex	0.0	1.0	1.0	0.0	0.0	0.0	0.0	0.0	0.0	1.0	0.0	0.0	0.0	0.0	1.0	0.0	0.0	0.0	0.0	0.0
Gigyf2	227331	symbol	M. musculus	227331	M. musculus	Gigyf2	GRB10 interacting GYF protein 2	GO:0031571 mitotic G1 DNA damage checkpoint;GO:0044819 mitotic G1/S transition checkpoint;GO:0061157 mRNA destabilization	0.0	0.0	0.0	0.0	0.0	1.0	0.0	0.0	0.0	0.0	0.0	0.0	0.0	0.0	0.0	0.0	0.0	0.0	0.0	0.0
Arhgef12	69632	symbol	M. musculus	69632	M. musculus	Arhgef12	Rho guanine nucleotide exchange factor (GEF) 12	GO:0035023 regulation of Rho protein signal transduction;GO:0007266 Rho protein signal transduction;GO:0046578 regulation of Ras protein signal transduction	1.0	0.0	0.0	0.0	1.0	0.0	0.0	0.0	0.0	0.0	0.0	0.0	0.0	0.0	1.0	0.0	0.0	0.0	0.0	0.0
NA						None	None	None	nan	nan	nan	nan	nan	nan	nan	nan	nan	nan	nan	nan	nan	nan	nan	nan	nan	nan	nan	nan
Eif4ebp1	13685	symbol	M. musculus	13685	M. musculus	Eif4ebp1	eukaryotic translation initiation factor 4E binding protein 1	GO:0002192 IRES-dependent translational initiation of linear mRNA;GO:0110017 cap-independent translational initiation of linear mRNA;GO:0002190 cap-independent translational initiation	1.0	1.0	0.0	0.0	1.0	1.0	1.0	0.0	0.0	0.0	0.0	0.0	0.0	0.0	0.0	0.0	0.0	0.0	0.0	0.0
Lmnb1	16906	symbol	M. musculus	16906	M. musculus	Lmnb1	lamin B1	GO:1904609 cellular response to monosodium L-glutamate;GO:1904608 response to monosodium L-glutamate;GO:1904009 cellular response to monosodium glutamate	0.0	0.0	0.0	0.0	0.0	1.0	1.0	1.0	0.0	0.0	0.0	1.0	0.0	1.0	0.0	0.0	0.0	0.0	0.0	0.0
Oxr1	170719	symbol	M. musculus	170719	M. musculus	Oxr1	oxidation resistance 1	GO:1902083 negative regulation of peptidyl-cysteine S-nitrosylation;GO:1903204 negative regulation of oxidative stress-induced neuron death;GO:2000169 regulation of peptidyl-cysteine S-nitrosylation	0.0	0.0	0.0	0.0	0.0	0.0	0.0	0.0	0.0	0.0	0.0	0.0	0.0	1.0	0.0	0.0	0.0	0.0	0.0	0.0
Maged2	80884	symbol	M. musculus	80884	M. musculus	Maged2	melanoma antigen, family D, 2	GO:0070294 renal sodium ion absorption;GO:0003096 renal sodium ion transport;GO:0070293 renal absorption	0.0	0.0	0.0	0.0	1.0	0.0	0.0	0.0	0.0	0.0	0.0	0.0	0.0	0.0	0.0	0.0	0.0	0.0	0.0	0.0
Tacc2	57752	symbol	M. musculus	57752	M. musculus	Tacc2	transforming, acidic coiled-coil containing protein 2	GO:0022027 interkinetic nuclear migration;GO:0030953 astral microtubule organization;GO:0021846 cell proliferation in forebrain	0.0	1.0	0.0	0.0	0.0	1.0	0.0	0.0	0.0	0.0	0.0	0.0	0.0	0.0	0.0	0.0	0.0	1.0	0.0	0.0
Prpf31	68988	symbol	M. musculus	68988	M. musculus	Prpf31	pre-mRNA processing factor 31	GO:0000244 spliceosomal tri-snRNP complex assembly;GO:0000387 spliceosomal snRNP assembly;GO:0000398 mRNA splicing, via spliceosome	0.0	0.0	0.0	0.0	0.0	0.0	1.0	0.0	0.0	0.0	0.0	0.0	0.0	0.0	0.0	0.0	0.0	0.0	0.0	0.0
Ahdc1	230793	symbol	M. musculus	230793	M. musculus	Ahdc1	AT hook, DNA binding motif, containing 1	GO:0008150 biological_process	0.0	0.0	0.0	0.0	0.0	0.0	0.0	0.0	0.0	0.0	0.0	0.0	0.0	0.0	0.0	0.0	0.0	0.0	0.0	0.0
Nufip2	68564	symbol	M. musculus	68564	M. musculus	Nufip2	nuclear fragile X mental retardation protein interacting protein 2		0.0	0.0	0.0	0.0	0.0	0.0	0.0	0.0	0.0	0.0	0.0	0.0	0.0	0.0	0.0	0.0	0.0	0.0	0.0	0.0
Tnrc18	231861	symbol	M. musculus	231861	M. musculus	Tnrc18	trinucleotide repeat containing 18		0.0	0.0	0.0	0.0	0.0	0.0	0.0	0.0	0.0	0.0	0.0	0.0	0.0	0.0	0.0	0.0	0.0	0.0	0.0	0.0
Zfml	18139	gene_synonym	M. musculus	18139	M. musculus	Zfp638	zinc finger protein 638	GO:0008380 RNA splicing;GO:0006396 RNA processing;GO:0016070 RNA metabolic process	0.0	0.0	0.0	0.0	0.0	0.0	0.0	0.0	0.0	0.0	0.0	0.0	0.0	0.0	0.0	0.0	0.0	0.0	0.0	0.0
Ei24	13663	symbol	M. musculus	13663	M. musculus	Ei24	etoposide induced 2.4 mRNA	GO:0042308 negative regulation of protein import into nucleus;GO:0071494 cellular response to UV-C;GO:1904590 negative regulation of protein import	0.0	0.0	0.0	0.0	0.0	0.0	0.0	0.0	0.0	0.0	0.0	0.0	0.0	0.0	0.0	0.0	0.0	0.0	0.0	0.0
Zc3h11a	70579	symbol	M. musculus	70579	M. musculus	Zc3h11a	zinc finger CCCH type containing 11A	GO:0016973 poly(A)+ mRNA export from nucleus;GO:0006406 mRNA export from nucleus;GO:0071427 mRNA-containing ribonucleoprotein complex export from nucleus	0.0	0.0	0.0	0.0	0.0	0.0	1.0	0.0	0.0	0.0	0.0	0.0	0.0	0.0	0.0	0.0	0.0	0.0	0.0	0.0
Erf	13875	symbol	M. musculus	13875	M. musculus	Erf	Ets2 repressor factor	GO:0060710 chorio-allantoic fusion;GO:0060707 trophoblast giant cell differentiation;GO:0060713 labyrinthine layer morphogenesis	0.0	0.0	0.0	0.0	0.0	0.0	0.0	0.0	0.0	0.0	0.0	1.0	0.0	0.0	0.0	0.0	0.0	0.0	0.0	0.0
Rab13	68328	symbol	M. musculus	68328	M. musculus	Rab13	RAB13, member RAS oncogene family	GO:0097368 establishment of Sertoli cell barrier;GO:0060009 Sertoli cell development;GO:0060008 Sertoli cell differentiation	0.0	1.0	0.0	1.0	0.0	0.0	0.0	0.0	0.0	0.0	1.0	0.0	0.0	0.0	1.0	1.0	0.0	0.0	0.0	1.0
Dnajc8	68598	symbol	M. musculus	68598	M. musculus	Dnajc8	DnaJ heat shock protein family (Hsp40) member C8		0.0	0.0	0.0	0.0	0.0	0.0	1.0	0.0	0.0	0.0	0.0	0.0	0.0	0.0	0.0	0.0	0.0	0.0	0.0	0.0
Spag9	70834	symbol	M. musculus	70834	M. musculus	Spag9	sperm associated antigen 9	GO:0007257 activation of JUN kinase activity;GO:0090074 negative regulation of protein homodimerization activity;GO:0043507 positive regulation of JUN kinase activity	0.0	0.0	1.0	0.0	1.0	0.0	0.0	0.0	0.0	0.0	1.0	0.0	0.0	1.0	0.0	0.0	0.0	0.0	0.0	0.0
Rbm26	74213	symbol	M. musculus	74213	M. musculus	Rbm26	RNA binding motif protein 26	GO:0046833 positive regulation of RNA export from nucleus;GO:0046831 regulation of RNA export from nucleus;GO:0032241 positive regulation of nucleobase-containing compound transport	0.0	0.0	0.0	0.0	0.0	0.0	1.0	0.0	0.0	0.0	0.0	0.0	0.0	0.0	0.0	0.0	0.0	0.0	0.0	0.0
Lrrfip1	16978	symbol	M. musculus	16978	M. musculus	Lrrfip1	leucine rich repeat (in FLII) interacting protein 1	GO:0051092 positive regulation of NF-kappaB transcription factor activity;GO:0051091 positive regulation of DNA-binding transcription factor activity;GO:0000122 negative regulation of transcription by RNA polymerase II	0.0	0.0	0.0	0.0	0.0	0.0	0.0	0.0	0.0	0.0	0.0	0.0	0.0	0.0	0.0	0.0	0.0	0.0	0.0	0.0
Zfyve16	218441	symbol	M. musculus	218441	M. musculus	Zfyve16	zinc finger, FYVE domain containing 16	GO:0006622 protein targeting to lysosome;GO:0006623 protein targeting to vacuole;GO:0061462 protein localization to lysosome	0.0	0.0	0.0	0.0	0.0	0.0	0.0	0.0	0.0	0.0	0.0	0.0	0.0	0.0	0.0	0.0	0.0	0.0	0.0	0.0
Lpin3	64899	symbol	M. musculus	64899	M. musculus	Lpin3	lipin 3	GO:0019432 triglyceride biosynthetic process;GO:0046463 acylglycerol biosynthetic process;GO:0046460 neutral lipid biosynthetic process	0.0	0.0	0.0	0.0	0.0	0.0	1.0	1.0	0.0	0.0	0.0	0.0	0.0	0.0	0.0	0.0	0.0	0.0	0.0	0.0
Edc4	234699	symbol	M. musculus	234699	M. musculus	Edc4	enhancer of mRNA decapping 4	GO:0031087 deadenylation-independent decapping of nuclear-transcribed mRNA;GO:0031086 nuclear-transcribed mRNA catabolic process, deadenylation-independent decay;GO:0000956 nuclear-transcribed mRNA catabolic process	0.0	0.0	0.0	0.0	0.0	0.0	1.0	0.0	0.0	0.0	0.0	0.0	0.0	0.0	0.0	0.0	0.0	0.0	0.0	0.0
F11r	16456	symbol	M. musculus	16456	M. musculus	F11r	F11 receptor	GO:0090557 establishment of endothelial intestinal barrier;GO:0061028 establishment of endothelial barrier;GO:0045777 positive regulation of blood pressure	0.0	1.0	0.0	0.0	1.0	0.0	0.0	0.0	0.0	0.0	0.0	0.0	0.0	0.0	0.0	1.0	0.0	0.0	0.0	0.0
Prrc2a	53761	symbol	M. musculus	53761	M. musculus	Prrc2a	proline-rich coiled-coil 2A		0.0	0.0	0.0	0.0	0.0	0.0	0.0	0.0	0.0	0.0	0.0	0.0	0.0	0.0	0.0	0.0	0.0	0.0	0.0	0.0
Tnks1bp1	228140	symbol	M. musculus	228140	M. musculus	Tnks1bp1	tankyrase 1 binding protein 1	GO:0010800 positive regulation of peptidyl-threonine phosphorylation;GO:0031954 positive regulation of protein autophosphorylation;GO:0010799 regulation of peptidyl-threonine phosphorylation	0.0	0.0	0.0	0.0	0.0	0.0	1.0	0.0	0.0	0.0	0.0	0.0	0.0	0.0	0.0	0.0	1.0	0.0	0.0	0.0
Cep76	225659	symbol	M. musculus	225659	M. musculus	Cep76	centrosomal protein 76	GO:0046599 regulation of centriole replication;GO:0010824 regulation of centrosome duplication;GO:0007099 centriole replication	0.0	1.0	0.0	0.0	0.0	1.0	0.0	1.0	0.0	0.0	0.0	0.0	0.0	0.0	0.0	0.0	0.0	1.0	0.0	0.0
Tmem131	56030	symbol	M. musculus	56030	M. musculus	Tmem131	transmembrane protein 131		0.0	0.0	0.0	0.0	0.0	0.0	0.0	0.0	0.0	0.0	0.0	0.0	0.0	0.0	0.0	0.0	0.0	0.0	0.0	0.0
Picalm	233489	symbol	M. musculus	233489	M. musculus	Picalm	phosphatidylinositol binding clathrin assembly protein	GO:1902963 negative regulation of metalloendopeptidase activity involved in amyloid precursor protein catabolic process;GO:1902962 regulation of metalloendopeptidase activity involved in amyloid precursor protein catabolic process;GO:1903861 positive regulation of dendrite extension	0.0	1.0	1.0	1.0	0.0	0.0	0.0	0.0	0.0	1.0	0.0	0.0	1.0	0.0	0.0	0.0	0.0	0.0	0.0	0.0
Chka	12660	symbol	M. musculus	12660	M. musculus	Chka	choline kinase alpha	GO:0006580 ethanolamine metabolic process;GO:0042439 ethanolamine-containing compound metabolic process;GO:0006646 phosphatidylethanolamine biosynthetic process	0.0	0.0	0.0	0.0	1.0	0.0	0.0	0.0	0.0	0.0	0.0	0.0	0.0	0.0	0.0	0.0	0.0	0.0	0.0	0.0
Kifap3	16579	symbol	M. musculus	16579	M. musculus	Kifap3	kinesin-associated protein 3	GO:0046587 positive regulation of calcium-dependent cell-cell adhesion;GO:0046586 regulation of calcium-dependent cell-cell adhesion;GO:0016339 calcium-dependent cell-cell adhesion via plasma membrane cell adhesion molecules	0.0	0.0	0.0	1.0	1.0	0.0	0.0	1.0	0.0	0.0	0.0	0.0	0.0	0.0	0.0	0.0	0.0	1.0	1.0	0.0
Mtdh	67154	symbol	M. musculus	67154	M. musculus	Mtdh	metadherin	GO:0031663 lipopolysaccharide-mediated signaling pathway;GO:0045766 positive regulation of angiogenesis;GO:0051092 positive regulation of NF-kappaB transcription factor activity	0.0	0.0	0.0	0.0	0.0	0.0	0.0	0.0	1.0	0.0	1.0	0.0	0.0	0.0	0.0	0.0	0.0	0.0	0.0	0.0
Ythdc1	231386	symbol	M. musculus	231386	M. musculus	Ythdc1	YTH domain containing 1	GO:0006406 mRNA export from nucleus;GO:0006376 mRNA splice site selection;GO:0071427 mRNA-containing ribonucleoprotein complex export from nucleus	0.0	0.0	0.0	0.0	0.0	0.0	1.0	0.0	0.0	0.0	0.0	0.0	0.0	0.0	0.0	0.0	0.0	0.0	0.0	0.0
Add3	27360	symbol	M. musculus	27360	M. musculus	Add3	adducin 3 (gamma)	GO:0051016 barbed-end actin filament capping;GO:0045907 positive regulation of vasoconstriction;GO:0051693 actin filament capping	0.0	1.0	0.0	0.0	0.0	0.0	0.0	0.0	0.0	0.0	0.0	0.0	0.0	0.0	0.0	0.0	0.0	0.0	0.0	0.0
Fam219a	71901	symbol	M. musculus	71901	M. musculus	Fam219a	family with sequence similarity 219, member A	GO:0008150 biological_process	0.0	0.0	0.0	0.0	0.0	0.0	0.0	0.0	0.0	0.0	0.0	0.0	0.0	0.0	0.0	0.0	0.0	0.0	0.0	0.0
Mta1	116870	symbol	M. musculus	116870	M. musculus	Mta1	metastasis associated 1	GO:1902499 positive regulation of protein autoubiquitination;GO:1902498 regulation of protein autoubiquitination;GO:0043153 entrainment of circadian clock by photoperiod	0.0	0.0	0.0	0.0	0.0	0.0	1.0	0.0	0.0	0.0	0.0	0.0	0.0	0.0	0.0	0.0	1.0	0.0	0.0	1.0
Rprd2	75137	symbol	M. musculus	75137	M. musculus	Rprd2	regulation of nuclear pre-mRNA domain containing 2	GO:0031124 mRNA 3'-end processing;GO:0031123 RNA 3'-end processing;GO:0006397 mRNA processing	0.0	0.0	0.0	0.0	0.0	0.0	0.0	0.0	0.0	0.0	0.0	0.0	0.0	0.0	0.0	0.0	0.0	0.0	0.0	0.0
Fgd1	14163	symbol	M. musculus	14163	M. musculus	Fgd1	FYVE, RhoGEF and PH domain containing 1	GO:0046847 filopodium assembly;GO:0035023 regulation of Rho protein signal transduction;GO:0008360 regulation of cell shape	0.0	1.0	1.0	0.0	1.0	0.0	0.0	0.0	0.0	0.0	0.0	0.0	0.0	0.0	1.0	0.0	0.0	0.0	0.0	0.0
Scrib	105782	symbol	M. musculus	105782	M. musculus	Scrib	scribbled planar cell polarity	GO:0098887 neurotransmitter receptor transport, endosome to postsynaptic membrane;GO:0060088 auditory receptor cell stereocilium organization;GO:0098968 neurotransmitter receptor transport postsynaptic membrane to endosome	0.0	0.0	1.0	0.0	0.0	1.0	0.0	0.0	0.0	0.0	0.0	0.0	0.0	0.0	0.0	1.0	0.0	0.0	0.0	0.0
Ece2	107522	symbol	M. musculus	107522	M. musculus	Ece2	endothelin converting enzyme 2	GO:0016486 peptide hormone processing;GO:0042445 hormone metabolic process;GO:0016485 protein processing	0.0	0.0	0.0	0.0	0.0	0.0	0.0	0.0	0.0	0.0	0.0	0.0	0.0	0.0	0.0	0.0	0.0	0.0	0.0	0.0
Sipa1l1	217692	symbol	M. musculus	217692	M. musculus	Sipa1l1	signal-induced proliferation-associated 1 like 1	GO:0099151 regulation of postsynaptic density assembly;GO:0061001 regulation of dendritic spine morphogenesis;GO:0099150 regulation of postsynaptic specialization assembly	0.0	1.0	1.0	0.0	0.0	0.0	0.0	0.0	0.0	1.0	0.0	0.0	0.0	0.0	1.0	0.0	0.0	0.0	0.0	0.0
Rpl24	68193	symbol	M. musculus	68193	M. musculus	Rpl24	ribosomal protein L24	GO:0031290 retinal ganglion cell axon guidance;GO:0021554 optic nerve development;GO:1902626 assembly of large subunit precursor of preribosome	0.0	0.0	1.0	0.0	0.0	1.0	0.0	0.0	0.0	0.0	0.0	0.0	0.0	0.0	0.0	0.0	0.0	0.0	0.0	0.0
Nol8	70930	symbol	M. musculus	70930	M. musculus	Nol8	nucleolar protein 8	GO:1902570 protein localization to nucleolus;GO:1990830 cellular response to leukemia inhibitory factor;GO:1990823 response to leukemia inhibitory factor	0.0	0.0	0.0	0.0	0.0	0.0	0.0	0.0	0.0	0.0	0.0	0.0	0.0	0.0	0.0	0.0	0.0	0.0	0.0	0.0
Palm	18483	symbol	M. musculus	18483	M. musculus	Palm	paralemmin	GO:0060160 negative regulation of dopamine receptor signaling pathway;GO:0060999 positive regulation of dendritic spine development;GO:0007194 negative regulation of adenylate cyclase activity	0.0	0.0	1.0	0.0	0.0	0.0	0.0	0.0	0.0	1.0	0.0	0.0	0.0	0.0	0.0	0.0	0.0	0.0	0.0	0.0
Sf3b1	81898	symbol	M. musculus	81898	M. musculus	Sf3b1	splicing factor 3b, subunit 1	GO:0001825 blastocyst formation;GO:0000245 spliceosomal complex assembly;GO:0001824 blastocyst development	0.0	0.0	0.0	0.0	0.0	0.0	1.0	0.0	0.0	0.0	0.0	0.0	0.0	0.0	0.0	0.0	0.0	0.0	0.0	0.0
Crtc3	70461	symbol	M. musculus	70461	M. musculus	Crtc3	CREB regulated transcription coactivator 3	GO:0043951 negative regulation of cAMP-mediated signaling;GO:0032793 positive regulation of CREB transcription factor activity;GO:0050995 negative regulation of lipid catabolic process	0.0	0.0	0.0	0.0	0.0	0.0	0.0	0.0	0.0	0.0	0.0	0.0	0.0	0.0	0.0	0.0	0.0	0.0	0.0	0.0
Tab2	68652	symbol	M. musculus	68652	M. musculus	Tab2	TGF-beta activated kinase 1/MAP3K7 binding protein 2	GO:0045860 positive regulation of protein kinase activity;GO:0033674 positive regulation of kinase activity;GO:0045859 regulation of protein kinase activity	0.0	0.0	0.0	0.0	1.0	0.0	0.0	0.0	1.0	0.0	0.0	0.0	0.0	1.0	1.0	0.0	0.0	0.0	0.0	0.0
Kif13b	16554	symbol	M. musculus	16554	M. musculus	Kif13b	kinesin family member 13B	GO:0050770 regulation of axonogenesis;GO:0007409 axonogenesis;GO:0010975 regulation of neuron projection development	0.0	0.0	1.0	1.0	1.0	0.0	0.0	0.0	0.0	0.0	0.0	0.0	0.0	0.0	0.0	0.0	0.0	1.0	1.0	0.0
Hdgfrp2	15193	gene_synonym	M. musculus	15193	M. musculus	Hdgfl2	HDGF like 2	GO:0030307 positive regulation of cell growth;GO:0045927 positive regulation of growth;GO:0001558 regulation of cell growth	0.0	0.0	0.0	0.0	0.0	0.0	0.0	0.0	0.0	0.0	0.0	0.0	0.0	0.0	0.0	0.0	0.0	0.0	0.0	0.0
Kank2	235041	symbol	M. musculus	235041	M. musculus	Kank2	KN motif and ankyrin repeat domains 2	GO:0070563 negative regulation of vitamin D receptor signaling pathway;GO:0070562 regulation of vitamin D receptor signaling pathway;GO:0033147 negative regulation of intracellular estrogen receptor signaling pathway	0.0	1.0	0.0	0.0	0.0	1.0	0.0	0.0	0.0	0.0	1.0	0.0	0.0	0.0	1.0	0.0	0.0	0.0	0.0	0.0
Marcks	17118	symbol	M. musculus	17118	M. musculus	Marcks	myristoylated alanine rich protein kinase C substrate	GO:0051764 actin crosslink formation;GO:0051017 actin filament bundle assembly;GO:0061572 actin filament bundle organization	0.0	1.0	0.0	0.0	0.0	0.0	0.0	0.0	0.0	0.0	0.0	0.0	0.0	0.0	0.0	0.0	0.0	0.0	0.0	0.0
Cobll1	319876	symbol	M. musculus	319876	M. musculus	Cobll1	Cobl-like 1		0.0	0.0	0.0	0.0	0.0	0.0	0.0	0.0	0.0	0.0	0.0	0.0	0.0	0.0	0.0	0.0	0.0	0.0	0.0	0.0
Pak2	224105	symbol	M. musculus	224105	M. musculus	Pak2	p21 (RAC1) activated kinase 2	GO:2001271 negative regulation of cysteine-type endopeptidase activity involved in execution phase of apoptosis;GO:2001270 regulation of cysteine-type endopeptidase activity involved in execution phase of apoptosis;GO:1900118 negative regulation of execution phase of apoptosis	1.0	0.0	0.0	0.0	1.0	0.0	0.0	0.0	1.0	1.0	0.0	0.0	0.0	1.0	1.0	0.0	1.0	0.0	0.0	0.0
Tsc2	22084	symbol	M. musculus	22084	M. musculus	Tsc2	tuberous sclerosis 2	GO:0044861 protein transport into plasma membrane raft;GO:0048550 negative regulation of pinocytosis;GO:0044860 protein localization to plasma membrane raft	0.0	1.0	1.0	1.0	1.0	0.0	0.0	0.0	0.0	1.0	1.0	1.0	1.0	1.0	1.0	0.0	0.0	0.0	0.0	0.0
Stat5a	20850	symbol	M. musculus	20850	M. musculus	Stat5a	signal transducer and activator of transcription 5A	GO:0060376 positive regulation of mast cell differentiation;GO:0033026 negative regulation of mast cell apoptotic process;GO:0045588 positive regulation of gamma-delta T cell differentiation	1.0	0.0	0.0	0.0	0.0	1.0	0.0	0.0	1.0	0.0	1.0	0.0	0.0	0.0	0.0	0.0	0.0	0.0	0.0	0.0
Nfix	18032	symbol	M. musculus	18032	M. musculus	Nfix	nuclear factor I/X	GO:0021707 cerebellar granule cell differentiation;GO:0021684 cerebellar granular layer formation;GO:0021683 cerebellar granular layer morphogenesis	0.0	0.0	0.0	0.0	0.0	0.0	0.0	0.0	0.0	0.0	0.0	0.0	0.0	0.0	0.0	0.0	0.0	0.0	0.0	0.0
Akt1s1	67605	symbol	M. musculus	67605	M. musculus	Akt1s1	AKT1 substrate 1 (proline-rich)	GO:0045792 negative regulation of cell size;GO:0048011 neurotrophin TRK receptor signaling pathway;GO:0038179 neurotrophin signaling pathway	0.0	1.0	0.0	0.0	1.0	0.0	1.0	0.0	0.0	0.0	0.0	1.0	0.0	1.0	0.0	0.0	0.0	0.0	0.0	0.0
Pelp1	75273	symbol	M. musculus	75273	M. musculus	Pelp1	proline, glutamic acid and leucine rich protein 1	GO:0071391 cellular response to estrogen stimulus;GO:0043627 response to estrogen;GO:0045944 positive regulation of transcription by RNA polymerase II	0.0	0.0	0.0	0.0	0.0	0.0	1.0	0.0	0.0	0.0	0.0	0.0	0.0	0.0	0.0	0.0	0.0	0.0	0.0	0.0
Gm15800	269700	gene_synonym	M. musculus	269700	M. musculus	Hectd4	HECT domain E3 ubiquitin protein ligase 4	GO:0006006 glucose metabolic process;GO:0042593 glucose homeostasis;GO:0019318 hexose metabolic process	0.0	0.0	0.0	0.0	0.0	0.0	0.0	0.0	0.0	0.0	0.0	0.0	0.0	0.0	0.0	0.0	0.0	0.0	0.0	0.0
Sec16a	227648	symbol	M. musculus	227648	M. musculus	Sec16a	SEC16 homolog A, endoplasmic reticulum export factor	GO:0043000 Golgi to plasma membrane CFTR protein transport;GO:0070863 positive regulation of protein exit from endoplasmic reticulum;GO:0048208 COPII vesicle coating	0.0	0.0	0.0	1.0	0.0	0.0	0.0	0.0	0.0	0.0	0.0	0.0	0.0	0.0	0.0	0.0	1.0	0.0	0.0	0.0
Aftph	216549	symbol	M. musculus	216549	M. musculus	Aftph	aftiphilin	GO:0015031 protein transport;GO:0015833 peptide transport;GO:0046907 intracellular transport	0.0	0.0	0.0	0.0	0.0	0.0	0.0	0.0	0.0	0.0	0.0	0.0	0.0	0.0	0.0	0.0	0.0	0.0	0.0	0.0
Mapk3	26417	symbol	M. musculus	26417	M. musculus	Mapk3	mitogen-activated protein kinase 3	GO:2000657 negative regulation of apolipoprotein binding;GO:1904417 positive regulation of xenophagy;GO:0002741 positive regulation of cytokine secretion involved in immune response	1.0	1.0	0.0	0.0	1.0	0.0	1.0	1.0	1.0	0.0	1.0	1.0	0.0	1.0	1.0	0.0	1.0	0.0	0.0	0.0
Dync1i2	13427	symbol	M. musculus	13427	M. musculus	Dync1i2	dynein cytoplasmic 1 intermediate chain 2	GO:0010977 negative regulation of neuron projection development;GO:0045665 negative regulation of neuron differentiation;GO:0010975 regulation of neuron projection development	0.0	1.0	1.0	1.0	0.0	0.0	0.0	1.0	1.0	0.0	0.0	1.0	0.0	0.0	1.0	0.0	0.0	1.0	1.0	0.0
Tmod3	50875	symbol	M. musculus	50875	M. musculus	Tmod3	tropomodulin 3	GO:0051694 pointed-end actin filament capping;GO:0051693 actin filament capping;GO:0030835 negative regulation of actin filament depolymerization	0.0	1.0	0.0	0.0	0.0	1.0	0.0	0.0	0.0	0.0	0.0	0.0	0.0	0.0	0.0	0.0	0.0	0.0	0.0	0.0
Map2k2	26396	symbol	M. musculus	26396	M. musculus	Map2k2	mitogen-activated protein kinase kinase 2	GO:1903800 positive regulation of production of miRNAs involved in gene silencing by miRNA;GO:0060440 trachea formation;GO:0090170 regulation of Golgi inheritance	1.0	0.0	1.0	0.0	1.0	0.0	0.0	0.0	1.0	0.0	1.0	0.0	0.0	1.0	0.0	0.0	1.0	0.0	0.0	0.0
Dock9	105445	symbol	M. musculus	105445	M. musculus	Dock9	dedicator of cytokinesis 9	GO:0043547 positive regulation of GTPase activity;GO:0043087 regulation of GTPase activity;GO:0051345 positive regulation of hydrolase activity	0.0	0.0	0.0	0.0	1.0	0.0	0.0	0.0	0.0	0.0	0.0	0.0	0.0	0.0	1.0	0.0	0.0	0.0	0.0	0.0
Wdfy3	72145	symbol	M. musculus	72145	M. musculus	Wdfy3	WD repeat and FYVE domain containing 3	GO:0035973 aggrephagy;GO:0061912 selective autophagy;GO:0016236 macroautophagy	0.0	0.0	0.0	0.0	0.0	0.0	0.0	0.0	1.0	0.0	0.0	0.0	0.0	0.0	0.0	0.0	0.0	0.0	0.0	0.0
Api5	11800	symbol	M. musculus	11800	M. musculus	Api5	apoptosis inhibitor 5	GO:2000270 negative regulation of fibroblast apoptotic process;GO:2000269 regulation of fibroblast apoptotic process;GO:0044346 fibroblast apoptotic process	0.0	0.0	0.0	0.0	0.0	0.0	0.0	0.0	0.0	0.0	0.0	0.0	0.0	0.0	0.0	0.0	0.0	0.0	0.0	0.0
Spice1	212514	symbol	M. musculus	212514	M. musculus	Spice1	spindle and centriole associated protein 1	GO:0046599 regulation of centriole replication;GO:0010824 regulation of centrosome duplication;GO:0007099 centriole replication	0.0	1.0	0.0	0.0	0.0	1.0	0.0	0.0	0.0	0.0	0.0	0.0	0.0	0.0	0.0	0.0	0.0	1.0	0.0	0.0
Slc12a6	107723	symbol	M. musculus	107723	M. musculus	Slc12a6	solute carrier family 12, member 6	GO:0071477 cellular hypotonic salinity response;GO:0042539 hypotonic salinity response;GO:0071476 cellular hypotonic response	0.0	1.0	0.0	0.0	0.0	0.0	0.0	0.0	0.0	0.0	0.0	0.0	0.0	0.0	0.0	0.0	0.0	0.0	0.0	0.0
Gja1	14609	symbol	M. musculus	14609	M. musculus	Gja1	gap junction protein, alpha 1	GO:0003104 positive regulation of glomerular filtration;GO:0060156 milk ejection reflex;GO:0060044 negative regulation of cardiac muscle cell proliferation	1.0	1.0	1.0	1.0	0.0	0.0	1.0	0.0	0.0	0.0	1.0	0.0	0.0	0.0	0.0	1.0	0.0	0.0	0.0	0.0
Tbc1d10a	103724	symbol	M. musculus	103724	M. musculus	Tbc1d10a	TBC1 domain family, member 10a	GO:0097202 activation of cysteine-type endopeptidase activity;GO:2001056 positive regulation of cysteine-type endopeptidase activity;GO:0031638 zymogen activation	0.0	0.0	0.0	1.0	0.0	0.0	0.0	0.0	0.0	0.0	0.0	0.0	0.0	0.0	0.0	0.0	0.0	0.0	0.0	0.0
Rps6	20104	symbol	M. musculus	20104	M. musculus	Rps6	ribosomal protein S6	GO:0002309 T cell proliferation involved in immune response;GO:0022605 mammalian oogenesis stage;GO:0006924 activation-induced cell death of T cells	1.0	0.0	0.0	0.0	1.0	1.0	0.0	0.0	0.0	0.0	0.0	0.0	0.0	0.0	0.0	0.0	0.0	0.0	0.0	0.0
Fam21	28006	gene_synonym	M. musculus	28006	M. musculus	Washc2	WASH complex subunit 2`	GO:0015031 protein transport;GO:0015833 peptide transport;GO:0042886 amide transport	0.0	0.0	0.0	0.0	0.0	0.0	0.0	0.0	0.0	0.0	0.0	0.0	0.0	0.0	0.0	0.0	0.0	0.0	0.0	0.0
Gorasp1	74498	symbol	M. musculus	74498	M. musculus	Gorasp1	golgi reassembly stacking protein 1	GO:0050774 negative regulation of dendrite morphogenesis;GO:2000171 negative regulation of dendrite development;GO:0048814 regulation of dendrite morphogenesis	0.0	1.0	1.0	1.0	0.0	0.0	1.0	1.0	0.0	1.0	0.0	0.0	0.0	0.0	0.0	0.0	1.0	0.0	0.0	0.0
Erbb2	13866	symbol	M. musculus	13866	M. musculus	Erbb2	erb-b2 receptor tyrosine kinase 2	GO:0033088 negative regulation of immature T cell proliferation in thymus;GO:0033085 negative regulation of T cell differentiation in thymus;GO:0033084 regulation of immature T cell proliferation in thymus	1.0	0.0	1.0	0.0	1.0	0.0	0.0	0.0	0.0	1.0	1.0	0.0	0.0	1.0	1.0	1.0	1.0	1.0	0.0	0.0
Top2b	21974	symbol	M. musculus	21974	M. musculus	Top2b	topoisomerase (DNA) II beta	GO:0045870 positive regulation of single stranded viral RNA replication via double stranded DNA intermediate;GO:0045091 regulation of single stranded viral RNA replication via double stranded DNA intermediate;GO:2001034 positive regulation of double-strand break repair via nonhomologous end joining	0.0	0.0	1.0	0.0	0.0	1.0	1.0	0.0	0.0	0.0	0.0	0.0	0.0	1.0	0.0	0.0	0.0	0.0	0.0	0.0
Flna	192176	symbol	M. musculus	192176	M. musculus	Flna	filamin, alpha	GO:1905000 regulation of membrane repolarization during atrial cardiac muscle cell action potential;GO:0098914 membrane repolarization during atrial cardiac muscle cell action potential;GO:0098910 regulation of atrial cardiac muscle cell action potential	0.0	1.0	1.0	0.0	1.0	1.0	0.0	0.0	1.0	1.0	1.0	0.0	1.0	0.0	1.0	1.0	0.0	1.0	0.0	0.0
Numa1	101706	symbol	M. musculus	101706	M. musculus	Numa1	nuclear mitotic apparatus protein 1	GO:1902365 positive regulation of protein localization to spindle pole body;GO:1902846 positive regulation of mitotic spindle elongation;GO:1902363 regulation of protein localization to spindle pole body	0.0	1.0	0.0	0.0	0.0	1.0	1.0	1.0	0.0	0.0	0.0	0.0	0.0	0.0	0.0	0.0	0.0	1.0	0.0	0.0
Nab2	17937	symbol	M. musculus	17937	M. musculus	Nab2	Ngfi-A binding protein 2	GO:1902949 positive regulation of tau-protein kinase activity;GO:0016480 negative regulation of transcription by RNA polymerase III;GO:1902947 regulation of tau-protein kinase activity	0.0	0.0	0.0	0.0	0.0	0.0	0.0	0.0	0.0	0.0	0.0	0.0	0.0	1.0	0.0	0.0	0.0	0.0	0.0	0.0
Amotl1	75723	symbol	M. musculus	75723	M. musculus	Amotl1	angiomotin-like 1	GO:0043536 positive regulation of blood vessel endothelial cell migration;GO:0003365 establishment of cell polarity involved in ameboidal cell migration;GO:0010595 positive regulation of endothelial cell migration	0.0	1.0	0.0	0.0	0.0	0.0	0.0	0.0	0.0	0.0	1.0	0.0	0.0	0.0	0.0	1.0	0.0	0.0	0.0	0.0
Shc1	20416	symbol	M. musculus	20416	M. musculus	Shc1	src homology 2 domain-containing transforming protein C1	GO:0045907 positive regulation of vasoconstriction;GO:1990839 response to endothelin;GO:0071864 positive regulation of cell proliferation in bone marrow	1.0	1.0	0.0	0.0	1.0	0.0	0.0	0.0	1.0	0.0	1.0	0.0	0.0	1.0	0.0	0.0	0.0	0.0	0.0	0.0
Troap	78733	symbol	M. musculus	78733	M. musculus	Troap	trophinin associated protein	GO:0007155 cell adhesion;GO:0022610 biological adhesion;GO:0008150 biological_process	0.0	0.0	0.0	0.0	0.0	0.0	0.0	0.0	0.0	0.0	0.0	0.0	0.0	0.0	0.0	0.0	0.0	0.0	0.0	0.0
Ehbp1	216565	symbol	M. musculus	216565	M. musculus	Ehbp1	EH domain binding protein 1	GO:0006897 endocytosis;GO:0098657 import into cell;GO:0015031 protein transport	0.0	0.0	0.0	0.0	0.0	0.0	0.0	0.0	0.0	0.0	0.0	0.0	0.0	0.0	0.0	0.0	0.0	0.0	0.0	0.0
Ctage5	338320	gene_synonym	M. musculus	338320	M. musculus	Mia2	MIA SH3 domain ER export factor 2	GO:0070328 triglyceride homeostasis;GO:0035459 cargo loading into vesicle;GO:0055090 acylglycerol homeostasis	0.0	0.0	0.0	1.0	0.0	0.0	0.0	0.0	0.0	0.0	0.0	0.0	0.0	0.0	0.0	0.0	0.0	0.0	0.0	0.0
Smarca5	93762	symbol	M. musculus	93762	M. musculus	Smarca5	SWI/SNF related, matrix associated, actin dependent regulator of chromatin, subfamily a, member 5	GO:0000183 chromatin silencing at rDNA;GO:0016584 nucleosome positioning;GO:0006334 nucleosome assembly	0.0	0.0	0.0	0.0	0.0	0.0	0.0	0.0	0.0	0.0	0.0	0.0	0.0	0.0	0.0	0.0	0.0	0.0	0.0	0.0
Trio	223435	symbol	M. musculus	223435	M. musculus	Trio	triple functional domain (PTPRF interacting)	GO:0045599 negative regulation of fat cell differentiation;GO:0035023 regulation of Rho protein signal transduction;GO:0045598 regulation of fat cell differentiation	0.0	0.0	0.0	0.0	1.0	0.0	0.0	0.0	0.0	0.0	0.0	0.0	0.0	0.0	1.0	0.0	0.0	0.0	0.0	0.0
Jun	16476	symbol	M. musculus	16476	M. musculus	Jun	jun proto-oncogene	GO:0045657 positive regulation of monocyte differentiation;GO:0043922 negative regulation by host of viral transcription;GO:1990441 negative regulation of transcription from RNA polymerase II promoter in response to endoplasmic reticulum stress	1.0	1.0	1.0	0.0	1.0	0.0	0.0	0.0	1.0	0.0	1.0	1.0	0.0	1.0	1.0	1.0	1.0	0.0	0.0	0.0
Sipa1l3	74206	symbol	M. musculus	74206	M. musculus	Sipa1l3	signal-induced proliferation-associated 1 like 3	GO:0003382 epithelial cell morphogenesis;GO:0090162 establishment of epithelial cell polarity;GO:0002244 hematopoietic progenitor cell differentiation	0.0	0.0	1.0	0.0	0.0	0.0	0.0	0.0	0.0	0.0	0.0	0.0	0.0	0.0	1.0	0.0	0.0	0.0	0.0	0.0
Micall2	231830	symbol	M. musculus	231830	M. musculus	Micall2	MICAL-like 2	GO:0070830 bicellular tight junction assembly;GO:0120192 tight junction assembly;GO:0043297 apical junction assembly	0.0	1.0	1.0	0.0	0.0	0.0	0.0	0.0	0.0	0.0	0.0	0.0	0.0	0.0	0.0	1.0	0.0	0.0	0.0	0.0
Ptpn12	19248	symbol	M. musculus	19248	M. musculus	Ptpn12	protein tyrosine phosphatase, non-receptor type 12	GO:0042058 regulation of epidermal growth factor receptor signaling pathway;GO:0071364 cellular response to epidermal growth factor stimulus;GO:1901184 regulation of ERBB signaling pathway	0.0	0.0	0.0	0.0	0.0	0.0	0.0	0.0	0.0	0.0	0.0	0.0	0.0	0.0	0.0	0.0	0.0	0.0	0.0	0.0
Ncapd2	68298	symbol	M. musculus	68298	M. musculus	Ncapd2	non-SMC condensin I complex, subunit D2	GO:0010032 meiotic chromosome condensation;GO:0007076 mitotic chromosome condensation;GO:0030261 chromosome condensation	0.0	0.0	0.0	0.0	0.0	1.0	0.0	1.0	0.0	0.0	0.0	0.0	0.0	0.0	0.0	0.0	0.0	0.0	0.0	0.0
Dclk1	13175	symbol	M. musculus	13175	M. musculus	Dclk1	doublecortin-like kinase 1	GO:0021952 central nervous system projection neuron axonogenesis;GO:0021955 central nervous system neuron axonogenesis;GO:1900181 negative regulation of protein localization to nucleus	0.0	0.0	1.0	0.0	0.0	0.0	0.0	0.0	0.0	1.0	0.0	0.0	0.0	0.0	0.0	0.0	1.0	0.0	0.0	0.0
Inpp5f	101490	symbol	M. musculus	101490	M. musculus	Inpp5f	inositol polyphosphate-5-phosphatase F	GO:0048681 negative regulation of axon regeneration;GO:0031161 phosphatidylinositol catabolic process;GO:0070571 negative regulation of neuron projection regeneration	0.0	1.0	1.0	0.0	0.0	0.0	0.0	0.0	0.0	0.0	0.0	0.0	0.0	1.0	0.0	0.0	1.0	0.0	0.0	0.0
Tgfbr2	21813	symbol	M. musculus	21813	M. musculus	Tgfbr2	transforming growth factor, beta receptor II	GO:0003430 growth plate cartilage chondrocyte growth;GO:0051138 positive regulation of NK T cell differentiation;GO:2000563 positive regulation of CD4-positive, alpha-beta T cell proliferation	1.0	0.0	0.0	0.0	0.0	0.0	1.0	0.0	1.0	0.0	1.0	0.0	0.0	1.0	0.0	0.0	1.0	0.0	0.0	0.0
Ndc1	72787	symbol	M. musculus	72787	M. musculus	Ndc1	NDC1 transmembrane nucleoporin	GO:0031081 nuclear pore distribution;GO:0051664 nuclear pore localization;GO:0051292 nuclear pore complex assembly	0.0	0.0	0.0	0.0	0.0	0.0	1.0	1.0	0.0	0.0	0.0	1.0	0.0	0.0	0.0	0.0	0.0	0.0	0.0	0.0
Safb	224903	symbol	M. musculus	224903	M. musculus	Safb	scaffold attachment factor B	GO:0030520 intracellular estrogen receptor signaling pathway;GO:0030518 intracellular steroid hormone receptor signaling pathway;GO:0043401 steroid hormone mediated signaling pathway	0.0	0.0	0.0	0.0	0.0	0.0	1.0	0.0	0.0	0.0	0.0	0.0	0.0	0.0	0.0	0.0	0.0	0.0	0.0	0.0
Gga2	74105	symbol	M. musculus	74105	M. musculus	Gga2	golgi associated, gamma adaptin ear containing, ARF binding protein 2	GO:0043001 Golgi to plasma membrane protein transport;GO:0061951 establishment of protein localization to plasma membrane;GO:0006893 Golgi to plasma membrane transport	0.0	0.0	0.0	0.0	0.0	0.0	0.0	0.0	0.0	0.0	0.0	0.0	1.0	0.0	0.0	0.0	0.0	0.0	0.0	0.0
Fam63a	75007	gene_synonym	M. musculus	75007	M. musculus	Mindy1	MINDY lysine 48 deubiquitinase 1	GO:0071108 protein K48-linked deubiquitination;GO:0016579 protein deubiquitination;GO:0070646 protein modification by small protein removal	0.0	0.0	0.0	0.0	0.0	0.0	0.0	0.0	0.0	0.0	0.0	0.0	0.0	0.0	0.0	0.0	0.0	0.0	0.0	0.0
Nup35	69482	symbol	M. musculus	69482	M. musculus	Nup35	nucleoporin 35	GO:0006607 NLS-bearing protein import into nucleus;GO:0006999 nuclear pore organization;GO:0006606 protein import into nucleus	0.0	0.0	0.0	0.0	0.0	0.0	1.0	1.0	0.0	0.0	0.0	1.0	0.0	0.0	0.0	0.0	0.0	0.0	0.0	0.0
Tbxa2r	21390	symbol	M. musculus	21390	M. musculus	Tbxa2r	thromboxane A2 receptor	GO:0090051 negative regulation of cell migration involved in sprouting angiogenesis;GO:0045907 positive regulation of vasoconstriction;GO:1903671 negative regulation of sprouting angiogenesis	0.0	1.0	0.0	0.0	1.0	0.0	0.0	0.0	0.0	0.0	1.0	0.0	0.0	0.0	0.0	0.0	0.0	0.0	0.0	0.0
Ank3	11735	symbol	M. musculus	11735	M. musculus	Ank3	ankyrin 3, epithelial	GO:1902260 negative regulation of delayed rectifier potassium channel activity;GO:1900827 positive regulation of membrane depolarization during cardiac muscle cell action potential;GO:1903817 negative regulation of voltage-gated potassium channel activity	0.0	0.0	1.0	1.0	1.0	1.0	0.0	0.0	0.0	1.0	0.0	0.0	0.0	0.0	0.0	0.0	1.0	0.0	0.0	0.0
Ilk	16202	symbol	M. musculus	16202	M. musculus	Ilk	integrin linked kinase	GO:0001658 branching involved in ureteric bud morphogenesis;GO:0060675 ureteric bud morphogenesis;GO:0045773 positive regulation of axon extension	0.0	1.0	1.0	0.0	1.0	0.0	0.0	0.0	0.0	1.0	1.0	0.0	0.0	1.0	0.0	0.0	1.0	0.0	0.0	0.0
Ppfibp1	67533	symbol	M. musculus	67533	M. musculus	Ppfibp1	PTPRF interacting protein, binding protein 1 (liprin beta 1)		0.0	0.0	0.0	0.0	0.0	0.0	0.0	0.0	0.0	0.0	0.0	0.0	0.0	0.0	0.0	0.0	0.0	0.0	0.0	0.0

## Sheet: Enrichment
GroupID	Category	Term	Description	LogP	Log(q-value)	InTerm_InList	Genes	Symbols
1_Summary	KEGG Pathway	mmu04012	ErbB signaling pathway	-11.2504	-6.99057	14/85	11352,13685,13866,14083,16476,18803,20416,20662,20850,20851,26396,26398,26417,224105,21813,22601,192656,26558,11491,20104,12447,14609,69632	Abl2,Eif4ebp1,Erbb2,Ptk2,Jun,Plcg1,Shc1,Sos1,Stat5a,Stat5b,Map2k2,Map2k4,Mapk3,Pak2,Tgfbr2,Yap1,Ripk2,Homer3,Adam17,Rps6,Ccne1,Gja1,Arhgef12
1_Member	KEGG Pathway	mmu04012	ErbB signaling pathway	-11.2504	-6.99057	14/85	11352,13685,13866,14083,16476,18803,20416,20662,20850,20851,26396,26398,26417,224105	Abl2,Eif4ebp1,Erbb2,Ptk2,Jun,Plcg1,Shc1,Sos1,Stat5a,Stat5b,Map2k2,Map2k4,Mapk3,Pak2
1_Member	KEGG Pathway	mmu05223	Non-small cell lung cancer	-4.96513	-2.44571	7/58	13866,18803,20662,20850,20851,26396,26417	Erbb2,Plcg1,Sos1,Stat5a,Stat5b,Map2k2,Mapk3
1_Member	Reactome Gene Sets	R-MMU-8983432	Interleukin-15 signaling	-4.71604	-2.26241	4/13	20416,20662,20850,20851	Shc1,Sos1,Stat5a,Stat5b
1_Member	KEGG Pathway	mmu05220	Chronic myeloid leukemia	-4.38267	-2.0523	7/71	20416,20662,20850,20851,21813,26396,26417	Shc1,Sos1,Stat5a,Stat5b,Tgfbr2,Map2k2,Mapk3
1_Member	KEGG Pathway	mmu05221	Acute myeloid leukemia	-4.07718	-1.83859	6/55	13685,20662,20850,20851,26396,26417	Eif4ebp1,Sos1,Stat5a,Stat5b,Map2k2,Mapk3
1_Member	Reactome Gene Sets	R-MMU-982772	Growth hormone receptor signaling	-3.46135	-1.39683	3/11	20850,20851,26417	Stat5a,Stat5b,Mapk3
1_Member	KEGG Pathway	mmu04917	Prolactin signaling pathway	-3.4267	-1.38176	6/72	20416,20662,20850,20851,26396,26417	Shc1,Sos1,Stat5a,Stat5b,Map2k2,Mapk3
1_Member	Reactome Gene Sets	R-MMU-9020558	Interleukin-2 signaling	-3.34065	-1.32142	3/12	20416,20850,20851	Shc1,Stat5a,Stat5b
1_Member	Reactome Gene Sets	R-MMU-1236394	Signaling by ERBB4	-3.26676	-1.26465	4/29	20416,20662,20850,22601	Shc1,Sos1,Stat5a,Yap1
1_Member	Reactome Gene Sets	R-MMU-186763	Downstream signal transduction	-3.26676	-1.26465	4/29	18803,20662,20850,20851	Plcg1,Sos1,Stat5a,Stat5b
1_Member	GO Biological Processes	GO:0060396	growth hormone receptor signaling pathway	-3.13046	-1.17174	3/14	14083,20850,20851	Ptk2,Stat5a,Stat5b
1_Member	GO Biological Processes	GO:0071378	cellular response to growth hormone stimulus	-3.13046	-1.17174	3/14	14083,20850,20851	Ptk2,Stat5a,Stat5b
1_Member	GO Biological Processes	GO:0032743	positive regulation of interleukin-2 production	-3.10008	-1.15836	4/32	11352,20850,20851,192656	Abl2,Stat5a,Stat5b,Ripk2
1_Member	GO Biological Processes	GO:0032663	regulation of interleukin-2 production	-3.00267	-1.09688	5/58	11352,20850,20851,26558,192656	Abl2,Stat5a,Stat5b,Homer3,Ripk2
1_Member	GO Biological Processes	GO:0033077	T cell differentiation in thymus	-2.91176	-1.03766	6/90	11491,13866,20104,20662,20850,20851	Adam17,Erbb2,Rps6,Sos1,Stat5a,Stat5b
1_Member	GO Biological Processes	GO:0060416	response to growth hormone	-2.87175	-1.00991	3/17	14083,20850,20851	Ptk2,Stat5a,Stat5b
1_Member	GO Biological Processes	GO:0032623	interleukin-2 production	-2.7496	-0.936436	5/66	11352,20850,20851,26558,192656	Abl2,Stat5a,Stat5b,Homer3,Ripk2
1_Member	Reactome Gene Sets	R-MMU-451927	Interleukin-2 family signaling	-2.6907	-0.903674	4/41	20416,20662,20850,20851	Shc1,Sos1,Stat5a,Stat5b
1_Member	KEGG Pathway	mmu04933	AGE-RAGE signaling pathway in diabetic complications	-2.67702	-0.895798	6/100	16476,18803,20850,20851,21813,26417	Jun,Plcg1,Stat5a,Stat5b,Tgfbr2,Mapk3
1_Member	KEGG Pathway	mmu04659	Th17 cell differentiation	-2.63354	-0.870687	6/102	16476,18803,20850,20851,21813,26417	Jun,Plcg1,Stat5a,Stat5b,Tgfbr2,Mapk3
1_Member	Reactome Gene Sets	R-MMU-512988	Interleukin-3, Interleukin-5 and GM-CSF signaling	-2.57683	-0.835561	4/44	20416,20662,20850,20851	Shc1,Sos1,Stat5a,Stat5b
1_Member	KEGG Pathway	mmu05161	Hepatitis B	-2.53409	-0.816334	7/143	12447,16476,20850,20851,26396,26398,26417	Ccne1,Jun,Stat5a,Stat5b,Map2k2,Map2k4,Mapk3
1_Member	KEGG Pathway	mmu04658	Th1 and Th2 cell differentiation	-2.22995	-0.613623	5/87	16476,18803,20850,20851,26417	Jun,Plcg1,Stat5a,Stat5b,Mapk3
1_Member	GO Biological Processes	GO:0042098	T cell proliferation	-2.2236	-0.61218	8/205	13866,14609,20104,20662,20850,20851,21813,192656	Erbb2,Gja1,Rps6,Sos1,Stat5a,Stat5b,Tgfbr2,Ripk2
1_Member	KEGG Pathway	mmu05200	Pathways in cancer	-2.20851	-0.599037	12/393	12447,13866,14083,16476,18803,20662,20850,20851,21813,26396,26417,69632	Ccne1,Erbb2,Ptk2,Jun,Plcg1,Sos1,Stat5a,Stat5b,Tgfbr2,Map2k2,Mapk3,Arhgef12
1_Member	Reactome Gene Sets	R-MMU-186797	Signaling by PDGF	-2.19795	-0.590414	4/56	18803,20662,20850,20851	Plcg1,Sos1,Stat5a,Stat5b
1_Member	GO Biological Processes	GO:0030217	T cell differentiation	-2.02541	-0.476592	9/268	11352,11491,13866,20104,20662,20850,20851,21813,192656	Abl2,Adam17,Erbb2,Rps6,Sos1,Stat5a,Stat5b,Tgfbr2,Ripk2
2_Summary	GO Biological Processes	GO:0030036	actin cytoskeleton organization	-10.4217	-6.54042	33/652	11352,13169,13644,14163,16202,16456,16765,17118,19230,20416,21894,22240,22793,27360,50875,65970,66214,67399,68178,68328,72333,75723,109624,192176,194401,208177,217692,223254,223701,231830,235041,239719,286940,68794,109676,11491,13196,13427,13685,14083,17754,17755,22084,22129,24010,28113,66725,67886,68585,74498,101490,216363,233489,235661,237782,57752,101706,66923,93760,19385,26417,212514,225659,1…	Abl2,Dbnl,Efs,Fgd1,Ilk,F11r,Stmn1,Marcks,Twf1,Shc1,Tln1,Dpysl3,Zyx,Add3,Tmod3,Lima1,Rgcc,Pdlim7,Cgnl1,Rab13,Palld,Amotl1,Cald1,Flna,Mical3,Phldb2,Sipa1l1,Farp1,Mrtfa,Micall2,Kank2,Mrtfb,Flnb,Flnc,Ank2,Adam17,Asap1,Dync1i2,Eif4ebp1,Ptk2,Map1a,Map1b,Tsc2,Ttc3,Ik,Tinf2,Lrrk2,Camsap2,Rtn4,Gorasp1,Inpp5f,Rab3ip,Picalm,Dync1li1,Smcr8,Tacc2,Numa1,Pbrm1,Arid1a,Ranbp1,Mapk3,Spice1,Cep76,Arhgap5,Gja1,Tbxa2…
2_Member	GO Biological Processes	GO:0030036	actin cytoskeleton organization	-10.4217	-6.54042	33/652	11352,13169,13644,14163,16202,16456,16765,17118,19230,20416,21894,22240,22793,27360,50875,65970,66214,67399,68178,68328,72333,75723,109624,192176,194401,208177,217692,223254,223701,231830,235041,239719,286940	Abl2,Dbnl,Efs,Fgd1,Ilk,F11r,Stmn1,Marcks,Twf1,Shc1,Tln1,Dpysl3,Zyx,Add3,Tmod3,Lima1,Rgcc,Pdlim7,Cgnl1,Rab13,Palld,Amotl1,Cald1,Flna,Mical3,Phldb2,Sipa1l1,Farp1,Mrtfa,Micall2,Kank2,Mrtfb,Flnb
2_Member	GO Biological Processes	GO:0030029	actin filament-based process	-10.3231	-6.54042	35/734	11352,13169,13644,14163,16202,16456,16765,17118,19230,20416,21894,22240,22793,27360,50875,65970,66214,67399,68178,68328,68794,72333,75723,109624,109676,192176,194401,208177,217692,223254,223701,231830,235041,239719,286940	Abl2,Dbnl,Efs,Fgd1,Ilk,F11r,Stmn1,Marcks,Twf1,Shc1,Tln1,Dpysl3,Zyx,Add3,Tmod3,Lima1,Rgcc,Pdlim7,Cgnl1,Rab13,Flnc,Palld,Amotl1,Cald1,Ank2,Flna,Mical3,Phldb2,Sipa1l1,Farp1,Mrtfa,Micall2,Kank2,Mrtfb,Flnb
2_Member	GO Biological Processes	GO:0051129	negative regulation of cellular component organization	-7.8193	-4.25849	31/742	11491,13169,13196,13427,13685,14083,16765,17754,17755,19230,22084,22129,22240,24010,27360,28113,50875,65970,66214,66725,67886,68585,74498,101490,192176,208177,216363,233489,235041,235661,237782	Adam17,Dbnl,Asap1,Dync1i2,Eif4ebp1,Ptk2,Stmn1,Map1a,Map1b,Twf1,Tsc2,Ttc3,Dpysl3,Ik,Add3,Tinf2,Tmod3,Lima1,Rgcc,Lrrk2,Camsap2,Rtn4,Gorasp1,Inpp5f,Flna,Phldb2,Rab3ip,Picalm,Kank2,Dync1li1,Smcr8
2_Member	GO Biological Processes	GO:0051017	actin filament bundle assembly	-6.42688	-3.37499	13/168	11352,13169,16765,17118,22240,22793,27360,65970,66214,109624,192176,208177,235041	Abl2,Dbnl,Stmn1,Marcks,Dpysl3,Zyx,Add3,Lima1,Rgcc,Cald1,Flna,Phldb2,Kank2
2_Member	GO Biological Processes	GO:0061572	actin filament bundle organization	-6.33844	-3.33393	13/171	11352,13169,16765,17118,22240,22793,27360,65970,66214,109624,192176,208177,235041	Abl2,Dbnl,Stmn1,Marcks,Dpysl3,Zyx,Add3,Lima1,Rgcc,Cald1,Flna,Phldb2,Kank2
2_Member	GO Biological Processes	GO:0007015	actin filament organization	-5.71426	-2.88583	19/404	11352,13169,13644,16765,17118,19230,22240,22793,27360,50875,65970,66214,68178,109624,192176,194401,208177,231830,235041	Abl2,Dbnl,Efs,Stmn1,Marcks,Twf1,Dpysl3,Zyx,Add3,Tmod3,Lima1,Rgcc,Cgnl1,Cald1,Flna,Mical3,Phldb2,Micall2,Kank2
2_Member	GO Biological Processes	GO:0097435	supramolecular fiber organization	-5.39938	-2.72539	25/679	11352,13169,13644,16202,16765,17118,17754,17755,19230,22240,22793,27360,50875,57752,65970,66214,67886,68178,101706,109624,192176,194401,208177,231830,235041	Abl2,Dbnl,Efs,Ilk,Stmn1,Marcks,Map1a,Map1b,Twf1,Dpysl3,Zyx,Add3,Tmod3,Tacc2,Lima1,Rgcc,Camsap2,Cgnl1,Numa1,Cald1,Flna,Mical3,Phldb2,Micall2,Kank2
2_Member	GO Biological Processes	GO:0051261	protein depolymerization	-5.39375	-2.72539	10/119	13169,16765,17754,17755,19230,27360,50875,65970,67886,194401	Dbnl,Stmn1,Map1a,Map1b,Twf1,Add3,Tmod3,Lima1,Camsap2,Mical3
2_Member	GO Biological Processes	GO:1902904	negative regulation of supramolecular fiber organization	-5.38312	-2.72539	11/147	13169,16765,17754,17755,19230,27360,50875,65970,67886,208177,235041	Dbnl,Stmn1,Map1a,Map1b,Twf1,Add3,Tmod3,Lima1,Camsap2,Phldb2,Kank2
2_Member	GO Biological Processes	GO:0032984	protein-containing complex disassembly	-5.31518	-2.67865	13/211	13169,16765,17754,17755,19230,27360,50875,65970,66923,67886,93760,194401,237782	Dbnl,Stmn1,Map1a,Map1b,Twf1,Add3,Tmod3,Lima1,Pbrm1,Camsap2,Arid1a,Mical3,Smcr8
2_Member	GO Biological Processes	GO:1901880	negative regulation of protein depolymerization	-5.1463	-2.57671	8/76	13169,17754,17755,19230,27360,50875,65970,67886	Dbnl,Map1a,Map1b,Twf1,Add3,Tmod3,Lima1,Camsap2
2_Member	GO Biological Processes	GO:0051494	negative regulation of cytoskeleton organization	-5.13468	-2.57386	11/156	13169,16765,17754,17755,19230,27360,50875,65970,67886,208177,235041	Dbnl,Stmn1,Map1a,Map1b,Twf1,Add3,Tmod3,Lima1,Camsap2,Phldb2,Kank2
2_Member	GO Biological Processes	GO:0051493	regulation of cytoskeleton organization	-5.00467	-2.46916	21/537	13169,16202,16456,16765,17754,17755,19230,19385,26417,27360,50875,65970,66214,67886,101706,192176,208177,212514,225659,235041,235661	Dbnl,Ilk,F11r,Stmn1,Map1a,Map1b,Twf1,Ranbp1,Mapk3,Add3,Tmod3,Lima1,Rgcc,Camsap2,Numa1,Flna,Phldb2,Spice1,Cep76,Kank2,Dync1li1
2_Member	GO Biological Processes	GO:0043242	negative regulation of protein complex disassembly	-4.86027	-2.3539	8/83	13169,17754,17755,19230,27360,50875,65970,67886	Dbnl,Map1a,Map1b,Twf1,Add3,Tmod3,Lima1,Camsap2
2_Member	GO Biological Processes	GO:0043624	cellular protein complex disassembly	-4.79428	-2.31264	10/139	13169,16765,17754,17755,19230,27360,50875,65970,67886,194401	Dbnl,Stmn1,Map1a,Map1b,Twf1,Add3,Tmod3,Lima1,Camsap2,Mical3
2_Member	GO Biological Processes	GO:0043244	regulation of protein complex disassembly	-4.65995	-2.24477	9/115	13169,17754,17755,19230,27360,50875,65970,67886,237782	Dbnl,Map1a,Map1b,Twf1,Add3,Tmod3,Lima1,Camsap2,Smcr8
2_Member	GO Biological Processes	GO:0010639	negative regulation of organelle organization	-4.64325	-2.24305	17/397	13169,16765,17754,17755,19230,24010,27360,28113,50875,65970,66214,66725,67886,208177,235041,235661,237782	Dbnl,Stmn1,Map1a,Map1b,Twf1,Ik,Add3,Tinf2,Tmod3,Lima1,Rgcc,Lrrk2,Camsap2,Phldb2,Kank2,Dync1li1,Smcr8
2_Member	GO Biological Processes	GO:1901879	regulation of protein depolymerization	-4.63683	-2.24305	8/89	13169,17754,17755,19230,27360,50875,65970,67886	Dbnl,Map1a,Map1b,Twf1,Add3,Tmod3,Lima1,Camsap2
2_Member	GO Biological Processes	GO:0030042	actin filament depolymerization	-3.98921	-1.76685	6/57	13169,19230,27360,50875,65970,194401	Dbnl,Twf1,Add3,Tmod3,Lima1,Mical3
2_Member	GO Biological Processes	GO:1902903	regulation of supramolecular fiber organization	-3.58871	-1.47505	14/352	13169,16765,17754,17755,19230,27360,50875,65970,66214,67886,101706,192176,208177,235041	Dbnl,Stmn1,Map1a,Map1b,Twf1,Add3,Tmod3,Lima1,Rgcc,Camsap2,Numa1,Flna,Phldb2,Kank2
2_Member	GO Biological Processes	GO:0030835	negative regulation of actin filament depolymerization	-3.56285	-1.46143	5/44	13169,19230,27360,50875,65970	Dbnl,Twf1,Add3,Tmod3,Lima1
2_Member	GO Biological Processes	GO:0090066	regulation of anatomical structure size	-3.27753	-1.27059	18/564	11855,13169,14083,14609,16202,17755,19230,20416,21390,22084,27360,50875,65970,66725,67605,68585,107723,233489	Arhgap5,Dbnl,Ptk2,Gja1,Ilk,Map1b,Twf1,Shc1,Tbxa2r,Tsc2,Add3,Tmod3,Lima1,Lrrk2,Akt1s1,Rtn4,Slc12a6,Picalm
2_Member	GO Biological Processes	GO:0030834	regulation of actin filament depolymerization	-3.1827	-1.20848	5/53	13169,19230,27360,50875,65970	Dbnl,Twf1,Add3,Tmod3,Lima1
2_Member	GO Biological Processes	GO:0022411	cellular component disassembly	-3.06009	-1.13072	13/353	13169,16765,17754,17755,19230,27360,50875,65970,66923,67886,93760,194401,237782	Dbnl,Stmn1,Map1a,Map1b,Twf1,Add3,Tmod3,Lima1,Pbrm1,Camsap2,Arid1a,Mical3,Smcr8
2_Member	GO Biological Processes	GO:0051693	actin filament capping	-2.7721	-0.954799	4/39	13169,19230,27360,50875	Dbnl,Twf1,Add3,Tmod3
2_Member	GO Biological Processes	GO:0032956	regulation of actin cytoskeleton organization	-2.63772	-0.871245	12/347	13169,16202,16456,16765,19230,27360,50875,65970,66214,192176,208177,235041	Dbnl,Ilk,F11r,Stmn1,Twf1,Add3,Tmod3,Lima1,Rgcc,Flna,Phldb2,Kank2
2_Member	GO Biological Processes	GO:0032970	regulation of actin filament-based process	-2.63549	-0.871245	13/394	13169,16202,16456,16765,19230,27360,50875,65970,66214,109676,192176,208177,235041	Dbnl,Ilk,F11r,Stmn1,Twf1,Add3,Tmod3,Lima1,Rgcc,Ank2,Flna,Phldb2,Kank2
2_Member	GO Biological Processes	GO:0110053	regulation of actin filament organization	-2.59652	-0.849954	10/261	13169,16765,19230,27360,50875,65970,66214,192176,208177,235041	Dbnl,Stmn1,Twf1,Add3,Tmod3,Lima1,Rgcc,Flna,Phldb2,Kank2
2_Member	GO Biological Processes	GO:0032535	regulation of cellular component size	-2.56038	-0.824339	13/402	11855,13169,16202,17755,19230,22084,27360,50875,65970,67605,68585,107723,233489	Arhgap5,Dbnl,Ilk,Map1b,Twf1,Tsc2,Add3,Tmod3,Lima1,Akt1s1,Rtn4,Slc12a6,Picalm
2_Member	GO Biological Processes	GO:0051016	barbed-end actin filament capping	-2.53786	-0.81666	3/22	13169,19230,27360	Dbnl,Twf1,Add3
2_Member	GO Biological Processes	GO:0032272	negative regulation of protein polymerization	-2.48038	-0.779299	5/76	13169,16765,19230,27360,50875	Dbnl,Stmn1,Twf1,Add3,Tmod3
2_Member	GO Biological Processes	GO:0043254	regulation of protein complex assembly	-2.18576	-0.58494	13/446	13169,13196,13685,16476,16765,17755,19230,27360,50875,67886,72333,101706,233871	Dbnl,Asap1,Eif4ebp1,Jun,Stmn1,Map1b,Twf1,Add3,Tmod3,Camsap2,Palld,Numa1,Atxn2l
2_Member	GO Biological Processes	GO:0032271	regulation of protein polymerization	-2.10363	-0.53137	8/215	13169,16765,17755,19230,27360,50875,67886,101706	Dbnl,Stmn1,Map1b,Twf1,Add3,Tmod3,Camsap2,Numa1
2_Member	GO Biological Processes	GO:0030837	negative regulation of actin filament polymerization	-2.04303	-0.484061	4/62	13169,19230,27360,50875	Dbnl,Twf1,Add3,Tmod3
3_Summary	GO Biological Processes	GO:0000904	cell morphogenesis involved in differentiation	-7.83407	-4.25849	32/783	11352,11735,13175,13866,14083,16202,16554,16765,17754,17755,18028,21974,22084,22129,22330,26396,66725,68193,68585,72333,74206,74498,77300,105782,192176,217692,223254,231830,233489,244895,268721,286940,11491,16476,67886,101490,13169,14609,18008,67804,13196,13427,15507,18483,19230,19385,22240,228880,216363,353047,70834,14163	Abl2,Ank3,Dclk1,Erbb2,Ptk2,Ilk,Kif13b,Stmn1,Map1a,Map1b,Nfib,Top2b,Tsc2,Ttc3,Vcl,Map2k2,Lrrk2,Rpl24,Rtn4,Palld,Sipa1l3,Gorasp1,Raph1,Scrib,Flna,Sipa1l1,Farp1,Micall2,Picalm,Peak1,Zswim8,Flnb,Adam17,Jun,Camsap2,Inpp5f,Dbnl,Gja1,Nes,Snx2,Asap1,Dync1i2,Hspb1,Palm,Twf1,Ranbp1,Dpysl3,Zmynd8,Rab3ip,Plekhm1,Spag9,Fgd1
3_Member	GO Biological Processes	GO:0000904	cell morphogenesis involved in differentiation	-7.83407	-4.25849	32/783	11352,11735,13175,13866,14083,16202,16554,16765,17754,17755,18028,21974,22084,22129,22330,26396,66725,68193,68585,72333,74206,74498,77300,105782,192176,217692,223254,231830,233489,244895,268721,286940	Abl2,Ank3,Dclk1,Erbb2,Ptk2,Ilk,Kif13b,Stmn1,Map1a,Map1b,Nfib,Top2b,Tsc2,Ttc3,Vcl,Map2k2,Lrrk2,Rpl24,Rtn4,Palld,Sipa1l3,Gorasp1,Raph1,Scrib,Flna,Sipa1l1,Farp1,Micall2,Picalm,Peak1,Zswim8,Flnb
3_Member	GO Biological Processes	GO:0061564	axon development	-7.24977	-3.83508	24/500	11491,11735,13175,13866,14083,16202,16476,16554,16765,17754,17755,18028,21974,22084,22330,26396,67886,68193,68585,77300,101490,217692,233489,268721	Adam17,Ank3,Dclk1,Erbb2,Ptk2,Ilk,Jun,Kif13b,Stmn1,Map1a,Map1b,Nfib,Top2b,Tsc2,Vcl,Map2k2,Camsap2,Rpl24,Rtn4,Raph1,Inpp5f,Sipa1l1,Picalm,Zswim8
3_Member	GO Biological Processes	GO:0048858	cell projection morphogenesis	-6.93033	-3.67055	28/683	11352,11735,13169,13175,13866,14083,14609,16202,16554,16765,17754,17755,18008,18028,21974,22084,22330,26396,66725,67804,68193,68585,74498,77300,217692,223254,233489,268721	Abl2,Ank3,Dbnl,Dclk1,Erbb2,Ptk2,Gja1,Ilk,Kif13b,Stmn1,Map1a,Map1b,Nes,Nfib,Top2b,Tsc2,Vcl,Map2k2,Lrrk2,Snx2,Rpl24,Rtn4,Gorasp1,Raph1,Sipa1l1,Farp1,Picalm,Zswim8
3_Member	GO Biological Processes	GO:0032990	cell part morphogenesis	-6.64891	-3.50307	28/705	11352,11735,13169,13175,13866,14083,14609,16202,16554,16765,17754,17755,18008,18028,21974,22084,22330,26396,66725,67804,68193,68585,74498,77300,217692,223254,233489,268721	Abl2,Ank3,Dbnl,Dclk1,Erbb2,Ptk2,Gja1,Ilk,Kif13b,Stmn1,Map1a,Map1b,Nes,Nfib,Top2b,Tsc2,Vcl,Map2k2,Lrrk2,Snx2,Rpl24,Rtn4,Gorasp1,Raph1,Sipa1l1,Farp1,Picalm,Zswim8
3_Member	GO Biological Processes	GO:0010975	regulation of neuron projection development	-6.44619	-3.37499	25/594	11352,11491,13196,13427,14083,15507,16202,16554,17755,18483,19230,19385,22084,22240,26396,66725,67886,68585,74498,101490,192176,217692,228880,233489,268721	Abl2,Adam17,Asap1,Dync1i2,Ptk2,Hspb1,Ilk,Kif13b,Map1b,Palm,Twf1,Ranbp1,Tsc2,Dpysl3,Map2k2,Lrrk2,Camsap2,Rtn4,Gorasp1,Inpp5f,Flna,Sipa1l1,Zmynd8,Picalm,Zswim8
3_Member	GO Biological Processes	GO:0120039	plasma membrane bounded cell projection morphogenesis	-6.42467	-3.37499	27/680	11352,11735,13169,13175,13866,14083,14609,16202,16554,16765,17754,17755,18028,21974,22084,22330,26396,66725,67804,68193,68585,74498,77300,217692,223254,233489,268721	Abl2,Ank3,Dbnl,Dclk1,Erbb2,Ptk2,Gja1,Ilk,Kif13b,Stmn1,Map1a,Map1b,Nfib,Top2b,Tsc2,Vcl,Map2k2,Lrrk2,Snx2,Rpl24,Rtn4,Gorasp1,Raph1,Sipa1l1,Farp1,Picalm,Zswim8
3_Member	GO Biological Processes	GO:0048667	cell morphogenesis involved in neuron differentiation	-6.14255	-3.20499	25/617	11352,11735,13175,13866,14083,16202,16554,16765,17754,17755,18028,21974,22084,22330,26396,66725,68193,68585,74498,77300,105782,217692,223254,233489,268721	Abl2,Ank3,Dclk1,Erbb2,Ptk2,Ilk,Kif13b,Stmn1,Map1a,Map1b,Nfib,Top2b,Tsc2,Vcl,Map2k2,Lrrk2,Rpl24,Rtn4,Gorasp1,Raph1,Scrib,Sipa1l1,Farp1,Picalm,Zswim8
3_Member	GO Biological Processes	GO:0048812	neuron projection morphogenesis	-6.06537	-3.14801	26/666	11352,11735,13169,13175,13866,14083,14609,16202,16554,16765,17754,17755,18028,21974,22084,22330,26396,66725,68193,68585,74498,77300,217692,223254,233489,268721	Abl2,Ank3,Dbnl,Dclk1,Erbb2,Ptk2,Gja1,Ilk,Kif13b,Stmn1,Map1a,Map1b,Nfib,Top2b,Tsc2,Vcl,Map2k2,Lrrk2,Rpl24,Rtn4,Gorasp1,Raph1,Sipa1l1,Farp1,Picalm,Zswim8
3_Member	GO Biological Processes	GO:0120035	regulation of plasma membrane bounded cell projection organization	-5.50371	-2.73114	27/760	11352,11491,13196,13427,14083,15507,16202,16554,17755,18483,19230,19385,22084,22240,26396,66725,67886,68585,74498,101490,192176,216363,217692,228880,233489,268721,353047	Abl2,Adam17,Asap1,Dync1i2,Ptk2,Hspb1,Ilk,Kif13b,Map1b,Palm,Twf1,Ranbp1,Tsc2,Dpysl3,Map2k2,Lrrk2,Camsap2,Rtn4,Gorasp1,Inpp5f,Flna,Rab3ip,Sipa1l1,Zmynd8,Picalm,Zswim8,Plekhm1
3_Member	GO Biological Processes	GO:0007409	axonogenesis	-5.4252	-2.72539	20/463	11735,13175,13866,14083,16202,16554,16765,17754,17755,18028,21974,22084,22330,26396,68193,68585,77300,217692,233489,268721	Ank3,Dclk1,Erbb2,Ptk2,Ilk,Kif13b,Stmn1,Map1a,Map1b,Nfib,Top2b,Tsc2,Vcl,Map2k2,Rpl24,Rtn4,Raph1,Sipa1l1,Picalm,Zswim8
3_Member	GO Biological Processes	GO:0031344	regulation of cell projection organization	-5.40914	-2.72539	27/769	11352,11491,13196,13427,14083,15507,16202,16554,17755,18483,19230,19385,22084,22240,26396,66725,67886,68585,74498,101490,192176,216363,217692,228880,233489,268721,353047	Abl2,Adam17,Asap1,Dync1i2,Ptk2,Hspb1,Ilk,Kif13b,Map1b,Palm,Twf1,Ranbp1,Tsc2,Dpysl3,Map2k2,Lrrk2,Camsap2,Rtn4,Gorasp1,Inpp5f,Flna,Rab3ip,Sipa1l1,Zmynd8,Picalm,Zswim8,Plekhm1
3_Member	GO Biological Processes	GO:0045664	regulation of neuron differentiation	-5.40914	-2.72539	27/769	11352,11491,13196,13427,14083,15507,16202,16554,17755,18483,19230,19385,22084,22129,22240,26396,66725,67886,68585,70834,74498,101490,192176,217692,228880,233489,268721	Abl2,Adam17,Asap1,Dync1i2,Ptk2,Hspb1,Ilk,Kif13b,Map1b,Palm,Twf1,Ranbp1,Tsc2,Ttc3,Dpysl3,Map2k2,Lrrk2,Camsap2,Rtn4,Spag9,Gorasp1,Inpp5f,Flna,Sipa1l1,Zmynd8,Picalm,Zswim8
3_Member	GO Biological Processes	GO:0031345	negative regulation of cell projection organization	-4.7476	-2.27315	12/204	11491,13196,13427,14083,22084,22240,66725,68585,74498,101490,192176,216363	Adam17,Asap1,Dync1i2,Ptk2,Tsc2,Dpysl3,Lrrk2,Rtn4,Gorasp1,Inpp5f,Flna,Rab3ip
3_Member	GO Biological Processes	GO:0010977	negative regulation of neuron projection development	-4.68693	-2.25966	11/174	11491,13196,13427,14083,22084,22240,66725,68585,74498,101490,192176	Adam17,Asap1,Dync1i2,Ptk2,Tsc2,Dpysl3,Lrrk2,Rtn4,Gorasp1,Inpp5f,Flna
3_Member	GO Biological Processes	GO:0010769	regulation of cell morphogenesis involved in differentiation	-3.76943	-1.59955	14/338	14083,16202,16554,17755,22084,22129,26396,66725,68585,74498,192176,217692,233489,268721	Ptk2,Ilk,Kif13b,Map1b,Tsc2,Ttc3,Map2k2,Lrrk2,Rtn4,Gorasp1,Flna,Sipa1l1,Picalm,Zswim8
3_Member	GO Biological Processes	GO:0045665	negative regulation of neuron differentiation	-3.7497	-1.58682	12/259	11491,13196,13427,14083,22084,22129,22240,66725,68585,74498,101490,192176	Adam17,Asap1,Dync1i2,Ptk2,Tsc2,Ttc3,Dpysl3,Lrrk2,Rtn4,Gorasp1,Inpp5f,Flna
3_Member	GO Biological Processes	GO:0010976	positive regulation of neuron projection development	-3.53894	-1.44647	14/356	11352,11491,15507,16202,17755,18483,19230,19385,22084,22240,26396,68585,228880,233489	Abl2,Adam17,Hspb1,Ilk,Map1b,Palm,Twf1,Ranbp1,Tsc2,Dpysl3,Map2k2,Rtn4,Zmynd8,Picalm
3_Member	GO Biological Processes	GO:0050770	regulation of axonogenesis	-3.40561	-1.36593	10/204	14083,16202,16554,17755,22084,26396,68585,217692,233489,268721	Ptk2,Ilk,Kif13b,Map1b,Tsc2,Map2k2,Rtn4,Sipa1l1,Picalm,Zswim8
3_Member	GO Biological Processes	GO:0045666	positive regulation of neuron differentiation	-2.96659	-1.07041	15/454	11352,11491,15507,16202,17755,18483,19230,19385,22084,22240,26396,68585,70834,228880,233489	Abl2,Adam17,Hspb1,Ilk,Map1b,Palm,Twf1,Ranbp1,Tsc2,Dpysl3,Map2k2,Rtn4,Spag9,Zmynd8,Picalm
3_Member	GO Biological Processes	GO:0031346	positive regulation of cell projection organization	-2.91006	-1.03766	15/460	11352,11491,15507,16202,17755,18483,19230,19385,22084,22240,26396,68585,228880,233489,353047	Abl2,Adam17,Hspb1,Ilk,Map1b,Palm,Twf1,Ranbp1,Tsc2,Dpysl3,Map2k2,Rtn4,Zmynd8,Picalm,Plekhm1
3_Member	GO Biological Processes	GO:0022604	regulation of cell morphogenesis	-2.85963	-1.0018	16/514	14083,14163,16202,16554,17755,18483,22084,22129,26396,66725,68585,74498,192176,217692,233489,268721	Ptk2,Fgd1,Ilk,Kif13b,Map1b,Palm,Tsc2,Ttc3,Map2k2,Lrrk2,Rtn4,Gorasp1,Flna,Sipa1l1,Picalm,Zswim8
3_Member	GO Biological Processes	GO:0050769	positive regulation of neurogenesis	-2.79041	-0.96068	17/572	11352,11491,14083,15507,16202,17755,18483,19230,19385,22084,22240,26396,68585,70834,192176,228880,233489	Abl2,Adam17,Ptk2,Hspb1,Ilk,Map1b,Palm,Twf1,Ranbp1,Tsc2,Dpysl3,Map2k2,Rtn4,Spag9,Flna,Zmynd8,Picalm
3_Member	GO Biological Processes	GO:0050768	negative regulation of neurogenesis	-2.7859	-0.96068	12/333	11491,13196,13427,14083,22084,22129,22240,66725,68585,74498,101490,192176	Adam17,Asap1,Dync1i2,Ptk2,Tsc2,Ttc3,Dpysl3,Lrrk2,Rtn4,Gorasp1,Inpp5f,Flna
3_Member	GO Biological Processes	GO:0051961	negative regulation of nervous system development	-2.5471	-0.81666	12/356	11491,13196,13427,14083,22084,22129,22240,66725,68585,74498,101490,192176	Adam17,Asap1,Dync1i2,Ptk2,Tsc2,Ttc3,Dpysl3,Lrrk2,Rtn4,Gorasp1,Inpp5f,Flna
3_Member	GO Biological Processes	GO:0010721	negative regulation of cell development	-2.30383	-0.663137	12/382	11491,13196,13427,14083,22084,22129,22240,66725,68585,74498,101490,192176	Adam17,Asap1,Dync1i2,Ptk2,Tsc2,Ttc3,Dpysl3,Lrrk2,Rtn4,Gorasp1,Inpp5f,Flna
3_Member	GO Biological Processes	GO:0051962	positive regulation of nervous system development	-2.2879	-0.651361	17/641	11352,11491,14083,15507,16202,17755,18483,19230,19385,22084,22240,26396,68585,70834,192176,228880,233489	Abl2,Adam17,Ptk2,Hspb1,Ilk,Map1b,Palm,Twf1,Ranbp1,Tsc2,Dpysl3,Map2k2,Rtn4,Spag9,Flna,Zmynd8,Picalm
3_Member	GO Biological Processes	GO:0010720	positive regulation of cell development	-2.24211	-0.617812	17/648	11352,11491,14083,15507,16202,17755,18483,19230,19385,22084,22240,26396,68585,70834,192176,228880,233489	Abl2,Adam17,Ptk2,Hspb1,Ilk,Map1b,Palm,Twf1,Ranbp1,Tsc2,Dpysl3,Map2k2,Rtn4,Spag9,Flna,Zmynd8,Picalm
4_Summary	Reactome Gene Sets	R-MMU-199991	Membrane Trafficking	-7.25072	-3.83508	26/578	11735,13427,13859,14609,16554,16560,16569,16579,18704,19707,21985,22084,27277,56395,67804,68328,74498,74760,103724,109676,216363,224139,227648,233489,235661,338320,23802	Ank3,Dync1i2,Eps15l1,Gja1,Kif13b,Kif1a,Kif3b,Kifap3,Pik3c2a,Reps1,Tpd52,Tsc2,Golga5,Tmem115,Snx2,Rab13,Gorasp1,Rab3il1,Tbc1d10a,Ank2,Rab3ip,Golgb1,Sec16a,Picalm,Dync1li1,Mia2,Amfr
4_Member	Reactome Gene Sets	R-MMU-199991	Membrane Trafficking	-7.25072	-3.83508	26/578	11735,13427,13859,14609,16554,16560,16569,16579,18704,19707,21985,22084,27277,56395,67804,68328,74498,74760,103724,109676,216363,224139,227648,233489,235661,338320	Ank3,Dync1i2,Eps15l1,Gja1,Kif13b,Kif1a,Kif3b,Kifap3,Pik3c2a,Reps1,Tpd52,Tsc2,Golga5,Tmem115,Snx2,Rab13,Gorasp1,Rab3il1,Tbc1d10a,Ank2,Rab3ip,Golgb1,Sec16a,Picalm,Dync1li1,Mia2
4_Member	Reactome Gene Sets	R-MMU-5653656	Vesicle-mediated transport	-6.73692	-3.51853	26/614	11735,13427,13859,14609,16554,16560,16569,16579,18704,19707,21985,22084,27277,56395,67804,68328,74498,74760,103724,109676,216363,224139,227648,233489,235661,338320	Ank3,Dync1i2,Eps15l1,Gja1,Kif13b,Kif1a,Kif3b,Kifap3,Pik3c2a,Reps1,Tpd52,Tsc2,Golga5,Tmem115,Snx2,Rab13,Gorasp1,Rab3il1,Tbc1d10a,Ank2,Rab3ip,Golgb1,Sec16a,Picalm,Dync1li1,Mia2
4_Member	Reactome Gene Sets	R-MMU-199977	ER to Golgi Anterograde Transport	-3.65476	-1.50951	9/155	11735,13427,56395,74498,109676,224139,227648,235661,338320	Ank3,Dync1i2,Tmem115,Gorasp1,Ank2,Golgb1,Sec16a,Dync1li1,Mia2
4_Member	Reactome Gene Sets	R-MMU-6807878	COPI-mediated anterograde transport	-3.49647	-1.41278	7/98	11735,13427,56395,74498,109676,224139,235661	Ank3,Dync1i2,Tmem115,Gorasp1,Ank2,Golgb1,Dync1li1
4_Member	Reactome Gene Sets	R-MMU-948021	Transport to the Golgi and subsequent modification	-3.09433	-1.15469	9/185	11735,13427,56395,74498,109676,224139,227648,235661,338320	Ank3,Dync1i2,Tmem115,Gorasp1,Ank2,Golgb1,Sec16a,Dync1li1,Mia2
4_Member	Reactome Gene Sets	R-MMU-446203	Asparagine N-linked glycosylation	-2.43482	-0.747908	10/275	11735,13427,23802,56395,74498,109676,224139,227648,235661,338320	Ank3,Dync1i2,Amfr,Tmem115,Gorasp1,Ank2,Golgb1,Sec16a,Dync1li1,Mia2
5_Summary	KEGG Pathway	mmu04510	Focal adhesion	-7.17799	-3.82129	15/199	11855,13866,14083,16202,16476,20416,20662,21894,22330,22793,26417,68794,192176,224105,286940,11352,11735,13448,18803,22240,26396,67399,69632,109676,223435,26398,20104,12660,13685,22084,67916,68652,70834,15507,26403,14936,192656,13859,16456,16554,16560,16569,16579,21390,80884,105445,67605,12447,14163	Arhgap5,Erbb2,Ptk2,Ilk,Jun,Shc1,Sos1,Tln1,Vcl,Zyx,Mapk3,Flnc,Flna,Pak2,Flnb,Abl2,Ank3,Dok1,Plcg1,Dpysl3,Map2k2,Pdlim7,Arhgef12,Ank2,Trio,Map2k4,Rps6,Chka,Eif4ebp1,Tsc2,Plpp3,Tab2,Spag9,Hspb1,Map3k11,Gys1,Ripk2,Eps15l1,F11r,Kif13b,Kif1a,Kif3b,Kifap3,Tbxa2r,Maged2,Dock9,Akt1s1,Ccne1,Fgd1
5_Member	KEGG Pathway	mmu04510	Focal adhesion	-7.17799	-3.82129	15/199	11855,13866,14083,16202,16476,20416,20662,21894,22330,22793,26417,68794,192176,224105,286940	Arhgap5,Erbb2,Ptk2,Ilk,Jun,Shc1,Sos1,Tln1,Vcl,Zyx,Mapk3,Flnc,Flna,Pak2,Flnb
5_Member	Reactome Gene Sets	R-MMU-422475	Axon guidance	-6.96079	-3.67055	17/268	11352,11735,13448,13866,14083,18803,20416,20662,21894,22240,26396,26417,67399,69632,109676,223435,224105	Abl2,Ank3,Dok1,Erbb2,Ptk2,Plcg1,Shc1,Sos1,Tln1,Dpysl3,Map2k2,Mapk3,Pdlim7,Arhgef12,Ank2,Trio,Pak2
5_Member	Reactome Gene Sets	R-MMU-2871796	FCERI mediated MAPK activation	-6.14742	-3.20499	6/25	16476,18803,20416,20662,26398,224105	Jun,Plcg1,Shc1,Sos1,Map2k4,Pak2
5_Member	KEGG Pathway	mmu05205	Proteoglycans in cancer	-5.42931	-2.72539	13/206	11735,13866,14083,18803,20104,20662,26396,26417,68794,69632,109676,192176,286940	Ank3,Erbb2,Ptk2,Plcg1,Rps6,Sos1,Map2k2,Mapk3,Flnc,Arhgef12,Ank2,Flna,Flnb
5_Member	KEGG Pathway	mmu05231	Choline metabolism in cancer	-5.18923	-2.60154	9/99	12660,13685,16476,18803,20662,22084,26396,26417,67916	Chka,Eif4ebp1,Jun,Plcg1,Sos1,Tsc2,Map2k2,Mapk3,Plpp3
5_Member	KEGG Pathway	mmu01521	EGFR tyrosine kinase inhibitor resistance	-4.97925	-2.45186	8/80	13685,13866,18803,20104,20416,20662,26396,26417	Eif4ebp1,Erbb2,Plcg1,Rps6,Shc1,Sos1,Map2k2,Mapk3
5_Member	Reactome Gene Sets	R-MMU-2454202	Fc epsilon receptor (FCERI) signaling	-4.19109	-1.8951	7/76	16476,18803,20416,20662,26398,68652,224105	Jun,Plcg1,Shc1,Sos1,Map2k4,Tab2,Pak2
5_Member	Reactome Gene Sets	R-MMU-1266738	Developmental Biology	-4.10851	-1.85602	18/482	11352,11735,13448,13866,14083,18803,20416,20662,21894,22240,26396,26417,67399,69632,70834,109676,223435,224105	Abl2,Ank3,Dok1,Erbb2,Ptk2,Plcg1,Shc1,Sos1,Tln1,Dpysl3,Map2k2,Mapk3,Pdlim7,Arhgef12,Spag9,Ank2,Trio,Pak2
5_Member	Reactome Gene Sets	R-MMU-8853659	RET signaling	-3.98505	-1.76666	5/36	13448,18803,20416,20662,67399	Dok1,Plcg1,Shc1,Sos1,Pdlim7
5_Member	KEGG Pathway	mmu01522	Endocrine resistance	-3.63671	-1.50087	7/93	13866,14083,16476,20416,20662,26396,26417	Erbb2,Ptk2,Jun,Shc1,Sos1,Map2k2,Mapk3
5_Member	Reactome Gene Sets	R-MMU-5683057	MAPK family signaling cascades	-3.60009	-1.47863	11/230	13866,14083,15507,20416,20662,21894,22330,26396,26403,26417,224105	Erbb2,Ptk2,Hspb1,Shc1,Sos1,Tln1,Vcl,Map2k2,Map3k11,Mapk3,Pak2
5_Member	Reactome Gene Sets	R-MMU-74749	Signal attenuation	-3.46135	-1.39683	3/11	20416,20662,26417	Shc1,Sos1,Mapk3
5_Member	Reactome Gene Sets	R-MMU-354192	Integrin alphaIIb beta3 signaling	-3.45432	-1.39593	4/26	14083,20416,20662,21894	Ptk2,Shc1,Sos1,Tln1
5_Member	Reactome Gene Sets	R-MMU-9006921	Integrin signaling	-3.45432	-1.39593	4/26	14083,20416,20662,21894	Ptk2,Shc1,Sos1,Tln1
5_Member	KEGG Pathway	mmu05213	Endometrial cancer	-3.30052	-1.29115	5/50	13866,16202,20662,26396,26417	Erbb2,Ilk,Sos1,Map2k2,Mapk3
5_Member	KEGG Pathway	mmu04910	Insulin signaling pathway	-3.24043	-1.24546	8/141	13685,14936,20104,20416,20662,22084,26396,26417	Eif4ebp1,Gys1,Rps6,Shc1,Sos1,Tsc2,Map2k2,Mapk3
5_Member	Reactome Gene Sets	R-MMU-354194	GRB2:SOS provides linkage to MAPK signaling for Integrins	-3.13046	-1.17174	3/14	14083,20662,21894	Ptk2,Sos1,Tln1
5_Member	KEGG Pathway	mmu04722	Neurotrophin signaling pathway	-2.94817	-1.0613	7/121	16476,18803,20416,20662,26396,26417,192656	Jun,Plcg1,Shc1,Sos1,Map2k2,Mapk3,Ripk2
5_Member	Reactome Gene Sets	R-MMU-76009	Platelet Aggregation (Plug Formation)	-2.90367	-1.03434	4/36	14083,20416,20662,21894	Ptk2,Shc1,Sos1,Tln1
5_Member	Reactome Gene Sets	R-MMU-5673001	RAF/MAP kinase cascade	-2.87197	-1.00991	9/199	13866,14083,20416,20662,21894,22330,26396,26403,26417	Erbb2,Ptk2,Shc1,Sos1,Tln1,Vcl,Map2k2,Map3k11,Mapk3
5_Member	Reactome Gene Sets	R-MMU-5654741	Signaling by FGFR3	-2.85846	-1.0018	4/37	18803,20416,20662,26417	Plcg1,Shc1,Sos1,Mapk3
5_Member	Reactome Gene Sets	R-MMU-5654743	Signaling by FGFR4	-2.81463	-0.976448	4/38	18803,20416,20662,26417	Plcg1,Shc1,Sos1,Mapk3
5_Member	KEGG Pathway	mmu05214	Glioma	-2.80932	-0.972781	5/64	18803,20416,20662,26396,26417	Plcg1,Shc1,Sos1,Map2k2,Mapk3
5_Member	Reactome Gene Sets	R-MMU-5684996	MAPK1/MAPK3 signaling	-2.783	-0.959373	9/205	13866,14083,20416,20662,21894,22330,26396,26403,26417	Erbb2,Ptk2,Shc1,Sos1,Tln1,Vcl,Map2k2,Map3k11,Mapk3
5_Member	KEGG Pathway	mmu05211	Renal cell carcinoma	-2.77918	-0.957151	5/65	16476,20662,26396,26417,224105	Jun,Sos1,Map2k2,Mapk3,Pak2
5_Member	KEGG Pathway	mmu04664	Fc epsilon RI signaling pathway	-2.69199	-0.903674	5/68	18803,20662,26396,26398,26417	Plcg1,Sos1,Map2k2,Map2k4,Mapk3
5_Member	Reactome Gene Sets	R-MMU-177929	Signaling by EGFR	-2.61376	-0.857353	4/43	13859,18803,20416,20662	Eps15l1,Plcg1,Shc1,Sos1
5_Member	KEGG Pathway	mmu04660	T cell receptor signaling pathway	-2.6122	-0.857353	6/103	16476,18803,20662,26396,26417,224105	Jun,Plcg1,Sos1,Map2k2,Mapk3,Pak2
5_Member	KEGG Pathway	mmu04066	HIF-1 signaling pathway	-2.52936	-0.815457	6/107	13685,13866,18803,20104,26396,26417	Eif4ebp1,Erbb2,Plcg1,Rps6,Map2k2,Mapk3
5_Member	Reactome Gene Sets	R-MMU-109582	Hemostasis	-2.52624	-0.815457	16/555	14083,16456,16554,16560,16569,16579,18803,20416,20662,21390,21894,22330,26417,80884,105445,192176	Ptk2,F11r,Kif13b,Kif1a,Kif3b,Kifap3,Plcg1,Shc1,Sos1,Tbxa2r,Tln1,Vcl,Mapk3,Maged2,Dock9,Flna
5_Member	Reactome Gene Sets	R-MMU-5654736	Signaling by FGFR1	-2.50581	-0.797478	4/46	18803,20416,20662,26417	Plcg1,Shc1,Sos1,Mapk3
5_Member	Reactome Gene Sets	R-MMU-187687	Signalling to ERKs	-2.48138	-0.779299	3/23	20416,20662,26417	Shc1,Sos1,Mapk3
5_Member	KEGG Pathway	mmu04072	Phospholipase D signaling pathway	-2.46761	-0.774853	7/147	18803,20416,20662,22084,26396,26417,67916	Plcg1,Shc1,Sos1,Tsc2,Map2k2,Mapk3,Plpp3
5_Member	Reactome Gene Sets	R-MMU-5654708	Downstream signaling of activated FGFR3	-2.3763	-0.70646	3/25	18803,20416,20662	Plcg1,Shc1,Sos1
5_Member	KEGG Pathway	mmu04150	mTOR signaling pathway	-2.37223	-0.705729	7/153	13685,20104,20662,22084,26396,26417,67605	Eif4ebp1,Rps6,Sos1,Tsc2,Map2k2,Mapk3,Akt1s1
5_Member	Reactome Gene Sets	R-MMU-5654716	Downstream signaling of activated FGFR4	-2.28031	-0.64789	3/27	18803,20416,20662	Plcg1,Shc1,Sos1
5_Member	KEGG Pathway	mmu05215	Prostate cancer	-2.22995	-0.613623	5/87	12447,13866,20662,26396,26417	Ccne1,Erbb2,Sos1,Map2k2,Mapk3
5_Member	KEGG Pathway	mmu04912	GnRH signaling pathway	-2.18862	-0.586848	5/89	16476,20662,26396,26398,26417	Jun,Sos1,Map2k2,Map2k4,Mapk3
5_Member	Reactome Gene Sets	R-MMU-2424491	DAP12 signaling	-2.15051	-0.562819	3/30	18803,20416,20662	Plcg1,Shc1,Sos1
5_Member	Reactome Gene Sets	R-MMU-2871809	FCERI mediated Ca+2 mobilization	-2.15051	-0.562819	3/30	18803,20416,20662	Plcg1,Shc1,Sos1
5_Member	Reactome Gene Sets	R-MMU-5654696	Downstream signaling of activated FGFR2	-2.15051	-0.562819	3/30	18803,20416,20662	Plcg1,Shc1,Sos1
5_Member	KEGG Pathway	mmu04810	Regulation of actin cytoskeleton	-2.11527	-0.535816	8/214	14083,14163,20662,22330,26396,26417,69632,224105	Ptk2,Fgd1,Sos1,Vcl,Map2k2,Mapk3,Arhgef12,Pak2
5_Member	Reactome Gene Sets	R-MMU-5654687	Downstream signaling of activated FGFR1	-2.1105	-0.535556	3/31	18803,20416,20662	Plcg1,Shc1,Sos1
5_Member	Reactome Gene Sets	R-MMU-76002	Platelet activation, signaling and aggregation	-2.05548	-0.492921	9/265	14083,20416,20662,21390,21894,22330,26417,80884,192176	Ptk2,Shc1,Sos1,Tbxa2r,Tln1,Vcl,Mapk3,Maged2,Flna
5_Member	KEGG Pathway	mmu04915	Estrogen signaling pathway	-2.05262	-0.490938	5/96	16476,20416,20662,26396,26417	Jun,Shc1,Sos1,Map2k2,Mapk3
6_Summary	GO Biological Processes	GO:0000278	mitotic cell cycle	-6.67503	-3.50307	30/790	11491,11735,12447,13685,16569,16765,16906,17222,19385,20104,20658,20850,20851,21974,24010,50875,57752,66214,68193,68298,100683,101706,101994,105782,192176,212514,218210,227331,235041,235661,12380,20817,110606,12211,213541,225659,226747	Adam17,Ank3,Ccne1,Eif4ebp1,Kif3b,Stmn1,Lmnb1,Anapc1,Ranbp1,Rps6,Son,Stat5a,Stat5b,Top2b,Ik,Tmod3,Tacc2,Rgcc,Rpl24,Ncapd2,Trrap,Numa1,Champ1,Scrib,Flna,Spice1,Nup153,Gigyf2,Kank2,Dync1li1,Cast,Srpk2,Fntb,Birc6,Ythdf2,Cep76,Ahctf1
6_Member	GO Biological Processes	GO:0000278	mitotic cell cycle	-6.67503	-3.50307	30/790	11491,11735,12447,13685,16569,16765,16906,17222,19385,20104,20658,20850,20851,21974,24010,50875,57752,66214,68193,68298,100683,101706,101994,105782,192176,212514,218210,227331,235041,235661	Adam17,Ank3,Ccne1,Eif4ebp1,Kif3b,Stmn1,Lmnb1,Anapc1,Ranbp1,Rps6,Son,Stat5a,Stat5b,Top2b,Ik,Tmod3,Tacc2,Rgcc,Rpl24,Ncapd2,Trrap,Numa1,Champ1,Scrib,Flna,Spice1,Nup153,Gigyf2,Kank2,Dync1li1
6_Member	GO Biological Processes	GO:1903047	mitotic cell cycle process	-6.40433	-3.37499	26/639	11491,11735,12447,13685,16569,16765,16906,17222,19385,20104,20658,21974,24010,50875,57752,66214,68193,68298,100683,101706,101994,192176,212514,227331,235041,235661	Adam17,Ank3,Ccne1,Eif4ebp1,Kif3b,Stmn1,Lmnb1,Anapc1,Ranbp1,Rps6,Son,Top2b,Ik,Tmod3,Tacc2,Rgcc,Rpl24,Ncapd2,Trrap,Numa1,Champ1,Flna,Spice1,Gigyf2,Kank2,Dync1li1
6_Member	GO Biological Processes	GO:0007346	regulation of mitotic cell cycle	-4.85781	-2.3539	20/506	11491,12447,13685,16906,17222,19385,20104,20850,20851,21974,24010,50875,66214,68193,100683,101706,105782,227331,235041,235661	Adam17,Ccne1,Eif4ebp1,Lmnb1,Anapc1,Ranbp1,Rps6,Stat5a,Stat5b,Top2b,Ik,Tmod3,Rgcc,Rpl24,Trrap,Numa1,Scrib,Gigyf2,Kank2,Dync1li1
6_Member	GO Biological Processes	GO:0045931	positive regulation of mitotic cell cycle	-4.82954	-2.34061	11/168	11491,12447,13685,16906,19385,20850,20851,50875,66214,101706,235661	Adam17,Ccne1,Eif4ebp1,Lmnb1,Ranbp1,Stat5a,Stat5b,Tmod3,Rgcc,Numa1,Dync1li1
6_Member	GO Biological Processes	GO:0045787	positive regulation of cell cycle	-4.02849	-1.80043	15/360	11491,12380,12447,13685,16569,16906,19385,20817,20850,20851,50875,66214,101706,110606,235661	Adam17,Cast,Ccne1,Eif4ebp1,Kif3b,Lmnb1,Ranbp1,Srpk2,Stat5a,Stat5b,Tmod3,Rgcc,Numa1,Fntb,Dync1li1
6_Member	GO Biological Processes	GO:0010564	regulation of cell cycle process	-3.46072	-1.39683	19/592	11491,12211,12380,12447,16569,16906,17222,19385,24010,50875,66214,101706,212514,213541,225659,226747,227331,235041,235661	Adam17,Birc6,Cast,Ccne1,Kif3b,Lmnb1,Anapc1,Ranbp1,Ik,Tmod3,Rgcc,Numa1,Spice1,Ythdf2,Cep76,Ahctf1,Gigyf2,Kank2,Dync1li1
6_Member	GO Biological Processes	GO:0044772	mitotic cell cycle phase transition	-3.10544	-1.15952	13/349	11491,12447,13685,16906,17222,20104,24010,50875,66214,68193,227331,235041,235661	Adam17,Ccne1,Eif4ebp1,Lmnb1,Anapc1,Rps6,Ik,Tmod3,Rgcc,Rpl24,Gigyf2,Kank2,Dync1li1
6_Member	GO Biological Processes	GO:0044770	cell cycle phase transition	-2.70315	-0.907262	13/387	11491,12447,13685,16906,17222,20104,24010,50875,66214,68193,227331,235041,235661	Adam17,Ccne1,Eif4ebp1,Lmnb1,Anapc1,Rps6,Ik,Tmod3,Rgcc,Rpl24,Gigyf2,Kank2,Dync1li1
6_Member	GO Biological Processes	GO:1901992	positive regulation of mitotic cell cycle phase transition	-2.29422	-0.656648	5/84	11491,12447,16906,50875,66214	Adam17,Ccne1,Lmnb1,Tmod3,Rgcc
6_Member	GO Biological Processes	GO:0090068	positive regulation of cell cycle process	-2.21368	-0.603233	9/250	11491,12447,16569,16906,19385,50875,66214,101706,235661	Adam17,Ccne1,Kif3b,Lmnb1,Ranbp1,Tmod3,Rgcc,Numa1,Dync1li1
6_Member	GO Biological Processes	GO:0000082	G1/S transition of mitotic cell cycle	-2.11365	-0.535556	7/171	11491,12447,13685,20104,66214,227331,235041	Adam17,Ccne1,Eif4ebp1,Rps6,Rgcc,Gigyf2,Kank2
6_Member	GO Biological Processes	GO:1901990	regulation of mitotic cell cycle phase transition	-2.10672	-0.53357	9/260	11491,12447,16906,24010,50875,66214,227331,235041,235661	Adam17,Ccne1,Lmnb1,Ik,Tmod3,Rgcc,Gigyf2,Kank2,Dync1li1
6_Member	GO Biological Processes	GO:1901989	positive regulation of cell cycle phase transition	-2.03422	-0.482852	5/97	11491,12447,16906,50875,66214	Adam17,Ccne1,Lmnb1,Tmod3,Rgcc
7_Summary	GO Biological Processes	GO:0006999	nuclear pore organization	-6.1569	-3.20499	5/14	68585,69482,72787,218210,226747,16906,19386,26417,64899,74498,101706,12461,21813,70579,74213,76438,231386,14609,21974,69207,67605,80888,15507,54364,67134,68598,68988,75273,81898,228140,234699,116870,223701,224903,20817,13685,18949	Rtn4,Nup35,Ndc1,Nup153,Ahctf1,Lmnb1,Ranbp2,Mapk3,Lpin3,Gorasp1,Numa1,Cct2,Tgfbr2,Zc3h11a,Rbm26,Rftn1,Ythdc1,Gja1,Top2b,Srsf11,Akt1s1,Hspb8,Hspb1,Rpp30,Nop56,Dnajc8,Prpf31,Pelp1,Sf3b1,Tnks1bp1,Edc4,Mta1,Mrtfa,Safb,Srpk2,Eif4ebp1,Pnn
7_Member	GO Biological Processes	GO:0006999	nuclear pore organization	-6.1569	-3.20499	5/14	68585,69482,72787,218210,226747	Rtn4,Nup35,Ndc1,Nup153,Ahctf1
7_Member	GO Biological Processes	GO:0051292	nuclear pore complex assembly	-5.45188	-2.72539	4/9	68585,72787,218210,226747	Rtn4,Ndc1,Nup153,Ahctf1
7_Member	Reactome Gene Sets	R-MMU-68875	Mitotic Prophase	-4.84748	-2.35112	9/109	16906,19386,26417,64899,69482,72787,74498,101706,218210	Lmnb1,Ranbp2,Mapk3,Lpin3,Nup35,Ndc1,Gorasp1,Numa1,Nup153
7_Member	Reactome Gene Sets	R-MMU-2980766	Nuclear Envelope Breakdown	-4.5807	-2.21301	6/45	16906,19386,64899,69482,72787,218210	Lmnb1,Ranbp2,Lpin3,Nup35,Ndc1,Nup153
7_Member	GO Biological Processes	GO:0046931	pore complex assembly	-4.10721	-1.85602	4/18	68585,72787,218210,226747	Rtn4,Ndc1,Nup153,Ahctf1
7_Member	GO Biological Processes	GO:0006403	RNA localization	-4.02679	-1.80043	10/171	12461,19386,21813,70579,72787,74213,76438,218210,226747,231386	Cct2,Ranbp2,Tgfbr2,Zc3h11a,Ndc1,Rbm26,Rftn1,Nup153,Ahctf1,Ythdc1
7_Member	GO Biological Processes	GO:0015931	nucleobase-containing compound transport	-3.86279	-1.65991	10/179	14609,19386,21813,70579,72787,74213,76438,218210,226747,231386	Gja1,Ranbp2,Tgfbr2,Zc3h11a,Ndc1,Rbm26,Rftn1,Nup153,Ahctf1,Ythdc1
7_Member	GO Biological Processes	GO:0050657	nucleic acid transport	-3.82803	-1.63894	9/147	19386,21813,70579,72787,74213,76438,218210,226747,231386	Ranbp2,Tgfbr2,Zc3h11a,Ndc1,Rbm26,Rftn1,Nup153,Ahctf1,Ythdc1
7_Member	GO Biological Processes	GO:0050658	RNA transport	-3.82803	-1.63894	9/147	19386,21813,70579,72787,74213,76438,218210,226747,231386	Ranbp2,Tgfbr2,Zc3h11a,Ndc1,Rbm26,Rftn1,Nup153,Ahctf1,Ythdc1
7_Member	GO Biological Processes	GO:0051236	establishment of RNA localization	-3.76169	-1.59533	9/150	19386,21813,70579,72787,74213,76438,218210,226747,231386	Ranbp2,Tgfbr2,Zc3h11a,Ndc1,Rbm26,Rftn1,Nup153,Ahctf1,Ythdc1
7_Member	Reactome Gene Sets	R-MMU-4615885	SUMOylation of DNA replication proteins	-3.71	-1.55058	5/41	19386,21974,69482,72787,218210	Ranbp2,Top2b,Nup35,Ndc1,Nup153
7_Member	Reactome Gene Sets	R-MMU-159236	Transport of Mature mRNA derived from an Intron-Containing Transcript	-3.33079	-1.31652	6/75	19386,69207,69482,70579,72787,218210	Ranbp2,Srsf11,Nup35,Zc3h11a,Ndc1,Nup153
7_Member	Reactome Gene Sets	R-MMU-72202	Transport of Mature Transcript to Cytoplasm	-3.33079	-1.31652	6/75	19386,69207,69482,70579,72787,218210	Ranbp2,Srsf11,Nup35,Zc3h11a,Ndc1,Nup153
7_Member	Reactome Gene Sets	R-MMU-3371556	Cellular response to heat stress	-3.12376	-1.17174	6/82	19386,67605,69482,72787,80888,218210	Ranbp2,Akt1s1,Nup35,Ndc1,Hspb8,Nup153
7_Member	Reactome Gene Sets	R-MMU-8953854	Metabolism of RNA	-3.12312	-1.17174	15/438	15507,19386,54364,67134,68598,68988,69207,69482,70579,72787,75273,81898,218210,228140,234699	Hspb1,Ranbp2,Rpp30,Nop56,Dnajc8,Prpf31,Srsf11,Nup35,Zc3h11a,Ndc1,Pelp1,Sf3b1,Nup153,Tnks1bp1,Edc4
7_Member	Reactome Gene Sets	R-MMU-3301854	Nuclear Pore Complex (NPC) Disassembly	-3.10008	-1.15836	4/32	19386,69482,72787,218210	Ranbp2,Nup35,Ndc1,Nup153
7_Member	Reactome Gene Sets	R-MMU-3108232	SUMO E3 ligases SUMOylate target proteins	-2.84897	-0.999114	8/162	19386,21974,69482,72787,116870,218210,223701,224903	Ranbp2,Top2b,Nup35,Ndc1,Mta1,Nup153,Mrtfa,Safb
7_Member	Reactome Gene Sets	R-MMU-2990846	SUMOylation	-2.74906	-0.936436	8/168	19386,21974,69482,72787,116870,218210,223701,224903	Ranbp2,Top2b,Nup35,Ndc1,Mta1,Nup153,Mrtfa,Safb
7_Member	Reactome Gene Sets	R-MMU-72203	Processing of Capped Intron-Containing Pre-mRNA	-2.44736	-0.758116	9/230	19386,68598,68988,69207,69482,70579,72787,81898,218210	Ranbp2,Dnajc8,Prpf31,Srsf11,Nup35,Zc3h11a,Ndc1,Sf3b1,Nup153
7_Member	GO Biological Processes	GO:0006997	nucleus organization	-2.2334	-0.613623	6/123	20817,68585,69482,72787,218210,226747	Srpk2,Rtn4,Nup35,Ndc1,Nup153,Ahctf1
7_Member	KEGG Pathway	mmu03013	RNA transport	-2.16784	-0.570988	7/167	13685,18949,19386,54364,69482,72787,218210	Eif4ebp1,Pnn,Ranbp2,Rpp30,Nup35,Ndc1,Nup153
7_Member	Reactome Gene Sets	R-MMU-3371453	Regulation of HSF1-mediated heat shock response	-2.01897	-0.47183	4/63	19386,69482,72787,218210	Ranbp2,Nup35,Ndc1,Nup153
8_Summary	Reactome Gene Sets	R-MMU-68886	M Phase	-5.99235	-3.09429	17/314	13427,16906,17222,19386,26417,64899,68298,69482,72787,74498,100986,101706,218210,225659,226747,230376,235661,12447,29870,72590,13196,16569,16579,216363	Dync1i2,Lmnb1,Anapc1,Ranbp2,Mapk3,Lpin3,Ncapd2,Nup35,Ndc1,Gorasp1,Akap9,Numa1,Nup153,Cep76,Ahctf1,Haus6,Dync1li1,Ccne1,Gtse1,Ppme1,Asap1,Kif3b,Kifap3,Rab3ip
8_Member	Reactome Gene Sets	R-MMU-68886	M Phase	-5.99235	-3.09429	17/314	13427,16906,17222,19386,26417,64899,68298,69482,72787,74498,100986,101706,218210,225659,226747,230376,235661	Dync1i2,Lmnb1,Anapc1,Ranbp2,Mapk3,Lpin3,Ncapd2,Nup35,Ndc1,Gorasp1,Akap9,Numa1,Nup153,Cep76,Ahctf1,Haus6,Dync1li1
8_Member	Reactome Gene Sets	R-MMU-69278	Cell Cycle, Mitotic	-5.17897	-2.60043	20/481	12447,13427,16906,17222,19386,26417,29870,64899,68298,69482,72590,72787,74498,100986,101706,218210,225659,226747,230376,235661	Ccne1,Dync1i2,Lmnb1,Anapc1,Ranbp2,Mapk3,Gtse1,Lpin3,Ncapd2,Nup35,Ppme1,Ndc1,Gorasp1,Akap9,Numa1,Nup153,Cep76,Ahctf1,Haus6,Dync1li1
8_Member	Reactome Gene Sets	R-MMU-1640170	Cell Cycle	-4.55871	-2.19655	20/531	12447,13427,16906,17222,19386,26417,29870,64899,68298,69482,72590,72787,74498,100986,101706,218210,225659,226747,230376,235661	Ccne1,Dync1i2,Lmnb1,Anapc1,Ranbp2,Mapk3,Gtse1,Lpin3,Ncapd2,Nup35,Ppme1,Ndc1,Gorasp1,Akap9,Numa1,Nup153,Cep76,Ahctf1,Haus6,Dync1li1
8_Member	Reactome Gene Sets	R-MMU-68877	Mitotic Prometaphase	-3.01242	-1.09899	9/190	13427,19386,68298,100986,101706,225659,226747,230376,235661	Dync1i2,Ranbp2,Ncapd2,Akap9,Numa1,Cep76,Ahctf1,Haus6,Dync1li1
8_Member	Reactome Gene Sets	R-MMU-5617833	Cilium Assembly	-2.4757	-0.776521	8/186	13196,13427,16569,16579,100986,216363,225659,230376	Asap1,Dync1i2,Kif3b,Kifap3,Akap9,Rab3ip,Cep76,Haus6
8_Member	Reactome Gene Sets	R-MMU-380320	Recruitment of NuMA to mitotic centrosomes	-2.18862	-0.586848	5/89	13427,100986,101706,225659,230376	Dync1i2,Akap9,Numa1,Cep76,Haus6
8_Member	Reactome Gene Sets	R-MMU-1852241	Organelle biogenesis and maintenance	-2.16261	-0.567464	8/210	13196,13427,16569,16579,100986,216363,225659,230376	Asap1,Dync1i2,Kif3b,Kifap3,Akap9,Rab3ip,Cep76,Haus6
8_Member	Reactome Gene Sets	R-MMU-69275	G2/M Transition	-2.04228	-0.484061	6/135	13427,29870,72590,100986,225659,230376	Dync1i2,Gtse1,Ppme1,Akap9,Cep76,Haus6
8_Member	Reactome Gene Sets	R-MMU-5620912	Anchoring of the basal body to the plasma membrane	-2.03422	-0.482852	5/97	13427,100986,216363,225659,230376	Dync1i2,Akap9,Rab3ip,Cep76,Haus6
8_Member	Reactome Gene Sets	R-MMU-453274	Mitotic G2-G2/M phases	-2.0126	-0.467143	6/137	13427,29870,72590,100986,225659,230376	Dync1i2,Gtse1,Ppme1,Akap9,Cep76,Haus6
9_Summary	KEGG Pathway	mmu04010	MAPK signaling pathway	-5.85922	-2.97965	15/252	15507,16476,16765,20662,21813,26396,26398,26403,26417,56274,68652,68794,192176,224105,286940,13427,235661,192656,18414,20416,20850,20851,18803,72145,80888,67154,70097	Hspb1,Jun,Stmn1,Sos1,Tgfbr2,Map2k2,Map2k4,Map3k11,Mapk3,Stk3,Tab2,Flnc,Flna,Pak2,Flnb,Dync1i2,Dync1li1,Ripk2,Osmr,Shc1,Stat5a,Stat5b,Plcg1,Wdfy3,Hspb8,Mtdh,Sash1
9_Member	KEGG Pathway	mmu04010	MAPK signaling pathway	-5.85922	-2.97965	15/252	15507,16476,16765,20662,21813,26396,26398,26403,26417,56274,68652,68794,192176,224105,286940	Hspb1,Jun,Stmn1,Sos1,Tgfbr2,Map2k2,Map2k4,Map3k11,Mapk3,Stk3,Tab2,Flnc,Flna,Pak2,Flnb
9_Member	KEGG Pathway	mmu05132	Salmonella infection	-4.11858	-1.85602	7/78	13427,16476,26417,68794,192176,235661,286940	Dync1i2,Jun,Mapk3,Flnc,Flna,Dync1li1,Flnb
9_Member	Reactome Gene Sets	R-MMU-168164	Toll Like Receptor 3 (TLR3) Cascade	-2.72054	-0.92315	5/67	16476,26398,26417,68652,192656	Jun,Map2k4,Mapk3,Tab2,Ripk2
9_Member	Reactome Gene Sets	R-MMU-449147	Signaling by Interleukins	-2.6821	-0.897987	10/254	16476,18414,20416,20662,20850,20851,26398,26417,68652,192656	Jun,Osmr,Shc1,Sos1,Stat5a,Stat5b,Map2k4,Mapk3,Tab2,Ripk2
9_Member	Reactome Gene Sets	R-MMU-168142	Toll Like Receptor 10 (TLR10) Cascade	-2.63638	-0.871245	5/70	16476,26398,26417,68652,192656	Jun,Map2k4,Mapk3,Tab2,Ripk2
9_Member	Reactome Gene Sets	R-MMU-168176	Toll Like Receptor 5 (TLR5) Cascade	-2.63638	-0.871245	5/70	16476,26398,26417,68652,192656	Jun,Map2k4,Mapk3,Tab2,Ripk2
9_Member	Reactome Gene Sets	R-MMU-975871	MyD88 cascade initiated on plasma membrane	-2.63638	-0.871245	5/70	16476,26398,26417,68652,192656	Jun,Map2k4,Mapk3,Tab2,Ripk2
9_Member	Reactome Gene Sets	R-MMU-166058	MyD88:MAL(TIRAP) cascade initiated on plasma membrane	-2.60928	-0.857353	5/71	16476,26398,26417,68652,192656	Jun,Map2k4,Mapk3,Tab2,Ripk2
9_Member	Reactome Gene Sets	R-MMU-168179	Toll Like Receptor TLR1:TLR2 Cascade	-2.60928	-0.857353	5/71	16476,26398,26417,68652,192656	Jun,Map2k4,Mapk3,Tab2,Ripk2
9_Member	Reactome Gene Sets	R-MMU-168188	Toll Like Receptor TLR6:TLR2 Cascade	-2.60928	-0.857353	5/71	16476,26398,26417,68652,192656	Jun,Map2k4,Mapk3,Tab2,Ripk2
9_Member	Reactome Gene Sets	R-MMU-181438	Toll Like Receptor 2 (TLR2) Cascade	-2.60928	-0.857353	5/71	16476,26398,26417,68652,192656	Jun,Map2k4,Mapk3,Tab2,Ripk2
9_Member	Reactome Gene Sets	R-MMU-1280215	Cytokine Signaling in Immune system	-2.52743	-0.815457	12/358	16476,18414,18803,20416,20662,20850,20851,26398,26417,68652,192656,286940	Jun,Osmr,Plcg1,Shc1,Sos1,Stat5a,Stat5b,Map2k4,Mapk3,Tab2,Ripk2,Flnb
9_Member	GO Biological Processes	GO:0061912	selective autophagy	-2.47164	-0.776521	4/47	26417,72145,80888,192656	Mapk3,Wdfy3,Hspb8,Ripk2
9_Member	GO Biological Processes	GO:0031663	lipopolysaccharide-mediated signaling pathway	-2.40577	-0.729187	4/49	26417,67154,70097,192656	Mapk3,Mtdh,Sash1,Ripk2
9_Member	Reactome Gene Sets	R-MMU-975138	TRAF6 mediated induction of NFkB and MAP kinases upon TLR7/8 or 9 activation	-2.38445	-0.712374	5/80	16476,26398,26417,68652,192656	Jun,Map2k4,Mapk3,Tab2,Ripk2
9_Member	Reactome Gene Sets	R-MMU-168181	Toll Like Receptor 7/8 (TLR7/8) Cascade	-2.36138	-0.699289	5/81	16476,26398,26417,68652,192656	Jun,Map2k4,Mapk3,Tab2,Ripk2
9_Member	Reactome Gene Sets	R-MMU-975155	MyD88 dependent cascade initiated on endosome	-2.36138	-0.699289	5/81	16476,26398,26417,68652,192656	Jun,Map2k4,Mapk3,Tab2,Ripk2
9_Member	Reactome Gene Sets	R-MMU-168138	Toll Like Receptor 9 (TLR9) Cascade	-2.27249	-0.64109	5/85	16476,26398,26417,68652,192656	Jun,Map2k4,Mapk3,Tab2,Ripk2
9_Member	Reactome Gene Sets	R-MMU-166166	MyD88-independent TLR4 cascade	-2.22995	-0.613623	5/87	16476,26398,26417,68652,192656	Jun,Map2k4,Mapk3,Tab2,Ripk2
9_Member	Reactome Gene Sets	R-MMU-937061	TRIF(TICAM1)-mediated TLR4 signaling	-2.22995	-0.613623	5/87	16476,26398,26417,68652,192656	Jun,Map2k4,Mapk3,Tab2,Ripk2
9_Member	Reactome Gene Sets	R-MMU-202403	TCR signaling	-2.0926	-0.522121	4/60	18803,68652,192656,224105	Plcg1,Tab2,Ripk2,Pak2
10_Summary	GO Biological Processes	GO:0016358	dendrite development	-5.8376	-2.97575	16/287	11352,13175,13196,16202,17754,17755,18483,22084,66725,67886,74498,217692,223254,224105,228880,233489,11735,13169,13866,14083,22288,72333,192176	Abl2,Dclk1,Asap1,Ilk,Map1a,Map1b,Palm,Tsc2,Lrrk2,Camsap2,Gorasp1,Sipa1l1,Farp1,Pak2,Zmynd8,Picalm,Ank3,Dbnl,Erbb2,Ptk2,Utrn,Palld,Flna
10_Member	GO Biological Processes	GO:0016358	dendrite development	-5.8376	-2.97575	16/287	11352,13175,13196,16202,17754,17755,18483,22084,66725,67886,74498,217692,223254,224105,228880,233489	Abl2,Dclk1,Asap1,Ilk,Map1a,Map1b,Palm,Tsc2,Lrrk2,Camsap2,Gorasp1,Sipa1l1,Farp1,Pak2,Zmynd8,Picalm
10_Member	GO Biological Processes	GO:0050773	regulation of dendrite development	-3.06122	-1.13072	9/187	13196,16202,18483,22084,66725,67886,74498,217692,228880	Asap1,Ilk,Palm,Tsc2,Lrrk2,Camsap2,Gorasp1,Sipa1l1,Zmynd8
10_Member	GO Biological Processes	GO:0050808	synapse organization	-3.03401	-1.11837	15/447	11352,11735,13169,13866,14083,18483,22084,22288,66725,72333,192176,217692,223254,228880,233489	Abl2,Ank3,Dbnl,Erbb2,Ptk2,Palm,Tsc2,Utrn,Lrrk2,Palld,Flna,Sipa1l1,Farp1,Zmynd8,Picalm
10_Member	GO Biological Processes	GO:0060996	dendritic spine development	-2.96923	-1.07041	7/120	13196,18483,22084,66725,217692,224105,228880	Asap1,Palm,Tsc2,Lrrk2,Sipa1l1,Pak2,Zmynd8
10_Member	GO Biological Processes	GO:0060998	regulation of dendritic spine development	-2.91176	-1.03766	6/90	13196,18483,22084,66725,217692,228880	Asap1,Palm,Tsc2,Lrrk2,Sipa1l1,Zmynd8
10_Member	GO Biological Processes	GO:0048813	dendrite morphogenesis	-2.65376	-0.878274	8/174	11352,13175,16202,66725,74498,217692,223254,233489	Abl2,Dclk1,Ilk,Lrrk2,Gorasp1,Sipa1l1,Farp1,Picalm
10_Member	GO Biological Processes	GO:0106027	neuron projection organization	-2.01605	-0.469754	5/98	11352,17754,66725,217692,228880	Abl2,Map1a,Lrrk2,Sipa1l1,Zmynd8
11_Summary	GO Biological Processes	GO:0010632	regulation of epithelial cell migration	-5.75428	-2.90947	14/224	11491,14083,15507,16476,18704,18803,20850,21390,21813,66214,67916,68585,70097,75723,68328,235041,16202,21961,22084,11855,16765,20851,26396,26417,70834,192176,11352,14609,20416,20662,20817,22601,66923,67154,93760,239719,13866,15312,18028,28113	Adam17,Ptk2,Hspb1,Jun,Pik3c2a,Plcg1,Stat5a,Tbxa2r,Tgfbr2,Rgcc,Plpp3,Rtn4,Sash1,Amotl1,Rab13,Kank2,Ilk,Tns1,Tsc2,Arhgap5,Stmn1,Stat5b,Map2k2,Mapk3,Spag9,Flna,Abl2,Gja1,Shc1,Sos1,Srpk2,Yap1,Pbrm1,Mtdh,Arid1a,Mrtfb,Erbb2,Hmgn1,Nfib,Tinf2
11_Member	GO Biological Processes	GO:0010632	regulation of epithelial cell migration	-5.75428	-2.90947	14/224	11491,14083,15507,16476,18704,18803,20850,21390,21813,66214,67916,68585,70097,75723	Adam17,Ptk2,Hspb1,Jun,Pik3c2a,Plcg1,Stat5a,Tbxa2r,Tgfbr2,Rgcc,Plpp3,Rtn4,Sash1,Amotl1
11_Member	GO Biological Processes	GO:0010634	positive regulation of epithelial cell migration	-5.49956	-2.73114	11/143	11491,15507,16476,18704,18803,20850,21813,67916,68585,70097,75723	Adam17,Hspb1,Jun,Pik3c2a,Plcg1,Stat5a,Tgfbr2,Plpp3,Rtn4,Sash1,Amotl1
11_Member	GO Biological Processes	GO:0010631	epithelial cell migration	-5.31535	-2.67865	15/279	11491,14083,15507,16476,18704,18803,20850,21390,21813,66214,68328,68585,70097,75723,235041	Adam17,Ptk2,Hspb1,Jun,Pik3c2a,Plcg1,Stat5a,Tbxa2r,Tgfbr2,Rgcc,Rab13,Rtn4,Sash1,Amotl1,Kank2
11_Member	GO Biological Processes	GO:0090132	epithelium migration	-5.27779	-2.6607	15/281	11491,14083,15507,16476,18704,18803,20850,21390,21813,66214,68328,68585,70097,75723,235041	Adam17,Ptk2,Hspb1,Jun,Pik3c2a,Plcg1,Stat5a,Tbxa2r,Tgfbr2,Rgcc,Rab13,Rtn4,Sash1,Amotl1,Kank2
11_Member	GO Biological Processes	GO:0090130	tissue migration	-5.24057	-2.64354	15/283	11491,14083,15507,16476,18704,18803,20850,21390,21813,66214,68328,68585,70097,75723,235041	Adam17,Ptk2,Hspb1,Jun,Pik3c2a,Plcg1,Stat5a,Tbxa2r,Tgfbr2,Rgcc,Rab13,Rtn4,Sash1,Amotl1,Kank2
11_Member	GO Biological Processes	GO:0001667	ameboidal-type cell migration	-5.10341	-2.5512	18/405	11491,14083,15507,16202,16476,18704,18803,20850,21390,21813,21961,22084,66214,68328,68585,70097,75723,235041	Adam17,Ptk2,Hspb1,Ilk,Jun,Pik3c2a,Plcg1,Stat5a,Tbxa2r,Tgfbr2,Tns1,Tsc2,Rgcc,Rab13,Rtn4,Sash1,Amotl1,Kank2
11_Member	GO Biological Processes	GO:0051272	positive regulation of cellular component movement	-4.60806	-2.2238	21/571	11491,11855,14083,15507,16202,16476,16765,18704,18803,20850,20851,21813,22084,26396,26417,67916,68585,70097,70834,75723,192176	Adam17,Arhgap5,Ptk2,Hspb1,Ilk,Jun,Stmn1,Pik3c2a,Plcg1,Stat5a,Stat5b,Tgfbr2,Tsc2,Map2k2,Mapk3,Plpp3,Rtn4,Sash1,Spag9,Amotl1,Flna
11_Member	GO Biological Processes	GO:0043535	regulation of blood vessel endothelial cell migration	-4.60132	-2.2238	8/90	11491,15507,18704,18803,20850,21390,66214,75723	Adam17,Hspb1,Pik3c2a,Plcg1,Stat5a,Tbxa2r,Rgcc,Amotl1
11_Member	GO Biological Processes	GO:0010595	positive regulation of endothelial cell migration	-4.36522	-2.04183	8/97	11491,15507,18704,18803,20850,67916,70097,75723	Adam17,Hspb1,Pik3c2a,Plcg1,Stat5a,Plpp3,Sash1,Amotl1
11_Member	GO Biological Processes	GO:0010594	regulation of endothelial cell migration	-4.3621	-2.04183	10/156	11491,15507,18704,18803,20850,21390,66214,67916,70097,75723	Adam17,Hspb1,Pik3c2a,Plcg1,Stat5a,Tbxa2r,Rgcc,Plpp3,Sash1,Amotl1
11_Member	GO Biological Processes	GO:0043542	endothelial cell migration	-4.19264	-1.8951	11/197	11491,14083,15507,18704,18803,20850,21390,66214,68328,70097,75723	Adam17,Ptk2,Hspb1,Pik3c2a,Plcg1,Stat5a,Tbxa2r,Rgcc,Rab13,Sash1,Amotl1
11_Member	GO Biological Processes	GO:0043536	positive regulation of blood vessel endothelial cell migration	-4.03274	-1.80043	6/56	11491,15507,18704,18803,20850,75723	Adam17,Hspb1,Pik3c2a,Plcg1,Stat5a,Amotl1
11_Member	GO Biological Processes	GO:0043534	blood vessel endothelial cell migration	-3.86801	-1.6613	8/114	11491,15507,18704,18803,20850,21390,66214,75723	Adam17,Hspb1,Pik3c2a,Plcg1,Stat5a,Tbxa2r,Rgcc,Amotl1
11_Member	GO Biological Processes	GO:2000147	positive regulation of cell motility	-3.82318	-1.63894	19/554	11491,11855,14083,15507,16202,16476,18704,18803,20850,21813,22084,26396,26417,67916,68585,70097,70834,75723,192176	Adam17,Arhgap5,Ptk2,Hspb1,Ilk,Jun,Pik3c2a,Plcg1,Stat5a,Tgfbr2,Tsc2,Map2k2,Mapk3,Plpp3,Rtn4,Sash1,Spag9,Amotl1,Flna
11_Member	GO Biological Processes	GO:0072358	cardiovascular system development	-3.68262	-1.52664	23/763	11352,14083,14609,15507,16476,18704,18803,20416,20662,20817,21390,21813,22601,66214,66923,67154,67916,68585,70097,75723,93760,192176,239719	Abl2,Ptk2,Gja1,Hspb1,Jun,Pik3c2a,Plcg1,Shc1,Sos1,Srpk2,Tbxa2r,Tgfbr2,Yap1,Rgcc,Pbrm1,Mtdh,Plpp3,Rtn4,Sash1,Amotl1,Arid1a,Flna,Mrtfb
11_Member	GO Biological Processes	GO:0048514	blood vessel morphogenesis	-3.6534	-1.50951	20/619	14083,14609,15507,16476,18704,18803,20416,20662,20817,21390,21813,22601,66214,66923,67154,68585,70097,75723,192176,239719	Ptk2,Gja1,Hspb1,Jun,Pik3c2a,Plcg1,Shc1,Sos1,Srpk2,Tbxa2r,Tgfbr2,Yap1,Rgcc,Pbrm1,Mtdh,Rtn4,Sash1,Amotl1,Flna,Mrtfb
11_Member	GO Biological Processes	GO:0001568	blood vessel development	-3.64234	-1.50313	22/718	14083,14609,15507,16476,18704,18803,20416,20662,20817,21390,21813,22601,66214,66923,67154,67916,68585,70097,75723,93760,192176,239719	Ptk2,Gja1,Hspb1,Jun,Pik3c2a,Plcg1,Shc1,Sos1,Srpk2,Tbxa2r,Tgfbr2,Yap1,Rgcc,Pbrm1,Mtdh,Plpp3,Rtn4,Sash1,Amotl1,Arid1a,Flna,Mrtfb
11_Member	GO Biological Processes	GO:0030335	positive regulation of cell migration	-3.57845	-1.47096	18/532	11491,11855,14083,15507,16202,16476,18704,18803,20850,21813,22084,26417,67916,68585,70097,70834,75723,192176	Adam17,Arhgap5,Ptk2,Hspb1,Ilk,Jun,Pik3c2a,Plcg1,Stat5a,Tgfbr2,Tsc2,Mapk3,Plpp3,Rtn4,Sash1,Spag9,Amotl1,Flna
11_Member	GO Biological Processes	GO:0040017	positive regulation of locomotion	-3.5155	-1.42598	19/586	11491,11855,14083,15507,16202,16476,18704,18803,20850,21813,22084,26396,26417,67916,68585,70097,70834,75723,192176	Adam17,Arhgap5,Ptk2,Hspb1,Ilk,Jun,Pik3c2a,Plcg1,Stat5a,Tgfbr2,Tsc2,Map2k2,Mapk3,Plpp3,Rtn4,Sash1,Spag9,Amotl1,Flna
11_Member	GO Biological Processes	GO:0001944	vasculature development	-3.38311	-1.3472	22/750	14083,14609,15507,16476,18704,18803,20416,20662,20817,21390,21813,22601,66214,66923,67154,67916,68585,70097,75723,93760,192176,239719	Ptk2,Gja1,Hspb1,Jun,Pik3c2a,Plcg1,Shc1,Sos1,Srpk2,Tbxa2r,Tgfbr2,Yap1,Rgcc,Pbrm1,Mtdh,Plpp3,Rtn4,Sash1,Amotl1,Arid1a,Flna,Mrtfb
11_Member	GO Biological Processes	GO:0050678	regulation of epithelial cell proliferation	-3.06009	-1.13072	13/353	11491,13866,14609,15312,16476,18028,18803,20850,22084,22601,28113,66214,68585	Adam17,Erbb2,Gja1,Hmgn1,Jun,Nfib,Plcg1,Stat5a,Tsc2,Yap1,Tinf2,Rgcc,Rtn4
11_Member	GO Biological Processes	GO:0050673	epithelial cell proliferation	-2.84923	-0.999114	14/419	11491,13866,14609,15312,16476,18028,18803,20850,22084,22601,26396,28113,66214,68585	Adam17,Erbb2,Gja1,Hmgn1,Jun,Nfib,Plcg1,Stat5a,Tsc2,Yap1,Map2k2,Tinf2,Rgcc,Rtn4
11_Member	GO Biological Processes	GO:0001936	regulation of endothelial cell proliferation	-2.78721	-0.96068	7/129	11491,14609,16476,18803,20850,22084,66214	Adam17,Gja1,Jun,Plcg1,Stat5a,Tsc2,Rgcc
11_Member	GO Biological Processes	GO:0101023	vascular endothelial cell proliferation	-2.59731	-0.849954	3/21	11491,18803,22084	Adam17,Plcg1,Tsc2
11_Member	GO Biological Processes	GO:1905562	regulation of vascular endothelial cell proliferation	-2.59731	-0.849954	3/21	11491,18803,22084	Adam17,Plcg1,Tsc2
11_Member	GO Biological Processes	GO:0001935	endothelial cell proliferation	-2.53409	-0.816334	7/143	11491,14609,16476,18803,20850,22084,66214	Adam17,Gja1,Jun,Plcg1,Stat5a,Tsc2,Rgcc
11_Member	GO Biological Processes	GO:0001525	angiogenesis	-2.47254	-0.776521	15/511	14083,15507,16476,18704,18803,20416,20817,21390,21813,66214,67154,68585,70097,75723,192176	Ptk2,Hspb1,Jun,Pik3c2a,Plcg1,Shc1,Srpk2,Tbxa2r,Tgfbr2,Rgcc,Mtdh,Rtn4,Sash1,Amotl1,Flna
12_Summary	Reactome Gene Sets	R-MMU-2262752	Cellular responses to stress	-5.64438	-2.83176	17/333	12447,13427,13875,15361,16476,16906,17222,19386,26398,26417,28113,67605,69482,72787,80888,218210,235661,22084	Ccne1,Dync1i2,Erf,Hmga1,Jun,Lmnb1,Anapc1,Ranbp2,Map2k4,Mapk3,Tinf2,Akt1s1,Nup35,Ndc1,Hspb8,Nup153,Dync1li1,Tsc2
12_Member	Reactome Gene Sets	R-MMU-2262752	Cellular responses to stress	-5.64438	-2.83176	17/333	12447,13427,13875,15361,16476,16906,17222,19386,26398,26417,28113,67605,69482,72787,80888,218210,235661	Ccne1,Dync1i2,Erf,Hmga1,Jun,Lmnb1,Anapc1,Ranbp2,Map2k4,Mapk3,Tinf2,Akt1s1,Nup35,Ndc1,Hspb8,Nup153,Dync1li1
12_Member	Reactome Gene Sets	R-MMU-8953897	Cellular responses to external stimuli	-5.26727	-2.6607	18/394	12447,13427,13875,15361,16476,16906,17222,19386,22084,26398,26417,28113,67605,69482,72787,80888,218210,235661	Ccne1,Dync1i2,Erf,Hmga1,Jun,Lmnb1,Anapc1,Ranbp2,Tsc2,Map2k4,Mapk3,Tinf2,Akt1s1,Nup35,Ndc1,Hspb8,Nup153,Dync1li1
12_Member	Reactome Gene Sets	R-MMU-2559583	Cellular Senescence	-3.49245	-1.41165	9/163	12447,13875,15361,16476,16906,17222,26398,26417,28113	Ccne1,Erf,Hmga1,Jun,Lmnb1,Anapc1,Map2k4,Mapk3,Tinf2
13_Summary	GO Biological Processes	GO:0034394	protein localization to cell surface	-5.61324	-2.81585	8/66	17754,22084,22330,52055,74105,109676,192176,233489	Map1a,Tsc2,Vcl,Rab11fip5,Gga2,Ank2,Flna,Picalm
13_Member	GO Biological Processes	GO:0034394	protein localization to cell surface	-5.61324	-2.81585	8/66	17754,22084,22330,52055,74105,109676,192176,233489	Map1a,Tsc2,Vcl,Rab11fip5,Gga2,Ank2,Flna,Picalm
14_Summary	GO Biological Processes	GO:0051347	positive regulation of transferase activity	-5.3872	-2.72539	22/549	11491,12461,13866,14083,15312,16202,17937,19386,20416,21813,26396,26398,26403,26417,56274,66214,66725,68652,70097,70834,192656,224105,12447,15507,22084,67605,237782,16906,21849,21974,26943,68585,101490,170719,211329,11352,16476,13448	Adam17,Cct2,Erbb2,Ptk2,Hmgn1,Ilk,Nab2,Ranbp2,Shc1,Tgfbr2,Map2k2,Map2k4,Map3k11,Mapk3,Stk3,Rgcc,Lrrk2,Tab2,Sash1,Spag9,Ripk2,Pak2,Ccne1,Hspb1,Tsc2,Akt1s1,Smcr8,Lmnb1,Trim28,Top2b,Serinc3,Rtn4,Inpp5f,Oxr1,Ncoa7,Abl2,Jun,Dok1
14_Member	GO Biological Processes	GO:0051347	positive regulation of transferase activity	-5.3872	-2.72539	22/549	11491,12461,13866,14083,15312,16202,17937,19386,20416,21813,26396,26398,26403,26417,56274,66214,66725,68652,70097,70834,192656,224105	Adam17,Cct2,Erbb2,Ptk2,Hmgn1,Ilk,Nab2,Ranbp2,Shc1,Tgfbr2,Map2k2,Map2k4,Map3k11,Mapk3,Stk3,Rgcc,Lrrk2,Tab2,Sash1,Spag9,Ripk2,Pak2
14_Member	GO Biological Processes	GO:0033674	positive regulation of kinase activity	-4.68733	-2.25966	19/477	11491,13866,14083,16202,17937,19386,20416,21813,26396,26398,26403,56274,66214,66725,68652,70097,70834,192656,224105	Adam17,Erbb2,Ptk2,Ilk,Nab2,Ranbp2,Shc1,Tgfbr2,Map2k2,Map2k4,Map3k11,Stk3,Rgcc,Lrrk2,Tab2,Sash1,Spag9,Ripk2,Pak2
14_Member	GO Biological Processes	GO:0045860	positive regulation of protein kinase activity	-4.6336	-2.24305	18/439	11491,13866,14083,16202,17937,20416,21813,26396,26398,26403,56274,66214,66725,68652,70097,70834,192656,224105	Adam17,Erbb2,Ptk2,Ilk,Nab2,Shc1,Tgfbr2,Map2k2,Map2k4,Map3k11,Stk3,Rgcc,Lrrk2,Tab2,Sash1,Spag9,Ripk2,Pak2
14_Member	GO Biological Processes	GO:0045859	regulation of protein kinase activity	-4.59709	-2.2238	23/663	11491,12447,13866,14083,15507,16202,17937,20416,21813,22084,26396,26398,26403,56274,66214,66725,67605,68652,70097,70834,192656,224105,237782	Adam17,Ccne1,Erbb2,Ptk2,Hspb1,Ilk,Nab2,Shc1,Tgfbr2,Tsc2,Map2k2,Map2k4,Map3k11,Stk3,Rgcc,Lrrk2,Akt1s1,Tab2,Sash1,Spag9,Ripk2,Pak2,Smcr8
14_Member	GO Biological Processes	GO:0043549	regulation of kinase activity	-4.42021	-2.07951	24/728	11491,12447,13866,14083,15507,16202,17937,19386,20416,21813,22084,26396,26398,26403,56274,66214,66725,67605,68652,70097,70834,192656,224105,237782	Adam17,Ccne1,Erbb2,Ptk2,Hspb1,Ilk,Nab2,Ranbp2,Shc1,Tgfbr2,Tsc2,Map2k2,Map2k4,Map3k11,Stk3,Rgcc,Lrrk2,Akt1s1,Tab2,Sash1,Spag9,Ripk2,Pak2,Smcr8
14_Member	GO Biological Processes	GO:0071902	positive regulation of protein serine/threonine kinase activity	-3.44038	-1.38472	12/280	11491,13866,16202,20416,26396,26398,26403,66214,66725,70097,70834,192656	Adam17,Erbb2,Ilk,Shc1,Map2k2,Map2k4,Map3k11,Rgcc,Lrrk2,Sash1,Spag9,Ripk2
14_Member	GO Biological Processes	GO:0043406	positive regulation of MAP kinase activity	-3.11977	-1.17174	10/222	13866,16202,20416,26396,26398,26403,66725,70097,70834,192656	Erbb2,Ilk,Shc1,Map2k2,Map2k4,Map3k11,Lrrk2,Sash1,Spag9,Ripk2
14_Member	GO Biological Processes	GO:0000187	activation of MAPK activity	-3.03377	-1.11837	7/117	20416,26396,26398,26403,66725,70834,192656	Shc1,Map2k2,Map2k4,Map3k11,Lrrk2,Spag9,Ripk2
14_Member	GO Biological Processes	GO:0080135	regulation of cellular response to stress	-2.9349	-1.05351	19/655	11491,15507,16906,21849,21974,26396,26398,26403,26417,26943,56274,66725,68585,70097,70834,101490,170719,192656,211329	Adam17,Hspb1,Lmnb1,Trim28,Top2b,Map2k2,Map2k4,Map3k11,Mapk3,Serinc3,Stk3,Lrrk2,Rtn4,Sash1,Spag9,Inpp5f,Oxr1,Ripk2,Ncoa7
14_Member	GO Biological Processes	GO:0043410	positive regulation of MAPK cascade	-2.82523	-0.980414	16/518	11352,11491,13866,16202,16476,16906,20416,26396,26398,26403,26417,56274,66725,70097,70834,192656	Abl2,Adam17,Erbb2,Ilk,Jun,Lmnb1,Shc1,Map2k2,Map2k4,Map3k11,Mapk3,Stk3,Lrrk2,Sash1,Spag9,Ripk2
14_Member	GO Biological Processes	GO:0071900	regulation of protein serine/threonine kinase activity	-2.77274	-0.954799	14/427	11491,12447,13866,16202,20416,22084,26396,26398,26403,66214,66725,70097,70834,192656	Adam17,Ccne1,Erbb2,Ilk,Shc1,Tsc2,Map2k2,Map2k4,Map3k11,Rgcc,Lrrk2,Sash1,Spag9,Ripk2
14_Member	GO Biological Processes	GO:0032147	activation of protein kinase activity	-2.74529	-0.934216	10/249	20416,21813,26396,26398,26403,56274,66725,70834,192656,224105	Shc1,Tgfbr2,Map2k2,Map2k4,Map3k11,Stk3,Lrrk2,Spag9,Ripk2,Pak2
14_Member	GO Biological Processes	GO:0031098	stress-activated protein kinase signaling cascade	-2.72342	-0.92315	11/294	14083,16906,26396,26398,26403,26417,56274,70097,70834,192656,224105	Ptk2,Lmnb1,Map2k2,Map2k4,Map3k11,Mapk3,Stk3,Sash1,Spag9,Ripk2,Pak2
14_Member	GO Biological Processes	GO:0043405	regulation of MAP kinase activity	-2.70042	-0.90602	11/296	13866,16202,20416,22084,26396,26398,26403,66725,70097,70834,192656	Erbb2,Ilk,Shc1,Tsc2,Map2k2,Map2k4,Map3k11,Lrrk2,Sash1,Spag9,Ripk2
14_Member	GO Biological Processes	GO:0007257	activation of JUN kinase activity	-2.6907	-0.903674	4/41	26398,26403,70834,192656	Map2k4,Map3k11,Spag9,Ripk2
14_Member	GO Biological Processes	GO:0051403	stress-activated MAPK cascade	-2.59652	-0.849954	10/261	14083,16906,26396,26398,26403,26417,56274,70097,70834,192656	Ptk2,Lmnb1,Map2k2,Map2k4,Map3k11,Mapk3,Stk3,Sash1,Spag9,Ripk2
14_Member	GO Biological Processes	GO:0046330	positive regulation of JNK cascade	-2.50055	-0.794649	7/145	16906,26398,26403,56274,70097,70834,192656	Lmnb1,Map2k4,Map3k11,Stk3,Sash1,Spag9,Ripk2
14_Member	GO Biological Processes	GO:0032872	regulation of stress-activated MAPK cascade	-2.38629	-0.712374	9/235	16906,26396,26398,26403,26417,56274,70097,70834,192656	Lmnb1,Map2k2,Map2k4,Map3k11,Mapk3,Stk3,Sash1,Spag9,Ripk2
14_Member	GO Biological Processes	GO:0043507	positive regulation of JUN kinase activity	-2.38445	-0.712374	5/80	26398,26403,70097,70834,192656	Map2k4,Map3k11,Sash1,Spag9,Ripk2
14_Member	GO Biological Processes	GO:0070302	regulation of stress-activated protein kinase signaling cascade	-2.36238	-0.699289	9/237	16906,26396,26398,26403,26417,56274,70097,70834,192656	Lmnb1,Map2k2,Map2k4,Map3k11,Mapk3,Stk3,Sash1,Spag9,Ripk2
14_Member	GO Biological Processes	GO:0043408	regulation of MAPK cascade	-2.35959	-0.698593	19/738	11352,11491,13448,13866,16202,16476,16906,20416,22084,26396,26398,26403,26417,56274,66725,70097,70834,192656,224105	Abl2,Adam17,Dok1,Erbb2,Ilk,Jun,Lmnb1,Shc1,Tsc2,Map2k2,Map2k4,Map3k11,Mapk3,Stk3,Lrrk2,Sash1,Spag9,Ripk2,Pak2
14_Member	GO Biological Processes	GO:0000165	MAPK cascade	-2.34675	-0.689024	20/795	11352,11491,13448,13866,14083,16202,16476,16906,20416,22084,26396,26398,26403,26417,56274,66725,70097,70834,192656,224105	Abl2,Adam17,Dok1,Erbb2,Ptk2,Ilk,Jun,Lmnb1,Shc1,Tsc2,Map2k2,Map2k4,Map3k11,Mapk3,Stk3,Lrrk2,Sash1,Spag9,Ripk2,Pak2
14_Member	GO Biological Processes	GO:0007254	JNK cascade	-2.2236	-0.61218	8/205	14083,16906,26398,26403,56274,70097,70834,192656	Ptk2,Lmnb1,Map2k4,Map3k11,Stk3,Sash1,Spag9,Ripk2
14_Member	GO Biological Processes	GO:0032874	positive regulation of stress-activated MAPK cascade	-2.10037	-0.529009	7/172	16906,26398,26403,56274,70097,70834,192656	Lmnb1,Map2k4,Map3k11,Stk3,Sash1,Spag9,Ripk2
14_Member	GO Biological Processes	GO:0070304	positive regulation of stress-activated protein kinase signaling cascade	-2.0872	-0.520265	7/173	16906,26398,26403,56274,70097,70834,192656	Lmnb1,Map2k4,Map3k11,Stk3,Sash1,Spag9,Ripk2
14_Member	GO Biological Processes	GO:0043506	regulation of JUN kinase activity	-2.07127	-0.507845	5/95	26398,26403,70097,70834,192656	Map2k4,Map3k11,Sash1,Spag9,Ripk2
15_Summary	GO Biological Processes	GO:0007264	small GTPase mediated signal transduction	-5.27317	-2.6607	20/474	11352,13169,13448,13866,14163,16476,16765,20662,21849,22084,68178,68328,69632,74206,105445,217692,223254,223435,235041,268739,11491,68585,192656,68652,11855,13427,14083,19386,26417,192176,223701,224105,226747,235661	Abl2,Dbnl,Dok1,Erbb2,Fgd1,Jun,Stmn1,Sos1,Trim28,Tsc2,Cgnl1,Rab13,Arhgef12,Sipa1l3,Dock9,Sipa1l1,Farp1,Trio,Kank2,Arhgef40,Adam17,Rtn4,Ripk2,Tab2,Arhgap5,Dync1i2,Ptk2,Ranbp2,Mapk3,Flna,Mrtfa,Pak2,Ahctf1,Dync1li1
15_Member	GO Biological Processes	GO:0007264	small GTPase mediated signal transduction	-5.27317	-2.6607	20/474	11352,13169,13448,13866,14163,16476,16765,20662,21849,22084,68178,68328,69632,74206,105445,217692,223254,223435,235041,268739	Abl2,Dbnl,Dok1,Erbb2,Fgd1,Jun,Stmn1,Sos1,Trim28,Tsc2,Cgnl1,Rab13,Arhgef12,Sipa1l3,Dock9,Sipa1l1,Farp1,Trio,Kank2,Arhgef40
15_Member	GO Biological Processes	GO:0051056	regulation of small GTPase mediated signal transduction	-5.08196	-2.53818	14/256	11352,13866,14163,16765,20662,22084,68178,69632,74206,217692,223254,223435,235041,268739	Abl2,Erbb2,Fgd1,Stmn1,Sos1,Tsc2,Cgnl1,Arhgef12,Sipa1l3,Sipa1l1,Farp1,Trio,Kank2,Arhgef40
15_Member	Reactome Gene Sets	R-MMU-193704	p75 NTR receptor-mediated signalling	-4.70928	-2.26241	8/87	11491,14163,20662,68585,69632,192656,223435,268739	Adam17,Fgd1,Sos1,Rtn4,Arhgef12,Ripk2,Trio,Arhgef40
15_Member	Reactome Gene Sets	R-MMU-73887	Death Receptor Signalling	-4.2649	-1.95451	9/129	11491,14163,20662,68585,68652,69632,192656,223435,268739	Adam17,Fgd1,Sos1,Rtn4,Tab2,Arhgef12,Ripk2,Trio,Arhgef40
15_Member	GO Biological Processes	GO:0035023	regulation of Rho protein signal transduction	-4.13632	-1.85602	9/134	11352,14163,16765,20662,69632,223254,223435,235041,268739	Abl2,Fgd1,Stmn1,Sos1,Arhgef12,Farp1,Trio,Kank2,Arhgef40
15_Member	GO Biological Processes	GO:0007265	Ras protein signal transduction	-3.46369	-1.39683	15/406	11352,13169,13448,13866,14163,16476,16765,20662,21849,68328,69632,223254,223435,235041,268739	Abl2,Dbnl,Dok1,Erbb2,Fgd1,Jun,Stmn1,Sos1,Trim28,Rab13,Arhgef12,Farp1,Trio,Kank2,Arhgef40
15_Member	Reactome Gene Sets	R-MMU-194315	Signaling by Rho GTPases	-3.2047	-1.22137	15/430	11855,13427,14083,14163,19386,20662,26417,69632,192176,223435,223701,224105,226747,235661,268739	Arhgap5,Dync1i2,Ptk2,Fgd1,Ranbp2,Sos1,Mapk3,Arhgef12,Flna,Trio,Mrtfa,Pak2,Ahctf1,Dync1li1,Arhgef40
15_Member	Reactome Gene Sets	R-MMU-193648	NRAGE signals death through JNK	-3.1827	-1.20848	5/53	14163,20662,69632,223435,268739	Fgd1,Sos1,Arhgef12,Trio,Arhgef40
15_Member	GO Biological Processes	GO:0046578	regulation of Ras protein signal transduction	-3.07516	-1.13759	10/225	11352,13866,14163,16765,20662,69632,223254,223435,235041,268739	Abl2,Erbb2,Fgd1,Stmn1,Sos1,Arhgef12,Farp1,Trio,Kank2,Arhgef40
15_Member	GO Biological Processes	GO:0007266	Rho protein signal transduction	-2.94893	-1.0613	9/194	11352,14163,16765,20662,69632,223254,223435,235041,268739	Abl2,Fgd1,Stmn1,Sos1,Arhgef12,Farp1,Trio,Kank2,Arhgef40
15_Member	Reactome Gene Sets	R-MMU-204998	Cell death signalling via NRAGE, NRIF and NADE	-2.60928	-0.857353	5/71	14163,20662,69632,223435,268739	Fgd1,Sos1,Arhgef12,Trio,Arhgef40
16_Summary	GO Biological Processes	GO:0034329	cell junction assembly	-4.72645	-2.26241	12/205	12388,14083,14609,17356,18810,21894,21961,22330,68328,208177,231830,244895,192176,13866,16456,16476,17475,68178,75723,105782	Ctnnd1,Ptk2,Gja1,Afdn,Plec,Tln1,Tns1,Vcl,Rab13,Phldb2,Micall2,Peak1,Flna,Erbb2,F11r,Jun,Mpdz,Cgnl1,Amotl1,Scrib
16_Member	GO Biological Processes	GO:0034329	cell junction assembly	-4.72645	-2.26241	12/205	12388,14083,14609,17356,18810,21894,21961,22330,68328,208177,231830,244895	Ctnnd1,Ptk2,Gja1,Afdn,Plec,Tln1,Tns1,Vcl,Rab13,Phldb2,Micall2,Peak1
16_Member	GO Biological Processes	GO:0034330	cell junction organization	-4.4752	-2.1239	13/253	12388,14083,14609,17356,18810,21894,21961,22330,68328,192176,208177,231830,244895	Ctnnd1,Ptk2,Gja1,Afdn,Plec,Tln1,Tns1,Vcl,Rab13,Flna,Phldb2,Micall2,Peak1
16_Member	KEGG Pathway	mmu04530	Tight junction	-4.11248	-1.85602	10/167	13866,16456,16476,17356,17475,68178,68328,75723,105782,231830	Erbb2,F11r,Jun,Afdn,Mpdz,Cgnl1,Rab13,Amotl1,Scrib,Micall2
16_Member	GO Biological Processes	GO:0043297	apical junction assembly	-3.14515	-1.1754	5/54	14609,17356,22330,68328,231830	Gja1,Afdn,Vcl,Rab13,Micall2
16_Member	GO Biological Processes	GO:0007044	cell-substrate junction assembly	-3.04144	-1.11837	6/85	14083,18810,21894,21961,208177,244895	Ptk2,Plec,Tln1,Tns1,Phldb2,Peak1
16_Member	GO Biological Processes	GO:0070830	bicellular tight junction assembly	-2.57683	-0.835561	4/44	14609,17356,68328,231830	Gja1,Afdn,Rab13,Micall2
16_Member	GO Biological Processes	GO:0120192	tight junction assembly	-2.54086	-0.81666	4/45	14609,17356,68328,231830	Gja1,Afdn,Rab13,Micall2
16_Member	GO Biological Processes	GO:0007043	cell-cell junction assembly	-2.52936	-0.815457	6/107	12388,14609,17356,22330,68328,231830	Ctnnd1,Gja1,Afdn,Vcl,Rab13,Micall2
16_Member	GO Biological Processes	GO:0045216	cell-cell junction organization	-2.50055	-0.794649	7/145	12388,14609,17356,22330,68328,192176,231830	Ctnnd1,Gja1,Afdn,Vcl,Rab13,Flna,Micall2
16_Member	GO Biological Processes	GO:0120193	tight junction organization	-2.43831	-0.750229	4/48	14609,17356,68328,231830	Gja1,Afdn,Rab13,Micall2
17_Summary	GO Biological Processes	GO:0046777	protein autophosphorylation	-4.71477	-2.26241	13/240	11352,12388,13866,14083,16476,21849,26396,26403,26417,66725,224105,228140,244895,67886,100986,21813,27277,74498,227648,22330,11735,13196,68585,109676,116870,21894,18028,22601,13175,16202,101490,192656	Abl2,Ctnnd1,Erbb2,Ptk2,Jun,Trim28,Map2k2,Map3k11,Mapk3,Lrrk2,Pak2,Tnks1bp1,Peak1,Camsap2,Akap9,Tgfbr2,Golga5,Gorasp1,Sec16a,Vcl,Ank3,Asap1,Rtn4,Ank2,Mta1,Tln1,Nfib,Yap1,Dclk1,Ilk,Inpp5f,Ripk2
17_Member	GO Biological Processes	GO:0046777	protein autophosphorylation	-4.71477	-2.26241	13/240	11352,12388,13866,14083,16476,21849,26396,26403,26417,66725,224105,228140,244895	Abl2,Ctnnd1,Erbb2,Ptk2,Jun,Trim28,Map2k2,Map3k11,Mapk3,Lrrk2,Pak2,Tnks1bp1,Peak1
17_Member	GO Biological Processes	GO:1903358	regulation of Golgi organization	-4.44425	-2.09828	4/15	26396,26417,67886,100986	Map2k2,Mapk3,Camsap2,Akap9
17_Member	GO Biological Processes	GO:0060440	trachea formation	-4.11775	-1.85602	3/7	21813,26396,26417	Tgfbr2,Map2k2,Mapk3
17_Member	GO Biological Processes	GO:0007030	Golgi organization	-3.66429	-1.51171	8/122	26396,26417,27277,66725,67886,74498,100986,227648	Map2k2,Mapk3,Golga5,Lrrk2,Camsap2,Gorasp1,Akap9,Sec16a
17_Member	GO Biological Processes	GO:0060439	trachea morphogenesis	-3.34065	-1.32142	3/12	21813,26396,26417	Tgfbr2,Map2k2,Mapk3
17_Member	CORUM	CORUM:6938	c-Src immune complex	-3.13046	-1.17174	3/14	14083,22330,26417	Ptk2,Vcl,Mapk3
17_Member	GO Biological Processes	GO:0010256	endomembrane system organization	-2.85462	-1.00137	13/372	11735,13196,26396,26417,27277,66725,67886,68585,74498,100986,109676,116870,227648	Ank3,Asap1,Map2k2,Mapk3,Golga5,Lrrk2,Camsap2,Rtn4,Gorasp1,Akap9,Ank2,Mta1,Sec16a
17_Member	Reactome Gene Sets	R-MMU-5674135	MAP2K and MAPK activation	-2.73082	-0.924493	4/40	21894,22330,26396,26417	Tln1,Vcl,Map2k2,Mapk3
17_Member	GO Biological Processes	GO:0060425	lung morphogenesis	-2.72054	-0.92315	5/67	18028,21813,22601,26396,26417	Nfib,Tgfbr2,Yap1,Map2k2,Mapk3
17_Member	GO Biological Processes	GO:0018105	peptidyl-serine phosphorylation	-2.55625	-0.821515	11/309	13175,16202,21813,26396,26417,66725,100986,101490,192656,224105,228140	Dclk1,Ilk,Tgfbr2,Map2k2,Mapk3,Lrrk2,Akap9,Inpp5f,Ripk2,Pak2,Tnks1bp1
17_Member	GO Biological Processes	GO:0060438	trachea development	-2.53786	-0.81666	3/22	21813,26396,26417	Tgfbr2,Map2k2,Mapk3
17_Member	GO Biological Processes	GO:1903649	regulation of cytoplasmic transport	-2.3763	-0.70646	3/25	26396,26417,66725	Map2k2,Mapk3,Lrrk2
17_Member	GO Biological Processes	GO:0018209	peptidyl-serine modification	-2.30275	-0.663105	11/334	13175,16202,21813,26396,26417,66725,100986,101490,192656,224105,228140	Dclk1,Ilk,Tgfbr2,Map2k2,Mapk3,Lrrk2,Akap9,Inpp5f,Ripk2,Pak2,Tnks1bp1
18_Summary	GO Biological Processes	GO:0007017	microtubule-based process	-4.69237	-2.25966	25/747	13427,13866,14083,15507,16554,16560,16569,16579,16765,17754,17755,19385,20658,22294,26403,57752,67886,101706,192176,208177,212514,225659,230376,235661,245877	Dync1i2,Erbb2,Ptk2,Hspb1,Kif13b,Kif1a,Kif3b,Kifap3,Stmn1,Map1a,Map1b,Ranbp1,Son,Uxt,Map3k11,Tacc2,Camsap2,Numa1,Flna,Phldb2,Spice1,Cep76,Haus6,Dync1li1,Map7d1
18_Member	GO Biological Processes	GO:0007017	microtubule-based process	-4.69237	-2.25966	25/747	13427,13866,14083,15507,16554,16560,16569,16579,16765,17754,17755,19385,20658,22294,26403,57752,67886,101706,192176,208177,212514,225659,230376,235661,245877	Dync1i2,Erbb2,Ptk2,Hspb1,Kif13b,Kif1a,Kif3b,Kifap3,Stmn1,Map1a,Map1b,Ranbp1,Son,Uxt,Map3k11,Tacc2,Camsap2,Numa1,Flna,Phldb2,Spice1,Cep76,Haus6,Dync1li1,Map7d1
18_Member	GO Biological Processes	GO:0032886	regulation of microtubule-based process	-4.23702	-1.93147	12/230	13866,16765,17754,17755,19385,57752,67886,101706,208177,212514,225659,235661	Erbb2,Stmn1,Map1a,Map1b,Ranbp1,Tacc2,Camsap2,Numa1,Phldb2,Spice1,Cep76,Dync1li1
18_Member	GO Biological Processes	GO:0070507	regulation of microtubule cytoskeleton organization	-3.5436	-1.44817	10/196	16765,17754,17755,19385,67886,101706,208177,212514,225659,235661	Stmn1,Map1a,Map1b,Ranbp1,Camsap2,Numa1,Phldb2,Spice1,Cep76,Dync1li1
18_Member	GO Biological Processes	GO:0000226	microtubule cytoskeleton organization	-3.36864	-1.33674	18/554	14083,16569,16765,17754,17755,19385,20658,22294,57752,67886,101706,192176,208177,212514,225659,230376,235661,245877	Ptk2,Kif3b,Stmn1,Map1a,Map1b,Ranbp1,Son,Uxt,Tacc2,Camsap2,Numa1,Flna,Phldb2,Spice1,Cep76,Haus6,Dync1li1,Map7d1
18_Member	GO Biological Processes	GO:0007051	spindle organization	-2.81513	-0.976448	8/164	16569,16765,19385,57752,101706,192176,212514,230376	Kif3b,Stmn1,Ranbp1,Tacc2,Numa1,Flna,Spice1,Haus6
18_Member	GO Biological Processes	GO:0007052	mitotic spindle organization	-2.59112	-0.84588	6/104	16569,16765,57752,101706,192176,212514	Kif3b,Stmn1,Tacc2,Numa1,Flna,Spice1
18_Member	GO Biological Processes	GO:0007098	centrosome cycle	-2.25041	-0.625107	6/122	19385,22294,212514,225659,230376,235661	Ranbp1,Uxt,Spice1,Cep76,Haus6,Dync1li1
18_Member	GO Biological Processes	GO:1902850	microtubule cytoskeleton organization involved in mitosis	-2.1834	-0.583527	6/126	16569,16765,57752,101706,192176,212514	Kif3b,Stmn1,Tacc2,Numa1,Flna,Spice1
18_Member	GO Biological Processes	GO:0046605	regulation of centrosome cycle	-2.14419	-0.558346	4/58	19385,212514,225659,235661	Ranbp1,Spice1,Cep76,Dync1li1
18_Member	GO Biological Processes	GO:0031023	microtubule organizing center organization	-2.13492	-0.551832	6/129	19385,22294,212514,225659,230376,235661	Ranbp1,Uxt,Spice1,Cep76,Haus6,Dync1li1
19_Summary	CORUM	CORUM:5271	Kif3-cadherin-catenin complex	-4.6533	-2.24477	3/5	12388,16569,16579,16554,16560,13427,235661	Ctnnd1,Kif3b,Kifap3,Kif13b,Kif1a,Dync1i2,Dync1li1
19_Member	CORUM	CORUM:5271	Kif3-cadherin-catenin complex	-4.6533	-2.24477	3/5	12388,16569,16579	Ctnnd1,Kif3b,Kifap3
19_Member	Reactome Gene Sets	R-MMU-983189	Kinesins	-2.25405	-0.625107	4/54	16554,16560,16569,16579	Kif13b,Kif1a,Kif3b,Kifap3
19_Member	Reactome Gene Sets	R-MMU-8856688	Golgi-to-ER retrograde transport	-2.15092	-0.562819	6/128	13427,16554,16560,16569,16579,235661	Dync1i2,Kif13b,Kif1a,Kif3b,Kifap3,Dync1li1
20_Summary	GO Biological Processes	GO:1902498	regulation of protein autoubiquitination	-4.6533	-2.24477	3/5	66725,70097,116870,26398,110606,68328,83397	Lrrk2,Sash1,Mta1,Map2k4,Fntb,Rab13,Akap12
20_Member	GO Biological Processes	GO:1902498	regulation of protein autoubiquitination	-4.6533	-2.24477	3/5	66725,70097,116870	Lrrk2,Sash1,Mta1
20_Member	GO Biological Processes	GO:0051770	positive regulation of nitric-oxide synthase biosynthetic process	-2.7264	-0.924493	3/19	26398,66725,110606	Map2k4,Lrrk2,Fntb
20_Member	GO Biological Processes	GO:0051767	nitric-oxide synthase biosynthetic process	-2.4276	-0.746456	3/24	26398,66725,110606	Map2k4,Lrrk2,Fntb
20_Member	GO Biological Processes	GO:0051769	regulation of nitric-oxide synthase biosynthetic process	-2.4276	-0.746456	3/24	26398,66725,110606	Map2k4,Lrrk2,Fntb
20_Member	GO Biological Processes	GO:0010737	protein kinase A signaling	-2.03473	-0.482852	3/33	66725,68328,83397	Lrrk2,Rab13,Akap12
