# Supplementary material for: Quantitative Phosphoproteomics Reveals System-Wide Phosphorylation Network Altered by Spry in Mouse Mammary Stromal Fibroblasts
Source: Int J Mol Sci. 2019 Oct 30;20(21):5400. doi: 10.3390/ijms20215400 (PMC6862705; doi:10.3390/ijms20215400)
Supplement: Supplementary file 1 [file ijms-20-05400-s001.zip › Table S4 Function category of regulated kinases.xlsx]

## Sheet: Addfile4 Function category_kina
	ID	Description	GeneRatio	BgRatio	pvalue	p.adjust	qvalue	geneID	Count
GO:0004713	GO:0004713	protein tyrosine kinase activity	0.258065	152/23049	2.06105e-11	2.26716e-09	1.12816e-09	Ptk2/Dyrk2/Erbb2/Map2k2/Map2k4/Peak1/Ripk2/Abl2	8
GO:0004702	GO:0004702	signal transducer, downstream of receptor, with serine/threonine kinase activity	0.225806	123/23049	2.45225e-10	1.34874e-08	6.71143e-09	Araf/Erbb2/Mink1/Mapk3/Map3k11/Stk3/Tgfbr2	7
GO:0004708	GO:0004708	MAP kinase kinase activity	4/31	11/23049	8.77419e-10	2.8542e-08	1.42027e-08	Lrrk2/Mapk3/Map2k2/Map2k4	4
GO:0005057	GO:0005057	signal transducer activity, downstream of receptor	0.225806	151/23049	1.03789e-09	2.8542e-08	1.42027e-08	Araf/Erbb2/Mink1/Mapk3/Map3k11/Stk3/Tgfbr2	7
GO:0004712	GO:0004712	protein serine/threonine/tyrosine kinase activity	0.16129	38/23049	1.52581e-09	3.35678e-08	1.67036e-08	Dyrk2/Lrrk2/Mapk3/Map2k2/Map2k4	5
GO:0004715	GO:0004715	non-membrane spanning protein tyrosine kinase activity	4/31	66/23049	1.81996e-06	3.3366e-05	1.66032e-05	Ptk2/Peak1/Ripk2/Abl2	4
GO:0031435	GO:0031435	mitogen-activated protein kinase kinase kinase binding	0.0967742	23/23049	3.83075e-06	5.41988e-05	2.69698e-05	Map2k4/Map3k11/Tgfbr2	3
GO:0004709	GO:0004709	MAP kinase kinase kinase activity	4/31	80/23049	3.94173e-06	5.41988e-05	2.69698e-05	Araf/Erbb2/Map3k11/Stk3	4
GO:0000287	GO:0000287	magnesium ion binding	0.16129	186/23049	4.64692e-06	5.67957e-05	2.8262e-05	Dyrk2/Rps6ka4/Srpk2/Stk3/Abl2	5
GO:0017048	GO:0017048	Rho GTPase binding	4/31	161/23049	6.2289e-05	0.000685179	0.000340951	Lrrk2/Map3k11/Pak2/Trio	4
GO:0035612	GO:0035612	AP-2 adaptor complex binding	2/31	11/23049	9.55611e-05	0.000955611	0.000475519	Aak1/Bmp2k	2
GO:0031434	GO:0031434	mitogen-activated protein kinase kinase binding	0.0967742	74/23049	0.000133854	0.001227	0.000610564	Araf/Erbb2/Map3k11	3
GO:0016307	GO:0016307	phosphatidylinositol phosphate kinase activity	2/31	15/23049	0.000181824	0.00137997	0.000686681	Pik3c2a/Pikfyve	2
GO:0030159	GO:0030159	receptor signaling complex scaffold activity	2/31	15/23049	0.000181824	0.00137997	0.000686681	Akap12/Lrrk2	2
GO:0032947	GO:0032947	protein-containing complex scaffold activity	0.0967742	83/23049	0.000188177	0.00137997	0.000686681	Akap12/Lrrk2/Map2k2	3
GO:0001784	GO:0001784	phosphotyrosine residue binding	2/31	39/23049	0.00125762	0.00864611	0.00430237	Mapk3/Abl2	2
GO:0017016	GO:0017016	Ras GTPase binding	4/31	397/23049	0.00188802	0.0117826	0.00586314	Lrrk2/Map3k11/Pak2/Trio	4
GO:0045309	GO:0045309	protein phosphorylated amino acid binding	2/31	50/23049	0.00206001	0.0117826	0.00586314	Mapk3/Abl2	2
GO:0051018	GO:0051018	protein kinase A binding	2/31	50/23049	0.00206001	0.0117826	0.00586314	Akap12/Lrrk2	2
GO:0030145	GO:0030145	manganese ion binding	2/31	51/23049	0.0021423	0.0117826	0.00586314	Dyrk2/Abl2	2
GO:0019902	GO:0019902	phosphatase binding	0.0967742	203/23049	0.00252294	0.0131494	0.00654326	Ptk2/Erbb2/Mapk3	3
GO:0031267	GO:0031267	small GTPase binding	4/31	435/23049	0.00262989	0.0131494	0.00654326	Lrrk2/Map3k11/Pak2/Trio	4
GO:0048365	GO:0048365	Rac GTPase binding	2/31	64/23049	0.00335075	0.0160253	0.00797432	Map3k11/Pak2	2
GO:0030295	GO:0030295	protein kinase activator activity	2/31	68/23049	0.00377358	0.0172956	0.00860641	Map2k2/Pak2	2
GO:0097110	GO:0097110	scaffold protein binding	2/31	70/23049	0.00399385	0.0175729	0.00874443	Mapk3/Map2k2	2
GO:0019209	GO:0019209	kinase activator activity	2/31	75/23049	0.00457009	0.019335	0.00962124	Map2k2/Pak2	2
GO:0019199	GO:0019199	transmembrane receptor protein kinase activity	2/31	78/23049	0.00493321	0.0200983	0.010001	Erbb2/Tgfbr2	2
GO:0051219	GO:0051219	phosphoprotein binding	2/31	100/23049	0.00798385	0.0313651	0.0156075	Mapk3/Abl2	2
GO:0005178	GO:0005178	integrin binding	2/31	112/23049	0.00992608	0.0376507	0.0187353	Ptk2/Ilk	2
GO:0008349	GO:0008349	MAP kinase kinase kinase kinase activity	0.0322581	10/23049	0.0133711	0.0445703	0.0221785	Mink1	1
GO:0016303	GO:0016303	1-phosphatidylinositol-3-kinase activity	0.0322581	10/23049	0.0133711	0.0445703	0.0221785	Pik3c2a	1
GO:0034713	GO:0034713	type I transforming growth factor beta receptor binding	0.0322581	10/23049	0.0133711	0.0445703	0.0221785	Tgfbr2	1
GO:0050700	GO:0050700	CARD domain binding	0.0322581	10/23049	0.0133711	0.0445703	0.0221785	Ripk2	1
GO:0035004	GO:0035004	phosphatidylinositol 3-kinase activity	0.0322581	11/23049	0.0146986	0.0475544	0.0236635	Pik3c2a	1
