# Supplementary material for: Quantitative Phosphoproteomics Reveals System-Wide Phosphorylation Network Altered by Spry in Mouse Mammary Stromal Fibroblasts
Source: Int J Mol Sci. 2019 Oct 30;20(21):5400. doi: 10.3390/ijms20215400 (PMC6862705; doi:10.3390/ijms20215400)
Supplement: Supplementary file 1 [file ijms-20-05400-s001.zip › Table S5 CORUM protein complexes.xlsx]

## Sheet: Sheet1
ComplexID	ComplexName	Organism	Synonyms	Cell line	subunits(UniProt IDs)	subunits(Entrez IDs)	Protein complex purification method	GO ID	GO description	FunCat ID	FunCat description	Subunits comment	Complex comment	PubMed ID	subunits(Gene name)	SWISSPROT organism	Disease comment	subunits(Protein name)	subunits(Gene name syn)
51	CCT complex (chaperonin containing TCP1 complex)	Mouse	CCT micro-complex	None	P11983;P42932;P80313;P80314;P80315;P80316;P80317;P80318	21454;12469;12468;12461;12464;12465;None;12462	MI:0029-cosedimentation through density gradients	GO:0050821;GO:0006457;GO:0005524;GO:0005737	protein stabilization;protein folding;ATP binding;cytoplasm	14.01;16.19.03;70.03	protein folding and stabilization;ATP binding;cytoplasm	None	The chaperonins are a family of molecular chaperones involved in protein folding, assembly and transport. The chaperonin-containing TCP-1 (CCT) is abundant in eukaryotic cytosol. CCT micro-complexes have mol. wts ranging from 120 to 250 kDa and are present in cells at lower abundance (<5%) as compared with intact CCT. Sequence analysis of the TriC subunits was shown in PMID:2377466, PMID:7953530 …	9250675	Tcp1;Cct8;Cct7;Cct2;Cct4;Cct5;Cct6a;Cct3	Mus musculus (Mouse);Mus musculus (Mouse);Mus musculus (Mouse);Mus musculus (Mouse);Mus musculus (Mouse);Mus musculus (Mouse);Mus musculus (Mouse);Mus musculus (Mouse)	None	T-complex protein 1 subunit alpha;T-complex protein 1 subunit theta;T-complex protein 1 subunit eta;T-complex protein 1 subunit beta;T-complex protein 1 subunit delta;T-complex protein 1 subunit epsilon;T-complex protein 1 subunit zeta;T-complex protein 1 subunit gamma	Cct1, Ccta;Cctq;Ccth;Cctb;Cctd;Ccte, Kiaa0098;Cct6, Cctz, Cctz1;Cctg
52	CCT complex (chaperonin containing TCP1 complex)	Mouse	TRiC	None	P11983;P42932;P80313;P80314;P80315;P80316;P80317;P80318	21454;12469;12468;12461;12464;12465;None;12462	MI:0029-cosedimentation through density gradients;MI:0091-chromatography technologies	GO:0050821;GO:0006457;GO:0005524;GO:0005737	protein stabilization;protein folding;ATP binding;cytoplasm	14.01;16.19.03;70.03	protein folding and stabilization;ATP binding;cytoplasm	None	The chaperonins are a family of molecular chaperones involved in protein folding, assembly and transport. The chaperonin-containing TCP-1 (CCT) is abundant in eukaryotic cytosol. The gene product of Cct6b has only been detected in testis, whereas the other Cctz gene, Cctz-1, is expressed in all tissues investigated. Sequence analysis of the TriC subunits was shown in PMID:9013858, PMID:2377466, P…	9013858	Tcp1;Cct8;Cct7;Cct2;Cct4;Cct5;Cct6a;Cct3	Mus musculus (Mouse);Mus musculus (Mouse);Mus musculus (Mouse);Mus musculus (Mouse);Mus musculus (Mouse);Mus musculus (Mouse);Mus musculus (Mouse);Mus musculus (Mouse)	None	T-complex protein 1 subunit alpha;T-complex protein 1 subunit theta;T-complex protein 1 subunit eta;T-complex protein 1 subunit beta;T-complex protein 1 subunit delta;T-complex protein 1 subunit epsilon;T-complex protein 1 subunit zeta;T-complex protein 1 subunit gamma	Cct1, Ccta;Cctq;Ccth;Cctb;Cctd;Ccte, Kiaa0098;Cct6, Cctz, Cctz1;Cctg
97	Anaphase-promoting complex	Mouse	APC; cyclosome	None	P53995;Q3V036;Q8BGZ4;Q8BTZ4;Q8BZQ7;Q8K2H6;Q8R349;Q91W96;Q9WVM3	17222;381580;52563;59008;99152;68999;69957;52206;56317	MI:0019-coimmunoprecipitation	GO:0000278;GO:0051726;GO:0016567;GO:0005515;GO:0005634;GO:0006511	mitotic cell cycle;regulation of cell cycle;protein ubiquitination;protein binding;nucleus;ubiquitin-dependent protein catabolic process	10.03.01.01;10.03.01;14.07.05;16.01;70.10;14.13.01.01	mitotic cell cycle;mitotic cell cycle and cell cycle control;modification by ubiquitination, deubiquitination;protein binding;nucleus;proteasomal degradation (ubiquitin/proteasomal pathway)	None	The initiation of anaphase and exit from mitosis depend on a multi-subunit ubiquitination complex called the anaphase-promoting complex (APC)1 or cyclosome. The APC ubiquitinates proteins such as Pds1 in budding yeast and Cut2 in fission yeast whose subsequent degradation by the 26 S proteasome is essential for the initiation of sister chromatid separation at the metaphase-anaphase transition. La…	10318877	Anapc1;Ccdc27;Cdc23;Anapc5;Anapc2;Anapc10;Cdc16;Anapc4;Anapc7	Mus musculus (Mouse);Mus musculus (Mouse);Mus musculus (Mouse);Mus musculus (Mouse);Mus musculus (Mouse);Mus musculus (Mouse);Mus musculus (Mouse);Mus musculus (Mouse);Mus musculus (Mouse)	None	Anaphase-promoting complex subunit 1;Coiled-coil domain-containing protein 27;Cell division cycle protein 23 homolog;Anaphase-promoting complex subunit 5;Anaphase-promoting complex subunit 2;Anaphase-promoting complex subunit 10;Cell division cycle protein 16 homolog;Anaphase-promoting complex subunit 4;Anaphase-promoting complex subunit 7	Mcpr Tsg24;Gm1035;Anapc8;None;None;Apc10;Anapc6;D5Ertd249e;Apc7
101	Nucleolar remodeling complex (NoRC complex)	Mouse	None	None	Q91YE5;Q91ZW3	116848;93762	MI:0004- affinity chromatography technologies	GO:0006265;GO:0009303;GO:0051276;GO:0005634	DNA topological change;rRNA transcription;chromosome organization;nucleus	10.01.09.05;11.02.01;42.10.03;70.10	DNA conformation modification (e.g. chromatin);rRNA synthesis;organization of chromosome structure;nucleus	None	NoRC induces nucleosome sliding in an ATP- and histone H4 tail-dependent fashion. This complex may serve a role in the regulation of the rDNA locus.	11532953	Baz2a;Smarca5	Mus musculus (Mouse);Mus musculus (Mouse)	None	Bromodomain adjacent to zinc finger domain protein 2A ;SWI/SNF-related matrix-associated actin-dependent regulator of chromatin subfamily A member 5	Kiaa0314 Tip5;Snf2h
132	CCT complex (chaperonin containing TCP1 complex)	Mouse	TRiC	None	P11983;P42932;P80313;P80314;P80315;P80316;P80317;P80318	21454;12469;12468;12461;12464;12465;None;12462	MI:0019-coimmunoprecipitation;MI:0040-electron microscopy	GO:0050821;GO:0006457;GO:0005524;GO:0005737	protein stabilization;protein folding;ATP binding;cytoplasm	14.01;16.19.03;70.03	protein folding and stabilization;ATP binding;cytoplasm	None	The chaperonins are a family of molecular chaperones involved in protein folding, assembly and transport. The chaperonin-containing TCP-1 (CCT) is abundant in eukaryotic cytosol.	10604479	Tcp1;Cct8;Cct7;Cct2;Cct4;Cct5;Cct6a;Cct3	Mus musculus (Mouse);Mus musculus (Mouse);Mus musculus (Mouse);Mus musculus (Mouse);Mus musculus (Mouse);Mus musculus (Mouse);Mus musculus (Mouse);Mus musculus (Mouse)	None	T-complex protein 1 subunit alpha;T-complex protein 1 subunit theta;T-complex protein 1 subunit eta;T-complex protein 1 subunit beta;T-complex protein 1 subunit delta;T-complex protein 1 subunit epsilon;T-complex protein 1 subunit zeta;T-complex protein 1 subunit gamma	Cct1, Ccta;Cctq;Ccth;Cctb;Cctd;Ccte, Kiaa0098;Cct6, Cctz, Cctz1;Cctg
141	Sos1-Abi1-Eps8 complex	Mouse	None	None	Q08509;Q62245;Q8CBW3	13860;20662;11308	MI:0019-coimmunoprecipitation	GO:0007264	small GTPase mediated signal transduction	30.01.05.05.01	small GTPase mediated signal transduction	None	The authors propose a model in which Eps8 mediates the transfer of signals between Ras and Rac, by forming a complex with E3b1 and Sos1.	10499589	Eps8;Sos1;Abi1	Mus musculus (Mouse);Mus musculus (Mouse);Mus musculus (Mouse)	None	Epidermal growth factor receptor kinase substrate 8;Son of sevenless homolog 1;Abl interactor 1	None;None;Ssh3bp1
161	SWAP complex	Mouse	None	B-cell	P09405;P11103;Q61937;Q6A028	17975;11545;18148;20947	MI:0004-affinity chromatography technologies	GO:0006312;GO:0019724;GO:0005634	mitotic recombination;B cell mediated immunity;nucleus	10.01.05.03.03;36.25.16.03.01;70.10	somatic / mitotic recombination;humoral response (B-cells);nucleus	None	SWAP complex has recombination activity and is specific for switching B-cells and prefers S-region substrates.S regions, several kilobase pairs in length, contain short, G-rich repetitive sequence elements, often arranged in tandem arrays (PMID:9642267).	9642267	Ncl;Parp1;Npm1;Swap70	Mus musculus (Mouse);Mus musculus (Mouse);Mus musculus (Mouse);Mus musculus (Mouse)	None	Nucleolin;Poly [ADP-ribose] polymerase 1;Nucleophosmin;Switch-associated protein 70	Nuc;Adprp Adprt Adprt1;None;Kiaa0640
235	WICH complex	Mouse	WSTF-ISWI chromatin remodeling complex	None	Q91ZW3;Q9Z277	93762;22385	MI:0096- pull down	GO:0006265;GO:0005515;GO:0003677;GO:0005694	DNA topological change;protein binding;DNA binding;chromosome	10.01.09.05;16.01;16.03.01;70.10.03	DNA conformation modification (e.g. chromatin);protein binding;DNA binding;chromosome	None	WICH is a member of the ISWI-containing chromatin remodelling complexes.	11980720	Smarca5;Baz1b	Mus musculus (Mouse);Mus musculus (Mouse)	None	SWI/SNF-related matrix-associated actin-dependent regulator of chromatin subfamily A member 5 ;Tyrosine-protein kinase BAZ1B	Snf2h;Wbscr9 Wstf
296	Pcna-Msh2-Msh6 complex	Mouse	None	None	P17918;P43247;P54276	18538;17685;17688	MI:0004- affinity chromatography technologies; MI:0029- cosedimentation through density gradients	GO:0006281;GO:0005634	DNA repair;nucleus	10.01.05.01;70.10	DNA repair;nucleus	None	None	10219083	Pcna;Msh2;Msh6	Mus musculus (Mouse);Mus musculus (Mouse);Mus musculus (Mouse)	None	Proliferating cell nuclear antigen;DNA mismatch repair protein Msh2;DNA mismatch repair protein Msh6	None;None;Gtmbp
307	Epithelial utrophin-associated protein complex	Mouse	None	MDCK cells, epithelium	O08614;O70585;Q61235	22288;13528;20650	MI:0019-coimmunoprecipitation	GO:0005886	plasma membrane	70.02	eukaryotic plasma membrane / membrane attached	None	The complex is restricted to the basolateral cell surface of epithelial cells. The authors suggest that this complex in the MDCK cell line may be involved in the generation or maintenance of cell polarity and the formation of signaling complexes in epithelia.	10209032	Utrn;Dtnb;Sntb2	Mus musculus (Mouse);Mus musculus (Mouse);Mus musculus (Mouse)	None	Cytoskeletal protein;Dystrobrevin beta;Beta-2-syntrophin	utrophin;None;Snt2b2
317	Dystrobrevin-syntrophin complex, brain-derived	Mouse	None	brain	O70585;P11531;Q61234;Q9D2N4	13528;13405;20648;13527	MI:0019-coimmunoprecipitation	GO:0007268;GO:0005886	synaptic transmission;plasma membrane	34.03.01;70.02	synaptic transmission;eukaryotic plasma membrane / membrane attached	The mouse dystrophin was described as Dp71, the authors differentiate between alpha-dystrobrevin 1 and alpha-dystrobrevin 2.Since the authors did not specify syntrophin, we used Snta1.	None	10545507	Dtnb;Dmd;Snta1;Dtna	Mus musculus (Mouse);Mus musculus (Mouse);Mus musculus (Mouse);Mus musculus (Mouse)	None	Dystrobrevin beta;Dystrophin;Alpha-1-syntrophin;Dystrobrevin alpha	None;None;Snt1;Dtn
318	Muscle-derived dystrobrevin-syntrophin complex	Mouse	None	muscle	Q61234;Q9D2N4	20648;13527	MI:0019-coimmunoprecipitation	GO:0006936	muscle contraction	36.25.09	muscle contraction	The authors differentiate between alpha-dystrobrevin 1 and alpha-dystrobrevin 2.Since the authors did not specify syntrophin, we used Snta1.	None	10545507	Snta1;Dtna	Mus musculus (Mouse);Mus musculus (Mouse)	None	Alpha-1-syntrophin;Dystrobrevin alpha	Snt1;Dtn
337	Dystrophin-sarcoglycan-syntrophin complex, skeletal muscle	Mouse	None	striated muscle	P11531;P82347;P82348;P82349;P82350;Q61234	13405;24052;24053;24051;20391;20648	MI:0019-coimmunoprecipitation	GO:0006941;GO:0007519;GO:0014706;GO:0005886	striated muscle contraction;skeletal muscle tissue development;striated muscle tissue development;plasma membrane	36.25.09.03;41.05.15;45.03.12.01;70.02	striated muscle contraction;myogenesis;striated muscle;eukaryotic plasma membrane / membrane attached	Since the authors did not specify syntrophin, we used Snta1.	The authors show that delta -sarcoglycan can be cross-linked to the dystroglycan complex and of the four sarcoglycans, only beta -, gamma -, and delta -sarcoglycan contain intramolecular disulfide bonds.	9864373	Dmd;Sgcd;Sgcg;Sgcb;Sgca;Snta1	Mus musculus (Mouse);Mus musculus (Mouse);Mus musculus (Mouse);Mus musculus (Mouse);Mus musculus (Mouse);Mus musculus (Mouse)	DMD, SGCB, SGCG and SGCD are involved in muscular dystrophy and cardiomyopathy (PMID:15117830).	Dystrophin;Delta-sarcoglycan;Gamma-sarcoglycan;Beta-sarcoglycan;Alpha-sarcoglycan;Alpha-1-syntrophin	None;None;None;None;None;Snt1
349	Sarcoglycan-sarcospan-syntrophin-dystrobrevin complex	Mouse	None	muscle	P82347;P82348;P82349;P82350;Q61234;Q62147;Q99L88;Q9D2N4	24052;24053;24051;20391;20648;16651;20649;13527	MI:0091-chromatography technologies;MI:0019-coimmunoprecipitation	GO:0006936;GO:0007517;GO:0005886	muscle contraction;muscle organ development;plasma membrane	36.25.09;45.03.12;70.02	muscle contraction;muscle;eukaryotic plasma membrane / membrane attached	None	The authors consider that the sarcoglycan-sarcospan complex is linked to the signaling protein neuronal nitric oxide synthase via alpha-syntrophin associated with dystrobrevin.	10767327	Sgcd;Sgcg;Sgcb;Sgca;Snta1;Sspn;Sntb1;Dtna	Mus musculus (Mouse);Mus musculus (Mouse);Mus musculus (Mouse);Mus musculus (Mouse);Mus musculus (Mouse);Mus musculus (Mouse);Mus musculus (Mouse);Mus musculus (Mouse)	Sarcoglycan complex (SGC) is involved in muscular dystrophy and cardiomyopathy (PMID:15117830).	Delta-sarcoglycan;Gamma-sarcoglycan;Beta-sarcoglycan;Alpha-sarcoglycan;Alpha-1-syntrophin;Sarcospan;Beta-1-syntrophin;Dystrobrevin alpha	None;None;None;None;Snt1;Krag;Snt2b1;Dtn
482	cRET-Shc-Grb2-Gab2-P85PI3K-Shp2 complex	Mouse	None	None	P26450;P35235;P35546;P98083;Q60631;Q9Z1S8	18708;19247;19713;20416;14784;14389	MI:0019- coimmunoprecipitation	GO:0019932;GO:0007169	second-messenger-mediated signaling;transmembrane receptor protein tyrosine kinase signaling pathway	30.01.09;30.05.01.12	second messenger mediated signal transduction;transmembrane receptor protein tyrosine kinase signalling pathways	None	None	10995764	Pik3r1;Ptpn11;Ret;Shc1;Grb2;Gab2	Mus musculus (Mouse);Mus musculus (Mouse);Mus musculus (Mouse);Mus musculus (Mouse);Mus musculus (Mouse);Mus musculus (Mouse)	None	Phosphatidylinositol 3-kinase regulatory subunit alpha;Tyrosine-protein phosphatase non-receptor type 11;Proto-oncogene tyrosine-protein kinase receptor Ret;SHC-transforming protein 1 ;Growth factor receptor-bound protein 2;GRB2-associated-binding protein 2	None;None;None;Shc ShcA;None;None
503	Kir4.1-alpha-1-syntrophin complex	Mouse	None	whole brain lysate	Q61234;Q9JM63	20648;16513	MI:0019-coimmunoprecipitation;MI:0030-cross-linking studies	GO:0008324;GO:0006812;GO:0005216;GO:0005886	cation transmembrane transporter activity;cation transport;ion channel activity;plasma membrane	20.01.01.01;20.03.01.01;70.02	cation transport (H+, Na+, K+, Ca2+ , NH4+, etc.);ion channels;eukaryotic plasma membrane / membrane attached	None	The results suggest that Kir4.1 is localized in glial cells by its association with the DGC through a PDZ domain-mediated interaction with alpha-syntrophin and suggest an important role for the DGC in central nervous system physiology.	15102837	Snta1;Kcnj10	Mus musculus (Mouse);Mus musculus (Mouse)	None	Alpha-1-syntrophin;ATP-sensitive inward rectifier potassium channel 10	Snt1;None
506	Kir4.1-alpha-1-syntrophin complex	Mouse	None	cortical astrocytes	Q61234;Q9JM63	20648;16513	MI:0019-coimmunoprecipitation;MI:0030-cross-linking studies	GO:0008324;GO:0006812;GO:0005216;GO:0005886	cation transmembrane transporter activity;cation transport;ion channel activity;plasma membrane	20.01.01.01;20.03.01.01;70.02	cation transport (H+, Na+, K+, Ca2+ , NH4+, etc.);ion channels;eukaryotic plasma membrane / membrane attached	None	The results suggest that Kir4.1 is localized in glial cells by its association with the DGC through a PDZ domain-mediated interaction with alpha-syntrophin and suggest an important role for the DGC in central nervous system physiology.	15102837	Snta1;Kcnj10	Mus musculus (Mouse);Mus musculus (Mouse)	None	Alpha-1-syntrophin;ATP-sensitive inward rectifier potassium channel 10	Snt1;None
579	Epo-R-PLC-gamma-TRPC2 complex	Mouse	None	blood cell	P14753;Q62077;Q9R244	13857;18803;22064	MI:0019-coimmunoprecipitation	GO:0008324;GO:0006812;GO:0015267;GO:0005886	cation transmembrane transporter activity;cation transport;channel activity;plasma membrane	20.01.01.01;20.03.01;70.02	cation transport (H+, Na+, K+, Ca2+ , NH4+, etc.);channel / pore class transport;eukaryotic plasma membrane / membrane attached	None	PLC is involved in Epo-modulated Ca 2+ influx through TRPC2.	15329338	Epor;Plcg1;Trpc2	Mus musculus (Mouse);Mus musculus (Mouse);Mus musculus (Mouse)	None	Erythropoietin receptor;1-phosphatidylinositol 4,5-bisphosphate phosphodiesterase gamma-1;Short transient receptor potential channel 2	None;Plcg-1;Trp2 Trrp2
581	Epo-R-PLC-gamma 1-IP(3)R type II-TRPC2 signaling complex	Mouse	None	None	P14753;Q62077;Q9R244;Q9Z329	13857;18803;22064;16439	MI:0019- coimmunoprecipitation	GO:0008324;GO:0006812;GO:0015267;GO:0005886	cation transmembrane transporter activity;cation transport;channel activity;plasma membrane	20.01.01.01;20.03.01;70.02	cation transport (H+, Na+, K+, Ca2+ , NH4+, etc.);channel / pore class transport;eukaryotic plasma membrane / membrane attached	None	The experiments support the conclusion that after Epo stimulation, PLC-gamma activation produces IP3, which activates IP3R, and IP3R interaction with TRPC2 contributes to and is required for channel opening.	15329338	Epor;Plcg1;Trpc2;Itpr2	Mus musculus (Mouse);Mus musculus (Mouse);Mus musculus (Mouse);Mus musculus (Mouse)	None	Erythropoietin receptor;1-phosphatidylinositol 4,5-bisphosphate phosphodiesterase gamma-1;Short transient receptor potential channel 2;Inositol 1,4,5-trisphosphate receptor type 2	None;Plcg-1;Trp2 Trrp2;Itpr5
676	Metallothionein-3 complex	Mouse	None	brain	O08553;P11499;P28184;P60710;Q04447;Q61696	12934;15516;17751;11461;12709;193740	MI:0004- affinity chromatography technologies;MI:0069- mass spectrometry studies of complexes	None	None	None	None	Metallothionein-3 consists of 16 proteins but only five were identified.	None	17018872	Dpysl2;Hsp90ab1;Mt3;Actb;Ckb;Hspa1a	Mus musculus (Mouse);Mus musculus (Mouse);Mus musculus (Mouse);Mus musculus (Mouse);Mus musculus (Mouse);Mus musculus (Mouse)	None	Dihydropyrimidinase-related protein 2 ;Heat shock protein HSP 90-beta ;Metallothionein-3 ;Actin, cytoplasmic 1;Creatine kinase B-type ;Heat shock 70 kDa protein 1A	Crmp2 Ulip2;Hsp84 Hsp84-1 Hspcb;;None;Ckbb;Hsp70-3 Hsp70A1
679	Tis7-Sin3-Hdac1-Ncor1-Sap30 complex	Mouse	None	None	O09106;O88574;P19182;Q60974;Q62141	433759;60406;15982;20185;20467	MI:0018- two hybrid; MI:0019- coimmunoprecipitation	GO:0006265;GO:0045892;GO:0051276;GO:0005634	DNA topological change;negative regulation of transcription, DNA-templated;chromosome organization;nucleus	10.01.09.05;11.02.03.04.03;42.10.03;70.10	DNA conformation modification (e.g. chromatin);transcription repression;organization of chromosome structure;nucleus	None	None	12198164	Hdac1;Sap30;Ifrd1;Ncor1;Sin3b	Mus musculus (Mouse);Mus musculus (Mouse);Mus musculus (Mouse);Mus musculus (Mouse);Mus musculus (Mouse)	None	Histone deacetylase 1;Histone deacetylase complex subunit SAP30 ;Interferon-related developmental regulator 1 ;Nuclear receptor corepressor 1 ;Paired amphipathic helix protein Sin3b	None;;Tis7;Rxrip13;Kiaa0700
716	PU.1-associated protein complex	Mouse	None	None	P09405;P17433;P31809;P70696;Q9Z2D6	17975;20375;26365;319177;17257	MI:0004- affinity chromatography technologies	GO:2001141;GO:0006355;GO:0003677;GO:0005634	regulation of RNA biosynthetic process;regulation of transcription, DNA-templated;DNA binding;nucleus	11.02.03.04;16.03.01;70.10	transcriptional control;DNA binding;nucleus	None	None	14647463	Ncl;Spi1;Ceacam1;Hist1h2ba;Mecp2	Mus musculus (Mouse);Mus musculus (Mouse);Mus musculus (Mouse);Mus musculus (Mouse);Mus musculus (Mouse)	None	Nucleolin;Transcription factor PU.1;Carcinoembryonic antigen-related cell adhesion molecule 1 ;Histone H2B type 1-A ;Methyl-CpG-binding protein 2	Nuc;Sfpi-1 Sfpi1;Bgp Bgp1;Th2b;None
751	Trpc1-dystrophin-alpha1-syntrophin complex	Mouse	None	muscle	P11531;Q61056;Q61234	13405;22063;20648	MI:0019-coimmunoprecipitation;MI:0004-affinity chromatography technologies	GO:0006812;GO:0005216;GO:0005886	cation transport;ion channel activity;plasma membrane	20.01.01.01;20.03.01.01;70.02	cation transport (H+, Na+, K+, Ca2+ , NH4+, etc.);ion channels;eukaryotic plasma membrane / membrane attached	None	The control of cationic channels by PDZ-containing scaffolding proteins might be a widespread function of dystrophin-associated protein complexes for controlling transmembrane ions fluxes. The authors propose that the dystrophin-based cytoskeleton, by the intermediate of PDZ-containing alpha-1-syntrophin, maintains normal TRPC1-dependent store-operated influx during activation of calcium release …	17202249	Dmd;Trpc1;Snta1	Mus musculus (Mouse);Mus musculus (Mouse);Mus musculus (Mouse)	None	Dystrophin;Short transient receptor potential channel 1;Alpha-1-syntrophin	None;Trp1, Trrp1;Snt1
931	Scrib-Git1-Arhgef7 complex	Mouse	None	brain	Q68FF6;Q80U72;Q9ES28	216963;105782;54126	MI:0006-anti bait coimmunoprecipitation;MI:0096-pull down	GO:0006887;GO:0005886;GO:0007268	exocytosis;plasma membrane;synaptic transmission	20.09.16.09.03;70.02;34.03.01	exocytosis;eukaryotic plasma membrane / membrane attached;synaptic transmission	None	None	15182672	Git1;Scrib;Arhgef7	Mus musculus (Mouse);Mus musculus (Mouse);Mus musculus (Mouse)	None	ARF GTPase-activating protein GIT1;Protein scribble homolog;Rho guanine nucleotide exchange factor 7	None;Kiaa0147 Lap4 Scrib1;Kiaa0142, Pak3bp, PIX, betaPix
935	Scrib-APC-beta-catenin complex	Mouse	None	brain	Q02248;Q61315;Q80U72	12387;11789;105782	MI:0006- anti bait coimmunoprecipitation	GO:0051211;GO:0009798;GO:0007043;GO:0030182;GO:0030855;GO:0002009;GO:0007416	anisotropic cell growth;axis specification;cell-cell junction assembly;neuron differentiation;epithelial cell differentiation;morphogenesis of an epithelium;synapse assembly	40.01.03;41.05.19;42.06.04;43.03.13;45.03.09;41.05.13.01	directional cell growth (morphogenesis);asymmetries and axis determination;intercellular junction (gap junction/adherens junction);neuron;epithelium;synaptogenesis	None	None	16611247	Ctnnb1;Apc;Scrib	Mus musculus (Mouse);Mus musculus (Mouse);Mus musculus (Mouse)	None	Catenin beta-1;Adenomatous polyposis coli protein ;Protein scribble homolog	Catnb;;Kiaa0147 Lap4 Scrib1
951	Fmrp-Lgl complex	Mouse	None	brain	P35922;Q80Y17	14265;16897	MI:0019- coimmunoprecipitation	GO:0007416	synapse assembly	41.05.13.01	synaptogenesis	None	The Fmrp/Lgl/mRNA complex is developmentally regulated in mice.	15621528	Fmr1;Llgl1	Mus musculus (Mouse);Mus musculus (Mouse)	FMR1 gene is involved in Fragile X syndrome.	Synaptic functional regulator FMR1 ;Lethal	Fmr-1;Llglh
971	Rab11-Fip2-Reps1 complex	Mouse	None	COS	O54916;Q3U366	19707;74998	MI:0019-coimmunoprecipitation	GO:0006886;GO:0006605;GO:0015031;GO:0006898	intracellular protein transport;protein targeting;protein transport;receptor-mediated endocytosis	14.04;20.01.10;20.09.18.09.01.01	protein targeting, sorting and translocation;protein transport;receptor-mediated endocytosis	None	None	12364336	Reps1;Rab11fip2	Mus musculus (Mouse);Mus musculus (Mouse)	None	RalBP1-associated Eps domain-containing protein 1;Putative uncharacterized protein	None;None
1074	Pkd2-Fpc-Kif3b complex	Mouse	None	kidney epithelium	O35245;Q61771;Q8CIS7	18764;16569;241035	MI:0047-far western blotting;MI:0096-pull down;MI:0019-coimmunoprecipitation	GO:0006812;GO:0005216;GO:0006875	cation transport;ion channel activity;cellular metal ion homeostasis	20.01.01.01;20.03.01.01;34.01.01.01	cation transport (H+, Na+, K+, Ca2+ , NH4+, etc.);ion channels;homeostasis of metal ions (Na, K, Ca etc.)	None	Using a combination of in vitro and in vivo approaches, including yeast two-hybrid, GST pull-down and Far WB, the authors have demonstrated that the kinesin-2 motor subunit KIF3B acts as a linker protein, which enables the formation of a triplex, presumably in the form of PC2-KIF3B-FPC. Thus, KIF3B represents the first molecular linker between ADPKD and ARPKD proteins, suggesting that the protein…	17008358	Pkd2;Kif3b;Pkhd1	Mus musculus (Mouse);Mus musculus (Mouse);Mus musculus (Mouse)	Pkd2-Fpc-Kif3b complex is involved in polycystic kidney disease (PKD).	Polycystin-2;Kinesin-like protein KIF3B;Polyductin	TRPP2, PC2;None;None
1161	Smrt-Sin3A-Hdac7 complex	Mouse	None	None	Q60520;Q8C2B3;Q9WU42	20466;56233;20602	MI:0007- anti tag coimmunoprecipitation	GO:0006265;GO:0045892;GO:0006473;GO:0006476;GO:0003677;GO:0051276;GO:0005634	DNA topological change;negative regulation of transcription, DNA-templated;protein acetylation;protein deacetylation;DNA binding;chromosome organization;nucleus	10.01.09.05;11.02.03.04.03;14.07.04;16.03.01;42.10.03;70.10	DNA conformation modification (e.g. chromatin);transcription repression;modification by acetylation, deacetylation;DNA binding;organization of chromosome structure;nucleus	None	None	10640276	Sin3a;Hdac7;Ncor2	Mus musculus (Mouse);Mus musculus (Mouse);Mus musculus (Mouse)	None	Paired amphipathic helix protein Sin3a;Histone deacetylase 7 ;Nuclear receptor corepressor 2	Kiaa4126;Hdac7a;Smrt
1184	Mediator complex	Mouse	Mediator of transcriptional regulation	None	A2AGH6;Q569Z6;Q5U427;Q62447;Q6PGF3;Q80YQ2;Q921D4;Q925J9;Q99K74	59024;230753;264064;51813;216154;70208;69792;19014;23989	MI:0019-coimmunoprecipitation;MI:0071-molecular sieving;MI:0069-mass spectrometry studies of complexes	GO:0045893;GO:0005634	positive regulation of transcription, DNA-templated;nucleus	11.02.03.04.01;70.10	transcription activation;nucleus	At the time of annotation, the additional member med200 of the protein complex was not found in the UniProt database.	Regulation of transcription by RNA polymerase II (Pol II) is controlled by specific combinations of sequence-specific, DNA binding regulatory transcription factors (TFs) bound to a gene's promoter and enhancer regions. These TFs interact with several multiprotein complexes that remodel the chromatin context of the promoter, integrate signals from multiple TFs to control the frequency of transcrip…	11934987	Med12;Thrap3;Cdk8;Ccnc;Med16;Med23;Med6;Med1;Med24	Mus musculus (Mouse);Mus musculus (Mouse);Mus musculus (Mouse);Mus musculus (Mouse);Mus musculus (Mouse);Mus musculus (Mouse);Mus musculus (Mouse);Mus musculus (Mouse);Mus musculus (Mouse)	None	Mediator of RNA polymerase II transcription subunit 12;Thyroid hormone receptor-associated protein 3;Cdk8 protein;Cyclin-C;Mediator of RNA polymerase II transcription subunit 16;Mediator of RNA polymerase II transcription subunit 23;Mediator of RNA polymerase II transcription subunit 6;Mediator of RNA polymerase II transcription subunit 1;Mediator of RNA polymerase II transcription subunit 24	Kiaa0192 Mopa Tnrc11 Trap230;Trap150;None;None;Thrap5;Crsp3 Kiaa1216 Sur2;None;Crsp210 Drip205 Pbp Pparbp Trap220 Trip2;D11Ertd307e Thrap4 Trap100
1212	SNARE complex (Stx4, Vamp8, Snap23)	Mouse	None	liver, pancreas	O09044;O70404;P70452	20619;22320;20909	MI:0019- coimmunoprecipitation;MI:0004- affinity chromatography technologies	GO:0006906;GO:0048489;GO:0016079	vesicle fusion;synaptic vesicle transport;synaptic vesicle exocytosis	20.09.07.27;20.09.16.09.05	vesicle fusion;synaptic vesicle exocytosis	None	SNARE (N-ethylmaleimide-sensitive factor attachment protein receptor) complexes are responsible for membrane fusion in the secretory pathway.VAMP8/endobrevin is a major player in regulated exocytosis of the exocrine pancreas (pancreatic acinar cells). It is enriched on the membrane of zymogen granules.	15363411	Snap23;Vamp8;Stx4	Mus musculus (Mouse);Mus musculus (Mouse);Mus musculus (Mouse)	None	Synaptosomal-associated protein 23 ;Vesicle-associated membrane protein 8;Syntaxin-4	Sndt;None;Stx4a
1213	SNARE complex (Stx4, Vamp2, Snap23)	Mouse	None	pancreas	O09044;P63044;P70452	20619;22318;20909	MI:0004- affinity chromatography technologies	GO:0006906;GO:0048489;GO:0016079	vesicle fusion;synaptic vesicle transport;synaptic vesicle exocytosis	20.09.07.27;20.09.16.09.05	vesicle fusion;synaptic vesicle exocytosis	None	SNARE (N-ethylmaleimide-sensitive factor attachment protein receptor) complexes are responsible for membrane fusion in the secretory pathway.	15363411	Snap23;Vamp2;Stx4	Mus musculus (Mouse);Mus musculus (Mouse);Mus musculus (Mouse)	None	Synaptosomal-associated protein 23 ;Vesicle-associated membrane protein 2;Syntaxin-4	Sndt;Syb2;Stx4a
1423	L-periaxin-Drp2 complex	Mouse	None	None	O55103;P11531;Q05AA6;Q61636;Q62165	19153;13405;13497;22288;13138	MI:0019- coimmunoprecipitation	GO:0005886	plasma membrane	70.02	eukaryotic plasma membrane / membrane attached	None	Disruption of the DRP2-dystroglycan complex is followed by hypermyelination and destabilization of the Schwann cell-axon unit in Prx(-/-) mice. Hence, the DRP2-dystroglycan complex likely has a distinct function in the terminal stages of PNS myelinogenesis, possibly in the regulation of myelin thickness. The dystroglycan precursor DAG1 includes alpha-dystroglycan and beta-dystroglycan polypeptide…	11430802	Prx;Dmd;Drp2;Utrn;Dag1	Mus musculus (Mouse);Mus musculus (Mouse);Mus musculus (Mouse);Mus musculus (Mouse);Mus musculus (Mouse)	None	Periaxin;Dystrophin;Dystrophin-related protein 2;G-utrophin ;Dystroglycan	None;None;None;G-utrophin;Dag-1
1549	Kpna2-Kpnb1 complex	Mouse	None	None	P52293;P70168	16647;16211	MI:0114- x-ray crystallography; MI:0027- cosedimentation; MI:0016- circular dichroism	GO:0015031;GO:0008565;GO:0006810;GO:0005634	protein transport;protein transporter activity;transport;nucleus	20.01.10;20;70.10	protein transport;CELLULAR TRANSPORT, TRANSPORT FACILITIES AND TRANSPORT ROUTES;nucleus	None	The importin-alpha/beta complex binds representative monopartite NLS (simian virus 40 large T-antigen) and bipartite NLS (nucleoplasmin) with affinities (K(D) = 3.5 x 10(-8) m and 4.8 x 10(-8) m, respectively).	11448961	Kpna2;Kpnb1	Mus musculus (Mouse);Mus musculus (Mouse)	None	Importin subunit alpha-1 ;Importin subunit beta-1	Rch1;Impnb
1778	TGF-beta-receptor-Strap complex	Mouse	None	COS cells	Q62312;Q64729;Q9Z1Z2	21813;21812;20901	MI:0007-anti tag coimmunoprecipitation	GO:0007179;GO:0005737	transforming growth factor beta receptor signaling pathway;cytoplasm	30.05.01.18.01;70.03	TGF-beta-receptor signalling pathway;cytoplasm	None	None	9856985	Tgfbr2;Tgfbr1;Strap	Mus musculus (Mouse);Mus musculus (Mouse);Mus musculus (Mouse)	None	TGF-beta receptor type-2;TGF-beta receptor type-1;Serine-threonine kinase receptor-associated protein	None;None;Unrip
1782	TGF-beta receptor	Mouse	None	None	Q62312;Q64729	21813;21812	MI:0007- anti tag coimmunoprecipitation	GO:0005515;GO:0007179;GO:0005886	protein binding;transforming growth factor beta receptor signaling pathway;plasma membrane	16.01;30.05.01.18.01;70.02	protein binding;TGF-beta-receptor signalling pathway;eukaryotic plasma membrane / membrane attached	None	Tgfbr1 and Tgfbr2 exist as homodimers on the cell surface and form a heterotetramer upon TGF-beta binding (PMID:7521335).	14612425	Tgfbr2;Tgfbr1	Mus musculus (Mouse);Mus musculus (Mouse)	None	TGF-beta receptor type-2;TGF-beta receptor type-1	None;None
1913	GluR delta-2 complex, postsynaptic	Mouse	None	synaptosomal plasma membrane fractions	D3YZU1;P97772;Q61625;Q62108;Q80Z38;Q9Z2Y3	243961;14816;14804;13385;210274;26556	MI:0006-anti bait coimmunoprecipitation	GO:0005216;GO:0007268;GO:0007416	ion channel activity;synaptic transmission;synapse assembly	20.03.01.01;34.03.01;41.05.13.01	ion channels;synaptic transmission;synaptogenesis	Since Shank1 from mouse was not available in the UniProt database at the time of annotation, the orthologous protein from rat was used.	The immunoprecipitation experiments with SPM (synaptosomal plasma membrane) fractions of cerebella showed that GluR delta-2 formed the postsynaptic protein complex with Homer and mGluR1 alpha in vivo. The authors suppose that it is likely that GluR delta-2-Shank complex interacted with mGluR1 alpha via Homer.	15207857	Shank1;Grm1;Grid2;Dlg4;Shank2;Homer1	Mus musculus (Mouse);Mus musculus (Mouse);Mus musculus (Mouse);Mus musculus (Mouse);Mus musculus (Mouse);Mus musculus (Mouse)	None	SH3 and multiple ankyrin repeat domains protein 1;Metabotropic glutamate receptor 1;Glutamate receptor ionotropic, delta-2;Disks large homolog 4;SH3 and multiple ankyrin repeat domains protein 2;Homer protein homolog 1	None;Gprc1a Mglur1;None;Dlgh4 Psd95;Cortbp1 Kiaa1022;Vesl1
2009	Birc6 homodimer complex	Mouse	None	None	O88738	12211	MI:0019- coimmunoprecipitation	None	None	None	None	None	It seems possible that only homodimerized full-length BRUCE possesses IAP activity and that the conformation of the 70 kDa dimer renders it inactive.	15200957	Birc6	Mus musculus (Mouse)	None	Baculoviral IAP repeat-containing protein 6	Kiaa1289
2022	Stat5a-Jak2 complex	Mouse	None	None	P42230;Q62120	20850;16452	MI:0019- coimmunoprecipitation	GO:0030217	T cell differentiation	43.03.07.02.01.02	T-cell	None	The phosphorylation of STAT5 associated with JAK2 was found to be induced in the absence of JAK3 activation.	9834069	Stat5a;Jak2	Mus musculus (Mouse);Mus musculus (Mouse)	None	Signal transducer and activator of transcription 5A ;Tyrosine-protein kinase JAK2	Mgf Mpf;
2186	Gata1-Snf2h complex	Mouse	None	None	P17679;Q91ZW3	14460;93762	MI:0019- coimmunoprecipitation	GO:0005634	nucleus	70.1	nucleus	None	The interaction between SNF2h and GATA-1 may help explain the observation that knocking down SNF2h expression in primary hematopoietic progenitor cells blocked erythroid differentiation (PMID:14617767).	15920471	Gata1;Smarca5	Mus musculus (Mouse);Mus musculus (Mouse)	None	Erythroid transcription factor;SWI/SNF-related matrix-associated actin-dependent regulator of chromatin subfamily A member 5	Gf-1;Snf2h
2225	MutS-alpha-histone H4 complex	Mouse	None	B-cell	P43247;P54276;P62806	17685;17688;None	MI:0402-chromatin immunoprecipitation assays	GO:0006312;GO:0030183	mitotic recombination;B cell differentiation	10.01.05.03.03;43.03.07.02.01.01	somatic / mitotic recombination;B-cell	None	MSH2 associates with transcribed S regions in primary murine B cells activated for switch recombination. Electron microscopic imaging reveals that MutSalpha binds in vitro to DNA structures formed within transcribed S regions and mediates their synapsis.	15753043	Msh2;Msh6;Hist1h4a;	Mus musculus (Mouse);Mus musculus (Mouse);Mus musculus (Mouse)	None	DNA mismatch repair protein Msh2;DNA mismatch repair protein Msh6;Histone H4	None;Gtmbp;; H4-53; H4-12; ; ; ; ; ; ; ; Hist2h4;
2545	Grb2-mSos1 complex	Mouse	None	None	Q60631;Q62245	14784;20662	MI:0071- molecular sieving; MI:0027- cosedimentation	GO:0035556	intracellular signal transduction	30.01	cellular signalling	None	The stoichiometry of the Grb2-mSos1 complex was 1:1. Grb2-mSos1 is a stable complex and both proteins can exist in a constitutive complex in unstimulated cells.	8940013	Grb2;Sos1	Mus musculus (Mouse);Mus musculus (Mouse)	None	Growth factor receptor-bound protein 2;Son of sevenless homolog 1	None;None
2548	Egfr-Grb2-mSos1 complex, EGF stimulated	Mouse	None	None	Q01279;Q2M4G6;Q60631	13649;20662;14784	MI:0107- surface plasmon resonance	GO:0007186;GO:0007173	G-protein coupled receptor signaling pathway;epidermal growth factor receptor signaling pathway	30.05.02.24;30.05.01.12.01	G-protein coupled receptor signalling pathway;EGF-receptor signalling pathway	None	The authors analysed the binding of Grb2-mSos1 to different phosphopeptides Shc pYVNV, EGFR1068, IR-PEP. Shc pYVNV showed the highest affinity.	8940013	Egfr;Sos1;Grb2	Mus musculus (Mouse);Mus musculus (Mouse);Mus musculus (Mouse)	None	Epidermal growth factor receptor ;Son of sevenless like-protein 1 ;Growth factor receptor-bound protein 2	;;None
2552	Il3rb1-Shc complex, IL-3 stimulated	Mouse	None	None	P26955;P98083	12983;20416	MI:0019- coimmunoprecipitation	GO:0023052	signaling	30.01	cellular signalling	None	The authors describe that Shc-Ship and Shc-Il3rb1 exist as separate complexes. They further propose that the interaction between Shc and the Il3rb1 subunit seems to be transient and of a lower affinity than the association of Shc with Ship.	10891441	Csf2rb;Shc1	Mus musculus (Mouse);Mus musculus (Mouse)	None	Cytokine receptor common subunit beta ;SHC-transforming protein 1	Aic2b Csf2rb1 Il3rb1;Shc ShcA
2553	Shc-Grb2-mSos1 complex, EGF stimulated	Mouse	None	None	P98083;Q2M4G6;Q60631	20416;20662;14784	MI:0107- surface plasmon resonance	GO:0007186;GO:0007169	G-protein coupled receptor signaling pathway;transmembrane receptor protein tyrosine kinase signaling pathway	30.05.02.24;30.05.01.12	G-protein coupled receptor signalling pathway;transmembrane receptor protein tyrosine kinase signalling pathways	None	The authors analysed the binding of Grb2-mSos1 to different phosphopeptides Shc pYVNV, EGFR1068, IR-PEP. Shc pYVNV showed the highest affinity.	8940013	Shc1;Sos1;Grb2	Mus musculus (Mouse);Mus musculus (Mouse);Mus musculus (Mouse)	None	SHC-transforming protein 1 ;Son of sevenless like-protein 1 ;Growth factor receptor-bound protein 2	Shc ShcA;;None
2729	PIP complex	Mouse	None	kidney	O55222;Q99JW4;Q9EPC1	16202;110829;57342	MI:0019-coimmunoprecipitation	GO:0007155;GO:0043067	cell adhesion;regulation of programmed cell death	34.07;40.10.02.04	cell adhesion;regulation of apoptosis	None	Disruption of the PINCH-1-ILK-alpha-parvin complex significantly reduced the podocyte-matrix adhesion and foot process formation. The PIP complex promotes glomerular mesangial matrix deposition and protects podocytes from apoptosis.	15872073	Ilk;Lims1;Parva	Mus musculus (Mouse);Mus musculus (Mouse);Mus musculus (Mouse)	None	Integrin-linked protein kinase;LIM and senescent cell antigen-like-containing domain protein 1;Alpha-parvin	None;Pinch1;Actp
2750	Gata1-Fog1-MeCP1 complex	Mouse	None	None	O09106;O35615;P17679;P70288;Q60972;Q60973;Q6PDQ2;Q8K4B0;Q8VHR5;Q924K8;Q9R190;Q9Z2D8;Q9Z2E1	433759;22761;14460;15182;19646;245688;107932;116870;229542;116871;23942;17192;17191	MI:0019- coimmunoprecipitation	GO:0006265;GO:0045892;GO:0051276;GO:0005634	DNA topological change;negative regulation of transcription, DNA-templated;chromosome organization;nucleus	10.01.09.05;11.02.03.04.03;42.10.03;70.10	DNA conformation modification (e.g. chromatin);transcription repression;organization of chromosome structure;nucleus	None	Experiments strongly suggest that GATA-1, FOG-1 and MeCP1 form the repressive complex responsible for GATA-2 silencing.	15920471	Hdac1;Zfpm1;Gata1;Hdac2;Rbbp4;Rbbp7;Chd4;Mta1;Gatad2b;Mta3;Mta2;Mbd3;Mbd2	Mus musculus (Mouse);Mus musculus (Mouse);Mus musculus (Mouse);Mus musculus (Mouse);Mus musculus (Mouse);Mus musculus (Mouse);Mus musculus (Mouse);Mus musculus (Mouse);Mus musculus (Mouse);Mus musculus (Mouse);Mus musculus (Mouse);Mus musculus (Mouse);Mus musculus (Mouse)	None	Histone deacetylase 1;Zinc finger protein ZFPM1;Erythroid transcription factor;Histone deacetylase 2;Histone-binding protein RBBP4;Histone-binding protein RBBP7;Chromodomain-helicase-DNA-binding protein 4;Metastasis-associated protein MTA1;Transcriptional repressor p66-beta ;Metastasis-associated protein MTA3;Metastasis-associated protein MTA2 ;Methyl-CpG-binding domain protein 3 ;Methyl-CpG-bind…	None;Fog, Fog1;Gf-1;Yy1bp;Rbap48;Rbap46;None;;;;Mta1l1;;
2835	Profilin 2 complex	Mouse	None	brain	O88935;P28660;P39053;P60710;P63017;P70336;Q64332;Q7TMB8;Q9JJV2	20964;50884;13429;11461;15481;19878;20965;20430;18645	MI:0069- mass spectrometry studies of complexes;MI:0004- affinity chromatography technologies	GO:0006461;GO:0006897;GO:0030036	protein complex assembly;endocytosis;actin cytoskeleton organization	14.10;20.09.18.09.01;42.04.03	assembly of protein complexes;endocytosis;actin cytoskeleton	None	None	9463375	Syn1;Nckap1;Dnm1;Actb;Hspa8;Rock2;Syn2;Cyfip1;Pfn2	Mus musculus (Mouse);Mus musculus (Mouse);Mus musculus (Mouse);Mus musculus (Mouse);Mus musculus (Mouse);Mus musculus (Mouse);Mus musculus (Mouse);Mus musculus (Mouse);Mus musculus (Mouse)	None	Synapsin-1;Nck-associated protein 1 ;Dynamin-1;Actin, cytoplasmic 1;Heat shock cognate 71 kDa protein;Rho-associated protein kinase 2 ;Synapsin-2 ;Cytoplasmic FMR1-interacting protein 1 ;Profilin-2	Syn-1;Hem2 Kiaa0587 Nap1;Dnm, Kiaa4093;None;Hsc70 Hsc73;;;Kiaa0068 Shyc Sra1;
2866	TEAD2-YAP DNA-protein complex	Mouse	None	None	P46938;P48301	22601;21677	MI:0004- affinity chromatography technologies; MI:0029- cosedimentation through density gradients	GO:0045893;GO:0003677;GO:0005634	positive regulation of transcription, DNA-templated;DNA binding;nucleus	11.02.03.04.01;16.03.01;70.10	transcription activation;DNA binding;nucleus	None	The authors demonstrated that TEAD-1, -2, -3, and -4 each bound YAP with essentially the same efficiency. The authors demonstrated that TEAD-dependent transcription in vivo required YAP protein with a functional TEAD binding domain as well as a TEAD protein with a functional DNA binding domain. Localization experiments showed TEAD proteins and YAP in different cellular compartments, TEAD mainly i…	11358867	Yap1;Tead2	Mus musculus (Mouse);Mus musculus (Mouse)	None	Transcriptional coactivator YAP1;Transcriptional enhancer factor TEF-4	Yap Yap65;Etdf Etf Tef4
2867	TEAD1-YAP DNA-protein complex	Mouse	None	None	P30051;P46938	21676;22601	MI:0096- pull down	GO:0045893;GO:0003677;GO:0005634	positive regulation of transcription, DNA-templated;DNA binding;nucleus	11.02.03.04.01;16.03.01;70.10	transcription activation;DNA binding;nucleus	None	The authors demonstrated that TEAD-1, -2, -3, and -4 each bound YAP with essentially the same efficiency.	11358867	Tead1;Yap1	Mus musculus (Mouse);Mus musculus (Mouse)	None	Transcriptional enhancer factor TEF-1 ;Transcriptional coactivator YAP1	Tcf13 Tef-1 Tef1;Yap Yap65
2868	TEAD3-YAP DNA-protein complex	Mouse	None	None	P46938;P70210	22601;21678	MI:0096- pull down	GO:0045893;GO:0003677;GO:0005634	positive regulation of transcription, DNA-templated;DNA binding;nucleus	11.02.03.04.01;16.03.01;70.10	transcription activation;DNA binding;nucleus	None	The authors demonstrated that TEAD-1, -2, -3, and -4 each bound YAP with essentially the same efficiency.	11358867	Yap1;Tead3	Mus musculus (Mouse);Mus musculus (Mouse)	None	Transcriptional coactivator YAP1;Transcriptional enhancer factor TEF-5	Yap Yap65;Tcf13r2 Tef5
2869	TEAD4-YAP DNA-protein complex	Mouse	None	None	P46938;Q62296	22601;21679	MI:0096- pull down	GO:0045893;GO:0003677;GO:0005634	positive regulation of transcription, DNA-templated;DNA binding;nucleus	11.02.03.04.01;16.03.01;70.10	transcription activation;DNA binding;nucleus	None	The authors demonstrated that TEAD-1, -2, -3, and -4 each bound YAP with essentially the same efficiency.	11358867	Yap1;Tead4	Mus musculus (Mouse);Mus musculus (Mouse)	None	Transcriptional coactivator YAP1;Transcriptional enhancer factor TEF-3	Yap Yap65;Tcf13r1 Tef3 Tefr1
2870	TEAD2-multiprotein complex	Mouse	None	None	P46938;P48301;P68254;Q8VBX6	22601;21677;22630;17475	MI:0004- affinity chromatography technologies; MI:0029- cosedimentation through density gradients	GO:2001141;GO:0006355	regulation of RNA biosynthetic process;regulation of transcription, DNA-templated	11.02.03.04	transcriptional control	None	In pull down experiments the authors analysed 12 proteins (T1-T12). T1/T2 correspond to YAP, T8 to MUPP1, T10 to 14-3-3, the remaining proteins couldn't be identified. Sedimentation experiments revealed that only about 5% of the complex preparation sedimented as TEAD2-multiprotein complex, about 20 % as monomeric TEAD2 protein, about 75% as TEAD2-YAP complex.	11358867	Yap1;Tead2;Ywhaq;Mpdz	Mus musculus (Mouse);Mus musculus (Mouse);Mus musculus (Mouse);Mus musculus (Mouse)	None	Transcriptional coactivator YAP1;Transcriptional enhancer factor TEF-4 ;14-3-3 protein theta ;Multiple PDZ domain protein	Yap Yap65;Etdf Etf Tef4;;Mupp1
2899	PLC-gamma-1-Lab-Blnk complex, BCR stimulated	Mouse	None	B-cell	Q62077;Q9JHL0;Q9QUN3	18803;56743;17060	MI:0096-pull down	GO:0023052;GO:0019724;GO:0030183;GO:0005886	signaling;B cell mediated immunity;B cell differentiation;plasma membrane	30.01;36.25.16.03.01;43.03.07.02.01.01;70.02	cellular signalling;humoral response (B-cells);B-cell;eukaryotic plasma membrane / membrane attached	None	LAB could be phosphorylated upon stimulation of splenocytes via the BCR by the Syk tyrosine kinase. The authors propose that BLNK and LAB in B cells are a functionally equivalent pair to SLP-76 and LAT in T cells.	12514734	Plcg1;Lat2;Blnk	Mus musculus (Mouse);Mus musculus (Mouse);Mus musculus (Mouse)	None	1-phosphatidylinositol 4,5-bisphosphate phosphodiesterase gamma-1;Linker for activation of T-cells family member 2;B-cell linker protein	Plcg-1;Lab Ntal Wbscr15 Wbscr5;Bash Ly57 Slp65
3006	TGF-beta-receptor type II homodimer complex	Mouse	None	COS cells	Q62312	21813	MI:0029-cosedimentation through density gradients	GO:0005515;GO:0007179;GO:0005783	protein binding;transforming growth factor beta receptor signaling pathway;endoplasmic reticulum	16.01;30.05.01.18.01;70.07	protein binding;TGF-beta-receptor signalling pathway;endoplasmic reticulum	None	None	9472030	Tgfbr2	Mus musculus (Mouse)	None	TGF-beta receptor type-2	None
3047	Parvulin-associated pre-rRNP complex	Mouse	Parvulin-associated preribosomal ribonucleoprotein complex	None	O09167;O43143;O76021;O95995;P09405;P11276;P12970;P14148;P14869;P19253;P21127;P27635;P27659;P35550;P35980;P46781;P47911;P47962;P47963;P53569;P56183;P61255;P62242;P62702;P62717;P62754;P62906;P62908;P62918;P68363;P84099;P97351;P97452;P99024;Q61656;Q6DFW4;Q7TPV4;Q8K363;Q91VE6;Q921N6;Q922K7;Q99LH1;Q99ME9;Q9BWT6;Q9CR57;Q9CYH6;Q9CZM2;Q9D0I8;Q9D0R4;Q9D6Z1;Q9D8E6;Q9D8N0;Q9D903;Q9DBE9;Q9EQ61;Q9ESV0;Q9JIK5;…	19933;1665;26156;2622;17975;14268;27176;19989;11837;22121;984;6134;27367;14113;19899;6203;19988;19983;270106;12607;18114;19941;20116;20102;76808;20104;4736;27050;26961;10376;19921;20091;12181;22154;13207;55989;18432;66942;67949;228889;110109;230737;69237;84057;67115;59014;66480;69902;52513;67134;67891;67160;69072;56095;64934;27225;56200;67239;57750;55131;22974;5303	MI:0007- anti tag coimmunoprecipitation; MI:0069- mass spectrometry studies of complexes	GO:0042254;GO:0005634	ribosome biogenesis;nucleus	12.01;70.10	ribosome biogenesis;nucleus	Since human and mouse cell lines were investigated, not all of the identified protein are from mouse.	The authors propose that the hParvulin-associating rRNP complexes isolated represent those formed during postmitotic nucleolar reformation before rDNA transcription or premitotic nucleolar disassembly.	11960984	Rpl21;DHX15;RSL1D1;GAS8;Ncl;Fn1;Rpl7a;Rpl7;Rplp0;Rpl13a;CDK11B;RPL10;Rpl3;Fbl;Rpl18;RPS9;Rpl6;Rpl5;Rpl13;Cebpz;Rrp1;Rpl26;Rps8;Rps4x;Rpl18a;Rps6;RPL10A;Rps3;Rpl8;TUBA1B;Rpl19;Rps3a;Bop1;Tubb5;Ddx5;Nop58;Mybbp1a;Ddx18;Nifk;Ddx27;Nop2;Gnl2;Gtpbp4;MND1;Rpl14;Rrs1;Rpl15;Mrto4;Ddx56;Nop56;Rpl4;Eef1g;Ebna1bp2;Ftsj3;Pes1;Ddx24;Ddx21;Rpf2;Wdr12;RBM28;TPX2;PIN4	Mus musculus (Mouse);Homo sapiens (Human);Homo sapiens (Human);Homo sapiens (Human);Mus musculus (Mouse);Mus musculus (Mouse);Mus musculus (Mouse);Mus musculus (Mouse);Mus musculus (Mouse);Mus musculus (Mouse);Homo sapiens (Human);Homo sapiens (Human);Mus musculus (Mouse);Mus musculus (Mouse);Mus musculus (Mouse);Homo sapiens (Human);Mus musculus (Mouse);Mus musculus (Mouse);Mus musculus (Mouse);…	None	60S ribosomal protein L21;Pre-mRNA-splicing factor ATP-dependent RNA helicase DHX15;Ribosomal L1 domain-containing protein 1 ;Growth arrest-specific protein 8 ;Nucleolin;Fibronectin ;60S ribosomal protein L7a ;60S ribosomal protein L7;60S acidic ribosomal protein P0 ;60S ribosomal protein L13a ;Cyclin-dependent kinase 11B ;60S ribosomal protein L10;60S ribosomal protein L3 ;rRNA 2'-O-methyltransf…	;DBP1 DDX15;CATX11 CSIG PBK1;GAS11;Nuc;;Surf-3 Surf3;;Arbp;P198 Tstap198-7;CDC2L1 CDK11 PITSLREA PK58;DXS648E QM;;;;None;;;;Cbf2 Cebpa-rs1;Nnp1;;;Rps4;;;NEDD6;;;;;Rps3a1;Kiaa0124;;Tnz2;Nol5;P160;;Mki67ip;;Nol1;;Crfg Nog1;GAJ;;Rrr;;Mrt4;D11Ertd619e Noh61;Nol5a;;;Ebp2;;Pes;;;Bxdc1;;;C20orf1 C20orf2 DIL2 HCA519;
3072	CCT complex (chaperonin containing TCP1 complex), testis specific	Mouse	TRiC	None	P11983;P42932;P80313;P80314;P80315;P80316;P80318;Q61390	21454;12469;12468;12461;12464;12465;12462;12467	MI:0029-cosedimentation through density gradients;MI:0091-chromatography technologies	GO:0050821;GO:0006457;GO:0005515;GO:0005524;GO:0005737	protein stabilization;protein folding;protein binding;ATP binding;cytoplasm	14.01;16.01;16.19.03;70.03	protein folding and stabilization;protein binding;ATP binding;cytoplasm	None	The chaperonins are a family of molecular chaperones involved in protein folding, assembly and transport. The chaperonin-containing TCP-1 (CCT) is abundant in eukaryotic cytosol. The gene product of Cct6b has only been detected in testis, whereas the other Cctz gene, Cctz-1, is expressed in all tissues investigated. Sequence analysis of the TriC subunits was shown in PMID:9013858, PMID:2377466, P…	9013858	Tcp1;Cct8;Cct7;Cct2;Cct4;Cct5;Cct3;Cct6b	Mus musculus (Mouse);Mus musculus (Mouse);Mus musculus (Mouse);Mus musculus (Mouse);Mus musculus (Mouse);Mus musculus (Mouse);Mus musculus (Mouse);Mus musculus (Mouse)	None	T-complex protein 1 subunit alpha;T-complex protein 1 subunit theta;T-complex protein 1 subunit eta;T-complex protein 1 subunit beta;T-complex protein 1 subunit delta;T-complex protein 1 subunit epsilon;T-complex protein 1 subunit gamma;T-complex protein 1 subunit zeta-2	Cct1, Ccta;Cctq;Ccth;Cctb;Cctd;Ccte, Kiaa0098;Cctg;None
3143	Sos1-Abi1-Eps8 complex	Mouse	None	None	Q08509;Q62245;Q8CBW3	13860;20662;11308	MI:0007-anti tag coimmunoprecipitation	GO:0007264;GO:0007169	small GTPase mediated signal transduction;transmembrane receptor protein tyrosine kinase signaling pathway	30.01.05.05.01;30.05.01.12	small GTPase mediated signal transduction;transmembrane receptor protein tyrosine kinase signalling pathways	None	The authors describe the formation of either a Sos-1-Grb2 (S/G) or a Sos-1-E3b1-Eps8 (S/E/E8) complex, endowed with Ras- and Rac-specific GEF activities, respectively. Sos-1-Grb2 complex is disrupted upon RTKs (receptor tyrosine kinases) activation, whereas the S/E/E8 complex is not.	11777939	Eps8;Sos1;Abi1	Mus musculus (Mouse);Mus musculus (Mouse);Mus musculus (Mouse)	None	Epidermal growth factor receptor kinase substrate 8;Son of sevenless homolog 1;Abl interactor 1	None;None;Ssh3bp1
3180	Shp2-Sos complex, FGF stimulated	Mouse	None	None	P35235;Q62245	19247;20662	MI:0007- anti tag coimmunoprecipitation	GO:0008543	fibroblast growth factor receptor signaling pathway	30.05.01.12.03	FGF-receptor signalling pathway	None	On the basis of further experiments the authors conclude that FGF stimulation leads to tyrosine phosphorylation of Shp2 and association with the Grb2-Sos complex.	9632781	Ptpn11;Sos1	Mus musculus (Mouse);Mus musculus (Mouse)	None	Tyrosine-protein phosphatase non-receptor type 11;Son of sevenless homolog 1	None;None
3192	G protein complex (Hdac4, Gnb1, Gng2)	Mouse	None	brain	P62874;P63213;Q6NZM9	14688;14702;208727	MI:0019-coimmunoprecipitation;MI:0018-two hybrid	GO:0045892;GO:0007186	negative regulation of transcription, DNA-templated;G-protein coupled receptor signaling pathway	11.02.03.04.03;30.05.02.24	transcription repression;G-protein coupled receptor signalling pathway	None	The class II HDAC4 binds to GNB1/GNG2 via itsC-terminal domain. The transcriptional co-repressionactivity is then inhibited.	16221676	Gnb1;Gng2;Hdac4	Mus musculus (Mouse);Mus musculus (Mouse);Mus musculus (Mouse)	None	Guanine nucleotide-binding protein G;Guanine nucleotide-binding protein G;Histone deacetylase 4	None;None;None
3201	Ship-Shc complex, IL-3 stimulated	Mouse	None	None	P98083;Q9ES52	20416;16331	MI:0019- coimmunoprecipitation	GO:0023052	signaling	30.01	cellular signalling	None	The authors describe that Shc-SHIP and Shc-Il3rb1 exist as separate complexes. They further propose that the interaction between Shc and the Il3rb1 subunit seems to be transient and of a lower affinity than the association of Shc with SHIP.	10891441	Shc1;Inpp5d	Mus musculus (Mouse);Mus musculus (Mouse)	None	SHC-transforming protein 1 ;Phosphatidylinositol 3,4,5-trisphosphate 5-phosphatase 1	Shc ShcA;7a33 Ship Ship1
3202	Il3rb1-Shc-Ship complex, IL-3 stimulated	Mouse	None	None	P26955;P98083;Q9ES52	12983;20416;16331	MI:0096- pull down	GO:0023052	signaling	30.01	cellular signalling	None	None	10891441	Csf2rb;Shc1;Inpp5d	Mus musculus (Mouse);Mus musculus (Mouse);Mus musculus (Mouse)	None	Cytokine receptor common subunit beta ;SHC-transforming protein 1 ;Phosphatidylinositol 3,4,5-trisphosphate 5-phosphatase 1	Aic2b Csf2rb1 Il3rb1;Shc ShcA;7a33 Ship Ship1
3203	Shc-Ship-Grb2 complex, IL-3 stimulated	Mouse	None	None	P98083;Q60631;Q9ES52	20416;14784;16331	MI:0007- anti tag coimmunoprecipitation	GO:0023052	signaling	30.01	cellular signalling	None	The authors conclude that although both Y239 and Y317 of Shc can associate with Grb2, the latter is the principal site for Grb2 binding in IL-3-stimulated IC2 cells. The data reported here indicate that Shc phosphorylation in IL-3-stimulated mast cells depends on binding of the PTB domain to the IL-3 receptor and that Shc pTyr sites subsequently bind SH2 proteins involved in different signaling p…	10891441	Shc1;Grb2;Inpp5d	Mus musculus (Mouse);Mus musculus (Mouse);Mus musculus (Mouse)	None	SHC-transforming protein 1 ;Growth factor receptor-bound protein 2;Phosphatidylinositol 3,4,5-trisphosphate 5-phosphatase 1	Shc ShcA;None;7a33 Ship Ship1
3212	Pax7-HMT complex	Mouse	None	None	O08550;P47239;P61965;Q91X20	None;18509;140858;23808	MI:0007- anti tag coimmunoprecipitation	GO:0045893;GO:0018126;GO:0006479;GO:0007519;GO:0005634	positive regulation of transcription, DNA-templated;protein hydroxylation;protein methylation;skeletal muscle tissue development;nucleus	11.02.03.04.01;14.07.09;41.05.15;70.10	transcription activation;posttranslational modification of amino acids (e.g. hydroxylation, methylation);myogenesis;nucleus	None	Pax7 associates with the Wdr5-Ash2L-MLL2 histone methyltransferase (HMT) complex. Binding of the Pax7-HMT complex to Myf5 resulted in H3K4 tri-methylation of surrounding chromatin. Thus, Pax7 induces chromatin modifications that stimulate transcriptional activation of target genes to regulate entry into the myogenic developmental programme.	18066051	Kmt2b;Pax7;Wdr5;Ash2l	Mus musculus (Mouse);Mus musculus (Mouse);Mus musculus (Mouse);Mus musculus (Mouse)	None	Histone-lysine N-methyltransferase 2B ;Paired box protein Pax-7;WD repeat-containing protein 5 ;Set1/Ash2 histone methyltransferase complex subunit ASH2	Mll2 Trx2 Wbp7;Pax-7;Big Big3;
3539	Limd1-p62-Traf6-Prkcz complex	Mouse	None	None	P70196;Q02956;Q64337;Q9QXD8	22034;18762;18412;29806	MI:0006- anti bait coimmunoprecipitation	GO:0001503;GO:0030316	ossification;osteoclast differentiation	41.05.17;45.03.05.07	osteogenesis;bone	None	The authors discuss the potential role of Limd1 as a positive regulator of Traf6 activity, only during states of osteoclastogenic stress.	17092936	Traf6;Prkcz;Sqstm1;Limd1	Mus musculus (Mouse);Mus musculus (Mouse);Mus musculus (Mouse);Mus musculus (Mouse)	None	TNF receptor-associated factor 6;Protein kinase C zeta type;Sequestosome-1;LIM domain-containing protein 1	None;Pkcz;A170 STAP;
3553	Traf6-p62-aPKC complex, RANK-L stimulated	Mouse	None	None	P70196;Q62074;Q64337	22034;18759;18412	MI:0006- anti bait coimmunoprecipitation	GO:0002573	myeloid leukocyte differentiation	43.03.21	extracellular matrix degrading cell (chondroclast, osteoclast)	None	The results indicate that the activation of the RANK pathway promotes the formation of a TRAF6-p62-aPKC complex required for NF-kappa-B activation, NFATc1 synthesis, and osteoclast differentiation.	14960283	Traf6;Prkci;Sqstm1	Mus musculus (Mouse);Mus musculus (Mouse);Mus musculus (Mouse)	None	TNF receptor-associated factor 6;Protein kinase C iota type;Sequestosome-1	None;Pkcl, aPKClambda;A170 STAP
3867	Xin-Cdh2-Ctnnb1-Ctnnd1 complex	Mouse	None	heart muscle	O70373;P15116;P30999;Q02248	22437;12558;12388;12387	MI:0006-anti bait coimmunoprecipitation	GO:0007155;GO:0030036	cell adhesion;actin cytoskeleton organization	34.07;42.04.03	cell adhesion;actin cytoskeleton	None	The authors found that the actin binding and bundling activity of mXinalpha was enhanced in the presence of beta-catenin.	17925400	Xirp1;Cdh2;Ctnnd1;Ctnnb1	Mus musculus (Mouse);Mus musculus (Mouse);Mus musculus (Mouse);Mus musculus (Mouse)	Xirp1 is involved in cardiac hypertrophy and cardiomyopathy (PMID:17766470).	Xin actin-binding repeat-containing protein 1;Cadherin-2;Catenin delta-1;Catenin beta-1	Cmya1 Xin;None;Catns Kiaa0384;Catnb
5227	p14-Mp1-Erk1/2 complex	Mouse	None	EpH4 cells	O88653;P63085;Q63844;Q9JHS3	56692;26413;26417;83409	MI:0029-cosedimentation through density gradients	GO:0000165;GO:0005886	MAPK cascade;plasma membrane	30.01.05.01.03;70.02	MAPKKK cascade;eukaryotic plasma membrane / membrane attached	None	None	11266467	Lamtor3;Mapk1;Mapk3;Lamtor2	Mus musculus (Mouse);Mus musculus (Mouse);Mus musculus (Mouse);Mus musculus (Mouse)	None	Ragulator complex protein LAMTOR3;Mitogen-activated protein kinase 1;Mitogen-activated protein kinase 3;Ragulator complex protein LAMTOR2	Map2k1ip1, Mapbp, Mapksp1;Erk2, Mapk, Prkm1;Erk1, Prkm3;Mapbpip, Robld3
5271	Kif3-cadherin-catenin complex	Mouse	None	None	P15116;P30999;P70188;Q02248;Q61771	12558;12388;16579;12387;16569	MI:0019- coimmunoprecipitation	GO:0007420	brain development	47.03.01.01.01	brain	None	None	15834408	Cdh2;Ctnnd1;Kifap3;Ctnnb1;Kif3b	Mus musculus (Mouse);Mus musculus (Mouse);Mus musculus (Mouse);Mus musculus (Mouse);Mus musculus (Mouse)	None	Cadherin-2;Catenin delta-1;Kinesin-associated protein 3;Catenin beta-1;Kinesin-like protein KIF3B	None;Catns Kiaa0384;Kap3;Catnb;None
5291	Cd3e-Nck1-Mink1 complex	Mouse	None	None	P22646;Q8BMV0;Q9JM52	12501;17973;50932	MI:0019- coimmunoprecipitation	GO:0035556	intracellular signal transduction	30.01	cellular signalling	None	None	15608642	Cd3e;Nck1;Mink1	Mus musculus (Mouse);Mus musculus (Mouse);Mus musculus (Mouse)	None	T-cell surface glycoprotein CD3 epsilon chain ;Putative uncharacterized protein;Misshapen-like kinase 1	;None;Map4k6 Mink
5365	Ripk2-Nod2 complex	Mouse	None	None	P58801;Q8K3Z0	192656;257632	MI:0019- coimmunoprecipitation	GO:0023052	signaling	30.01	cellular signalling	None	Nod2 binding to R2 and Rip2 expression are necessary for Nod2 to Induce ubiquitinylation of Nemo protein.	15620648	Ripk2;Nod2	Mus musculus (Mouse);Mus musculus (Mouse)	None	Receptor-interacting serine/threonine-protein kinase 2 ;Nucleotide-binding oligomerization domain-containing protein 2	;Card15
5493	Tmsb4x-Lims1-Ilk complex	Mouse	None	COS-1 cells, 10T1/2 cells, heart muscle	O55222;P20065;Q99JW4	16202;19241;110829	MI:0007-anti tag coimmunoprecipitation	GO:0016477;GO:0050896	cell migration;response to stimulus	34.05.01;36.25	cell migration;animal specific systemic sensing and response	None	The authors showed that the LIM domain protein PINCH and ILK, both of which are necessary for cell migration and survival, formed a complex with thymosin beta4 that resulted in phosphorylation of the survival kinase Akt. Treatment of adult mice with thymosin beta4 after coronary ligation resulted in increased phosphorylation of Akt in the heart, enhanced early myocyte survival and improved cardia…	15565145	Ilk;Tmsb4x;Lims1	Mus musculus (Mouse);Mus musculus (Mouse);Mus musculus (Mouse)	None	Integrin-linked protein kinase;Thymosin beta-4;LIM and senescent cell antigen-like-containing domain protein 1	None;Ptmb4 Tmsb4;Pinch1
5616	Hsp110-Hsc70-Hsp25 complex	Mouse	None	Colon-26 cells	P14602;P63017;Q61699	None;15481;15505	MI:0091- chromatography technologies	GO:0050821;GO:0006457	protein stabilization;protein folding	14.01	protein folding and stabilization	None	Mutational analysis indicate that Hsp25 and Hsp70 can interact with Hsp110 at different sites and that the association of Hsp110 with Hsp25 requires the peptide-binding domain of Hsp110.	10631312	Hspb1;Hspa8;Hsph1	Mus musculus (Mouse);Mus musculus (Mouse);Mus musculus (Mouse)	None	Heat shock protein beta-1 ;Heat shock cognate 71 kDa protein;Heat shock protein 105 kDa	Hsp25 Hsp27;Hsc70 Hsc73;Hsp105 Hsp110 Kiaa0201
5707	Abl1-Dok1-Nck1 complex	Mouse	Ternary complex (Abl1, Dok1, Nck1)	E9 mouse embryos	P00520;P97465;Q8BMV0	11350;13448;17973	MI:0019-coimmunoprecipitation	GO:0030036;GO:0001649	actin cytoskeleton organization;osteoblast differentiation	42.04.03;43.03.17	actin cytoskeleton;structural cell of tissue (fibroblast, osteoblast, etc.)	None	A signaling complex containing Abl, Dok1, and Nck may form in cells, and its formation is dependent on Abl activity and phosphorylation of Y361 of Dok1. Data suggest that c-Abl transduces signals to actin at the cell periphery by phosphorylating Y361 of Dok1 and recruiting Nck.	15148308	Abl1;Dok1;Nck1	Mus musculus (Mouse);Mus musculus (Mouse);Mus musculus (Mouse)	None	Tyrosine-protein kinase ABL1;Docking protein 1;Putative uncharacterized protein	Abl, c-Abl;Dok;None
5708	Dok1-Map4k4-Nck1-Rasa1 complex	Mouse	None	None	P97465;P97820;Q8BMV0;Q91YX7	13448;26921;17973;218397	MI:0019-coimmunoprecipitation	GO:0006468;GO:0007169;GO:0048013	protein phosphorylation;transmembrane receptor protein tyrosine kinase signaling pathway;ephrin receptor signaling pathway	14.07.03;30.05.01.12	modification by phosphorylation, dephosphorylation, autophosphorylation;transmembrane receptor protein tyrosine kinase signalling pathways	None	The recruitment of the Ste20 kinase NIK to phosphotyrosine-containing proteins by Nck is an important proximal step in the signaling cascade downstream of EphRs.	10669731	Dok1;Map4k4;Nck1;Rasa1	Mus musculus (Mouse);Mus musculus (Mouse);Mus musculus (Mouse);Mus musculus (Mouse)	None	Docking protein 1;Mitogen-activated protein kinase kinase kinase kinase 4;Putative uncharacterized protein;RAS p21 protein activator 1	Dok;Nik;None;None
5737	Multicomponent signaling complex, anti-CD40 stimulated (Birc2, Birc3, Cd40, Ikbkg, Map2k4, Map2k7, Map3k1, Traf2, Ube2n)	Mouse	None	Splenic B cells	O08863;O88522;P27512;P39429;P47809;P53349;P61089;Q62210;Q8CE90	11796;16151;21939;22030;26398;26401;93765;11797;26400	MI:0006-anti bait coimmunoprecipitation	GO:0000165;GO:0019724;GO:0030183	MAPK cascade;B cell mediated immunity;B cell differentiation	30.01.05.01.03;36.25.16.03.01;43.03.07.02.01.01	MAPKKK cascade;humoral response (B-cells);B-cell	None	With anti-CD40 as the immunoprecipitating antibody the complex included trace amounts of the MEKK1 substrates MKK4 and MKK7, furthermore it was shown that the amounts of most complex components declined between 10 and 30 min after stimulation. The results indicate that MAPK signaling, at least by CD40 and other TNFRs, follows a two-stage mechanism based on assembly of a multiprotein complex at th…	18635759	Birc3;Ikbkg;Cd40;Traf2;Map2k4;Map3k1;Ube2n;Birc2;Map2k7	Mus musculus (Mouse);Mus musculus (Mouse);Mus musculus (Mouse);Mus musculus (Mouse);Mus musculus (Mouse);Mus musculus (Mouse);Mus musculus (Mouse);Mus musculus (Mouse);Mus musculus (Mouse)	None	Baculoviral IAP repeat-containing protein 3;NF-kappa-B essential modulator;Tumor necrosis factor receptor superfamily member 5;TNF receptor-associated factor 2;Dual specificity mitogen-activated protein kinase kinase 4;Mitogen-activated protein kinase kinase kinase 1;Ubiquitin-conjugating enzyme E2 N;Baculoviral IAP repeat-containing protein 2;Dual specificity mitogen-activated protein kinase kin…	None;Nemo;Tnfrsf5;None;Jnkk1 Mek4 Mkk4 Prkmk4 Sek1 Serk1 Skk1;Mekk Mekk1;Blu;None;Mkk7
5947	Ksr1-Mek-Braf-Erk complex, EGF induced	Mouse	None	MEF cells	P28028;P31938;Q61097;Q63844	109880;26395;16706;26417	MI:0007-anti tag coimmunoprecipitation	GO:0000165	MAPK cascade	30.01.05.01.03	MAPKKK cascade	Since the authors did not specify Mek as well as Erk, we used isoform Mek1 and isoform ERK1, respectively	The authors found that the docking of activated ERK to the KSR1 complex accelerates the phosphorylation of these sites in response to growth factor treatment. As a functional consequence, phosphorylation of B-Raf and KSR1 on the S/TP sites disrupts the B-Raf/KSR1 interaction and promotes the release of KSR1 from the plasma membrane. Thus, the docking of activated ERK downregulates KSR1's scaffold…	19541618	Braf;Map2k1;Ksr1;Mapk3	Mus musculus (Mouse);Mus musculus (Mouse);Mus musculus (Mouse);Mus musculus (Mouse)	None	Serine/threonine-protein kinase B-raf;Dual specificity mitogen-activated protein kinase kinase 1;Kinase suppressor of Ras 1;Mitogen-activated protein kinase 3	B-raf;Mek1, Prkmk1;Ksr;Erk1, Prkm3
6214	Dock8-Wipf1-Was complex	Mouse	Dock8-Wip-Wasp complex	None	P70315;Q8C147;Q8K1I7	22376;76088;215280	MI:0019-coimmunoprecipitation	GO:0015629;GO:0042608;GO:0000910;GO:0001771;GO:0072678	actin cytoskeleton;T cell receptor binding;cytokinesis;immunological synapse formation;T cell migration	70.04.03;10.03.03	actin cytoskeleton;cytokinesis (cell division) /septum formation and hydrolysis	None	DOCK8-WIP-WASp complex links T cell receptors to the actin cytoskeleton. The WASp-interacting protein (WIP) bridges DOCK8 to WASp and actin in T cells. The guanine nucleotide exchange factor activity of DOCK8 is essential for the integrity of the subcortical actin cytoskeleton as well as for TCR-driven WASp activation, F-actin assembly, immune synapse formation, actin foci formation, mechanotrans…	27599296	Was;Dock8;Wipf1	Mus musculus (Mouse);Mus musculus (Mouse);Mus musculus (Mouse)	Wiskott-Aldrich syndrome (WAS) is associated with mutations in the WAS protein (WASp), which plays a critical role in the initiation of T cell receptor-driven (TCR-driven) actin polymerization. The clinical phenotype of WAS includes susceptibility to infection, allergy, autoimmunity, and malignancy and overlaps with the symptoms of dedicator of cytokinesis 8 (DOCK8) deficiency, suggesting that th…	Wiskott-Aldrich syndrome protein homolog;Dedicator of cytokinesis protein 8;WAS/WASL-interacting protein family member 1	Wasp;None;Waspip Wip
6240	PMCA1-alpha-1-syntrophin-NOS-1 complex	Mouse	Atp2b1-Snta1-Nos1 complex	cardiac muscle cells	G5E829;Q61234;Q9Z0J4	67972;20648;18125	MI:0019- coimmunoprecipitation	GO:0050999	regulation of nitric-oxide synthase activity	None	None	None	None	16735509	Atp2b1;Snta1;Nos1	Mus musculus (Mouse);Mus musculus (Mouse);Mus musculus (Mouse)	None	Plasma membrane calcium-transporting ATPase 1 ;Alpha-1-syntrophin;Nitric oxide synthase, brain	;Snt1;None
6241	PMCA4-alpha-1-syntrophin-NOS-1 complex	Mouse	Atp2b4-Snta1-Nos1 complex	cardiac muscle	Q61234;Q6Q477;Q9Z0J4	20648;381290;18125	MI:0019-coimmunoprecipitation	GO:0050999	regulation of nitric-oxide synthase activity	None	None	None	None	16735509	Snta1;Atp2b4;Nos1	Mus musculus (Mouse);Mus musculus (Mouse);Mus musculus (Mouse)	None	Alpha-1-syntrophin;Plasma membrane calcium-transporting ATPase 4;Nitric oxide synthase, brain	Snt1;None;None
6278	Cd22-Ship-Grb2-Shc complex	Mouse	None	B-lymphocytes; spleen	P35329;P98083;Q60631;Q9ES52	12483;20416;14784;16331	MI:0019- coimmunoprecipitation	GO:0090279	regulation of calcium ion import	None	None	None	None	10748054	Cd22;Shc1;Grb2;Inpp5d	Mus musculus (Mouse);Mus musculus (Mouse);Mus musculus (Mouse);Mus musculus (Mouse)	None	B-cell receptor CD22 ;SHC-transforming protein 1 ;Growth factor receptor-bound protein 2;Phosphatidylinositol 3,4,5-trisphosphate 5-phosphatase 1	Lyb-8 Siglec2;Shc ShcA;None;7a33 Ship Ship1
6326	Dystrophin complex (Dmd; Snta1)	Mouse	None	skeletal muscle	P11531;Q61234	13405;20648	MI:0019-coimmunoprecipitation	None	None	None	None	None	None	9214383	Dmd;Snta1	Mus musculus (Mouse);Mus musculus (Mouse)	None	Dystrophin;Alpha-1-syntrophin	None;Snt1
6328	Utrophin complex	Mouse	Sntb1-Utrn complex	skeletal muscle	E9Q6R7;Q99L88	22288;20649	MI:0019-coimmunoprecipitation	None	None	None	None	None	None	9214383	Utrn;Sntb1	Mus musculus (Mouse);Mus musculus (Mouse)	None	Utrophin;Beta-1-syntrophin	None;Snt2b1
6475	Dnm1l-Mff complex	Mouse	Drp1-Mff complex	None	Q6PCP5;Q8K1M6	75734;74006	MI:0027-cosedimentation	GO:0000266	mitochondrial fission	None	None	None	Residing in the cytosol as dimers and tetramers, Drp1 is recruited by receptors (Mff; Fis1; MiD51 and MiD49) on the mitochondrial outer membrane, where it further assembles into a helical ring that drives division via GTP-dependent constriction.	26446846	Mff;Dnm1l	Mus musculus (Mouse);Mus musculus (Mouse)	None	Mitochondrial fission factor;Dynamin-1-like protein	None;Drp1
6478	Dnm1l-Mief1 complex	Mouse	Drp1-MiD51 complex	None	Q8BGV8;Q8K1M6	239555;74006	MI:0027-cosedimentation	GO:0000266	mitochondrial fission	None	None	None	Residing in the cytosol as dimers and tetramers, Drp1 is recruited by receptors (Mff; Fis1; MiD51 and MiD49) on the mitochondrial outer membrane, where it further assembles into a helical ring that drives division via GTP-dependent constriction.	26446846	Mief1;Dnm1l	Mus musculus (Mouse);Mus musculus (Mouse)	None	Mitochondrial dynamics protein MID51;Dynamin-1-like protein	Mid51,Smcr7l;Drp1
6480	Ncam-Fgfr4 signaling complex	Mouse	Ncam-fibroblast-growth-factor receptor-4 signalling complex	Rip1Tag2 NCAM+/+ mice (model of pancreatic beta-cell carcinogenesis)	P05480;P06837;P13595;P15116;Q03142;Q60598;Q62077;Q8C180	20779;14432;17967;12558;14186;13043;18803;327826	MI:0019-coimmunoprecipitation	GO:0031175;GO:0007160	neuron projection development;cell-matrix adhesion	34.07.02	cell-matrix adhesion	None	N-CAM stimulates beta1-integrin-mediated cell-matrix adhesion by activating FGFR signalling.	20798051	Src;Gap43;Ncam1;Cdh2;Fgfr4;Cttn;Plcg1;Frs2	Mus musculus (Mouse);Mus musculus (Mouse);Mus musculus (Mouse);Mus musculus (Mouse);Mus musculus (Mouse);Mus musculus (Mouse);Mus musculus (Mouse);Mus musculus (Mouse)	None	Neuronal proto-oncogene tyrosine-protein kinase Src;Neuromodulin;Neural cell adhesion molecule 1;Cadherin-2;Fibroblast growth factor receptor 4;Src substrate cortactin;1-phosphatidylinositol 4,5-bisphosphate phosphodiesterase gamma-1;Fibroblast growth factor receptor substrate 2	pp60c-src;Basp2;Ncam;None;None;Ems1;Plcg-1;Frs2a
6543	Spg33-Rtn4 complex	Mouse	Zfyve27-Rtn4 complex; Protrudin-Reticulon4 complex	brain	Q3TXX3;Q99P72	319740;68585	MI:0004-affinity chromatography technologies	GO:0005783;GO:0071787;GO:0071788;GO:0016192	endoplasmic reticulum;endoplasmic reticulum tubular network assembly;endoplasmic reticulum tubular network maintenance;vesicle-mediated transport	70.07;20.09.07	endoplasmic reticulum;vesicular transport (Golgi network, etc.)	None	Protrudin is an integral membrane protein that regulates polarized vesicular trafficking in neurons. It possesses a hairpin domain and interacts with HSP-related proteins including myelin proteolipid protein 1 (SPG2), atlastin-1 (SPG3A), REEP1 (SPG31), REEP5 (similar to REEP1), Kif5A (SPG10), Kif5B, Kif5C, andreticulon 1, 3, and 4 (similar to reticulon 2, SPG12). Membrane topology analysis indica…	24668814	Zfyve27;Rtn4	Mus musculus (Mouse);Mus musculus (Mouse)	The protrudin gene (ZFYVE27) is mutated in a subset of human individuals with hereditary spastic paraplegia (HSP), and protrudin is therefore also referred to as spastic paraplegia 33 (SPG33). It is suggested that protrudin contributes to the regulation of ER morphology and function, and that its deregulation by mutation is a causative defect in HSP.	Protrudin;Reticulon-4	Spg33;Kiaa0886 Nogo
6593	Kinesin II complex (Kif3a-Kif3b-Kifap3)	Mouse	Kif3a-Kif3b-Kap3 complex	testis	P28741;P70188;Q61771	16568;16579;16569	MI:0019-coimmunoprecipitation	GO:0035720;GO:0005929	intraciliary anterograde transport;cilium	None	None	None	None	8710890	Kif3a;Kifap3;Kif3b	Mus musculus (Mouse);Mus musculus (Mouse);Mus musculus (Mouse)	None	Kinesin-like protein KIF3A;Kinesin-associated protein 3;Kinesin-like protein KIF3B	Kif3;Kap3;None
6672	Ank2-Kcnj11-Abcc8 complex	Mouse	Ankyrin-B-Kir6.2-SUR1 complex	cardiomyocites	Q61743;Q6PGE2;Q8C8R3	16514;20927;109676	MI:0019-coimmunoprecipitation	GO:0071805	potassium ion transmembrane transport	None	None	None	None	20610380	Kcnj11;Abcc8;Ank2	Mus musculus (Mouse);Mus musculus (Mouse);Mus musculus (Mouse)	None	ATP-sensitive inward rectifier potassium channel 11;Abcc8 protein;Ankyrin-2	Kir6.2;SUR1, Sur;None
6673	Foxo1-Yap1 complex	Mouse	None	cardiomyocytes	P46938;Q9R1E0	22601;56458	MI:0019-coimmunoprecipitation;MI:0096-pull down	GO:0006351;GO:0005634	transcription, DNA-templated;nucleus	11;70.10	TRANSCRIPTION;nucleus	None	None	24525530	Yap1;Foxo1	Mus musculus (Mouse);Mus musculus (Mouse)	None	Transcriptional coactivator YAP1;Forkhead box protein O1	Yap Yap65;Fkhr,Foxo1a
6674	Ank2-Kcnj11-Abcc9(splice variant 1) complex	Mouse	Ankyrin-2-Kir6.2-Sur2a complex	cardiomyocytes	P70170;Q61743;Q8C8R3	20928;16514;109676	MI:0019-coimmunoprecipitation	GO:0071805	potassium ion transmembrane transport	None	None	None	None	20610380	Abcc9;Kcnj11;Ank2	Mus musculus (Mouse);Mus musculus (Mouse);Mus musculus (Mouse)	None	ATP-binding cassette sub-family C member 9;ATP-sensitive inward rectifier potassium channel 11;Ankyrin-2	Sur2;Kir6.2;None
6774	Fhl1-Pdlim1-Gsn-Actn1 complex	Mouse	None	cardiac ventricle lysates	O70400;P13020;P97447;Q7TPR4	54132;227753;14199;109711	MI:0006-anti bait coimmunoprecipitation;MI:0416-fluorescence microscopy	None	None	None	None	None	Endogenous immunoprecipitation of the complex has been shown in wild type mouse and transgenic R9C cardiac ventricle lysates using anti-FHL1 antibody.	21246116	Pdlim1;Gsn;Fhl1;Actn1	Mus musculus (Mouse);Mus musculus (Mouse);Mus musculus (Mouse);Mus musculus (Mouse)	None	PDZ and LIM domain protein 1;Gelsolin;Four and a half LIM domains protein 1;Alpha-actinin-1	Clim1;Gsb;None;None
6776	Igfn1-Ky-Flnc complex	Mouse	None	C2C12 myotubes	Q3KNY0;Q8C8H8;Q8VHX6	226438;None;68794	MI:0019-coimmunoprecipitation	GO:0030018;GO:0045214	Z disc;sarcomere organization	None	None	None	Yeast two-hybrid, biochemical and immunofluorescence data support the notion that KY, IGFN1 and FLNC are part of a Z-band associated protein complex likely to provide structural support to the skeletal muscle sarcomere.	20206623	Igfn1;Ky;Flnc	Mus musculus (Mouse);Mus musculus (Mouse);Mus musculus (Mouse)	None	Immunoglobulin-like and fibronectin type III domain-containing protein 1;Kyphoscoliosis peptidase;Filamin-C	None;None;Abpl,Fln2
6867	Amfr-Vcp-Ngly1 complex	Mouse	Amfr\u2013p97\u2013PNGase complex	COS1 cells	Q01853;Q9JI78;Q9R049	269523;59007;23802	MI:0096-pull down	GO:0036503	ERAD pathway	None	None	None	None	16709668	Vcp;Ngly1;Amfr	Mus musculus (Mouse);Mus musculus (Mouse);Mus musculus (Mouse)	None	Transitional endoplasmic reticulum ATPase;Peptide-N(4)-(N-acetyl-beta-glucosaminyl)asparagine amidase;E3 ubiquitin-protein ligase AMFR	p97;PNGase;None
6868	Amfr-Vcp-Ubxn1 complex	Mouse	Amfr\u2013p97\u2013Y33K complex	COS1 cells	Q01853;Q922Y1;Q9R049	269523;225896;23802	MI:0096-pull down	GO:0036503	ERAD pathway	None	None	None	None	16709668	Vcp;Ubxn1;Amfr	Mus musculus (Mouse);Mus musculus (Mouse);Mus musculus (Mouse)	None	Transitional endoplasmic reticulum ATPase;UBX domain-containing protein 1;E3 ubiquitin-protein ligase AMFR	p97;D19Ertd721e, Saks1, Y33K;None
6870	Amfr-Vcp-Ubxn1-Ngly1-Rad23b complex	Mouse	Amfr-p97-Y33K-PNGase-Mhr23b complex	COS1 cells	P54728;Q01853;Q922Y1;Q9JI78;Q9R049	19359;269523;225896;59007;23802	MI:0096-pull down	GO:0036503	ERAD pathway	None	None	None	None	16709668	Rad23b;Vcp;Ubxn1;Ngly1;Amfr	Mus musculus (Mouse);Mus musculus (Mouse);Mus musculus (Mouse);Mus musculus (Mouse);Mus musculus (Mouse)	None	UV excision repair protein RAD23 homolog B;Transitional endoplasmic reticulum ATPase;UBX domain-containing protein 1;Peptide-N(4)-(N-acetyl-beta-glucosaminyl)asparagine amidase;E3 ubiquitin-protein ligase AMFR	Mhr23b;p97;D19Ertd721e, Saks1, Y33K;PNGase;None
6879	Dystrophin-glycoprotein complex (DGC)	Mouse	Dag1-Lats2-Sgcd-Yap1 complex	heart	P46938;P82347;Q62165;Q7TSJ6	22601;24052;13138;50523	MI:0007-anti tag coimmunoprecipitation	GO:0005886;GO:0035330	plasma membrane;regulation of hippo signaling	70.02	eukaryotic plasma membrane / membrane attached	None	None	28581498	Yap1;Sgcd;Dag1;Lats2	Mus musculus (Mouse);Mus musculus (Mouse);Mus musculus (Mouse);Mus musculus (Mouse)	DGC deficiency in humans results in muscular dystrophy, including the lethal Duchenne muscular dystrophy.	Transcriptional coactivator YAP1;Delta-sarcoglycan;Dystroglycan;Serine/threonine-protein kinase LATS2	Yap Yap65;None;Dag-1;None
6882	Periaxin complex	Mouse	None	Mouse lens membrane	A2AMT1;E9Q616;O55103;P20152;P26040;Q68FG2;Q6NVD9;Q810U4;Q8C8R3;Q9QXS1	12075;66395;19153;22352;22350;20743;107993;319504;109676;18810	MI:0004-affinity chromatography technologies;MI:0276-blue native page	GO:0061024;GO:0070309;GO:0007010;GO:0005886;GO:0005737	membrane organization;lens fiber cell morphogenesis;cytoskeleton organization;plasma membrane;cytoplasm	42.04;70.02;70.03	cytoskeleton/structural proteins;eukaryotic plasma membrane / membrane attached;cytoplasm	None	None	21745462	Bfsp1;Ahnak;Prx;Vim;Ezr;Sptbn2;Bfsp2;Nrcam;Ank2;Plec	Mus musculus (Mouse);Mus musculus (Mouse);Mus musculus (Mouse);Mus musculus (Mouse);Mus musculus (Mouse);Mus musculus (Mouse);Mus musculus (Mouse);Mus musculus (Mouse);Mus musculus (Mouse);Mus musculus (Mouse)	None	Filensin;AHNAK nucleoprotein (desmoyokin);Periaxin;Vimentin;Ezrin;Spectrin beta chain;Phakinin;Neuronal cell adhesion molecule;Ankyrin-2;Plectin	None;None;None;None;Vil2;Spnb3,mCG_8401;None;Kiaa0343;None;Plec1
6911	Frs2-Grb2-Sos1 complex	Mouse	None	NIH-3T3 cells, PC12 cells	Q60631;Q62245;Q8C180	14784;20662;327826	MI:0096-pull down	GO:0005886;GO:0000187;GO:0031175;GO:2000573	plasma membrane;activation of MAPK activity;neuron projection development;positive regulation of DNA biosynthetic process	70.02	eukaryotic plasma membrane / membrane attached	None	The Frs2 subunit is myristylated and this modification is essential for membrane localization, tyrosine phosphorylation, Grb2/Sos recruitment, and MAPK activation of the complex.	9182757	Grb2;Sos1;Frs2	Mus musculus (Mouse);Mus musculus (Mouse);Mus musculus (Mouse)	None	Growth factor receptor-bound protein 2;Son of sevenless homolog 1;Fibroblast growth factor receptor substrate 2	None;None;Frs2a
6924	Fak-Pde4d5-Rack1 complex	Mouse	Pde4d-Ptk2-Rack1 complex	squamous cell carcinomas (SCCs)	P34152;P68040;Q01063	14083;14694;238871	None	GO:0030010;GO:0034446;GO:0005925	establishment of cell polarity;substrate adhesion-dependent cell spreading;focal adhesion	None	None	None	Fak-Pde4d5-Rack1 complex is a \u2018direction-sensing\u2019 complex that acts to recruit specific components of the cAMP second-messenger system to nascent integrin adhesions and to the leading edge of polarizing cells.	20493699	Ptk2;Rack1;Pde4d	Mus musculus (Mouse);Mus musculus (Mouse);Mus musculus (Mouse)	None	Focal adhesion kinase 1;Receptor of activated protein C kinase 1;cAMP-specific 3',5'-cyclic phosphodiesterase 4D	Fadk Fak Fak1 Kiaa4203;Gnb2l1;None
6926	FAK-p120RasGAP-p190RhoGAP complex	Mouse	Ptk2-Rasa1-Rasgrf1 complex	mouse embryonic fibroblasts	E9PYG6;P27671;P34152	218397;19417;14083	MI:0019-coimmunoprecipitation	GO:1903689	regulation of wound healing, spreading of epidermal cells	None	None	None	None	19435801	Rasa1;Rasgrf1;Ptk2	Mus musculus (Mouse);Mus musculus (Mouse);Mus musculus (Mouse)	None	RAS p21 protein activator 1;Ras-specific guanine nucleotide-releasing factor 1;Focal adhesion kinase 1	None;Cdc25,Grf1;Fadk Fak Fak1 Kiaa4203
6938	c-Src immune complex	Mouse	None	LbetaT2 cells	P05213;P05480;P16054;P20444;P28867;P34152;P49817;P63085;P68369;Q01776;Q61097;Q63844;Q64727;Q8VI36	22143;20779;18754;18750;18753;14083;12389;26413;22142;14715;16706;26417;22330;19303	MI:0019-coimmunoprecipitation;MI:0416-fluorescence microscopy	GO:0016477;GO:0097210	cell migration;response to gonadotropin-releasing hormone	34.05.01	cell migration	None	The authors propose that the role of this complex is to sequester a pool of activated ERK1/2 in the cytosol for the phosphorylation of FAK and paxillin at focal adhesions.	19628583	Tuba1b;Src;Prkce;Prkca;Prkcd;Ptk2;Cav1;Mapk1;Tuba1a;Gnrhr;Ksr1;Mapk3;Vcl;Pxn	Mus musculus (Mouse);Mus musculus (Mouse);Mus musculus (Mouse);Mus musculus (Mouse);Mus musculus (Mouse);Mus musculus (Mouse);Mus musculus (Mouse);Mus musculus (Mouse);Mus musculus (Mouse);Mus musculus (Mouse);Mus musculus (Mouse);Mus musculus (Mouse);Mus musculus (Mouse);Mus musculus (Mouse)	None	Tubulin alpha-1B chain;Neuronal proto-oncogene tyrosine-protein kinase Src;Protein kinase C epsilon type;Protein kinase C alpha type;Protein kinase C delta type;Focal adhesion kinase 1;Caveolin-1;Mitogen-activated protein kinase 1;Tubulin alpha-1A chain;Gonadotropin-releasing hormone receptor;Kinase suppressor of Ras 1;Mitogen-activated protein kinase 3;Vinculin;Paxillin	Tuba2;pp60c-src;Pkce,Pkcea;Pkca;Pkcd;Fadk Fak Fak1 Kiaa4203;Cav;Erk2, Mapk, Prkm1;Tuba1;None;Ksr;Erk1, Prkm3;None;None
7226	Atxn1-Rora-Yap complex	Mouse	RORalpha\u2013Yap\u2013Atxn1 complex	None	P46938;P51448;P54254	22601;19883;20238	MI:0096-pull down	GO:0003713	transcription coactivator activity	None	None	None	None	29192206	Yap1;Rora;Atxn1	Mus musculus (Mouse);Mus musculus (Mouse);Mus musculus (Mouse)	None	Transcriptional coactivator YAP1;Nuclear receptor ROR-alpha;Ataxin-1	Yap Yap65;Nr1f1,Rzra;Sca1
7245	Hdac1-Ino80-Kdm1a-Phb2-Rbp1-Taf5 complex	Mouse	None	None	O09106;O35129;Q00915;Q6ZPV2;Q6ZQ88;Q8C092	433759;12034;19659;68142;99982;226182	MI:0096-pull down	GO:0060260	regulation of transcription initiation from RNA polymerase II promoter	None	None	None	None	26487680	Hdac1;Phb2;Rbp1;Ino80;Kdm1a;Taf5	Mus musculus (Mouse);Mus musculus (Mouse);Mus musculus (Mouse);Mus musculus (Mouse);Mus musculus (Mouse);Mus musculus (Mouse)	None	Histone deacetylase 1;Prohibitin-2;Retinol-binding protein 1;DNA helicase INO80;Lysine-specific histone demethylase 1A;Transcription initiation factor TFIID subunit 5	None;Bap,Bcap37,Rea;Crbpi;Inoc1,Kiaa1259;Aof2,Kiaa0601,Lsd1;None
7257	Abl1-Abl2-Crk-Unc119 complex	Mouse	None	3T3 cells	P00520;Q4JIM5;Q64010;Q9Z2R6	11350;None;12928;22248	MI:0019-coimmunoprecipitation	GO:0100002	negative regulation of protein kinase activity by protein phosphorylation	None	None	None	None	19381274	Abl1;Abl2;Crk;Unc119	Mus musculus (Mouse);Mus musculus (Mouse);Mus musculus (Mouse);Mus musculus (Mouse)	None	Tyrosine-protein kinase ABL1;Abelson tyrosine-protein kinase 2;Adapter molecule crk;Protein unc-119 homolog A	Abl, c-Abl;Arg;Crko;Unc119h
7280	Bin1-Dnm1-Ehbp1 complex	Mouse	EHBP1L1\u2013Bin1\u2013dynamin complex	None	O08539;P39053;Q69ZW3	30948;13429;216565	MI:0096-pull down	None	None	None	None	None	None	26833786	Bin1;Dnm1;Ehbp1	Mus musculus (Mouse);Mus musculus (Mouse);Mus musculus (Mouse)	None	Myc box-dependent-interacting protein 1;Dynamin-1;EH domain-binding protein 1	Amphl,Sh3p9;Dnm, Kiaa4093;Kiaa0903
7350	Aip1-Ire1-Traf2, ER stress induced complex	Mouse	None	None	P39429;Q3UHC7;Q9EQY0	22030;69601;26918	MI:0019-coimmunoprecipitation	GO:0034976	response to endoplasmic reticulum stress	None	None	None	None	18281285	Traf2;Dab2ip;Ern1	Mus musculus (Mouse);Mus musculus (Mouse);Mus musculus (Mouse)	None	TNF receptor-associated factor 2;Disabled homolog 2-interacting protein;Serine/threonine-protein kinase/endoribonuclease IRE1	None;Kiaa1743;Ire1
7360	Kdm1a-Plod2 complex	Mouse	None	None	Q6ZQ88;Q9R0B9	99982;26432	MI:0019-coimmunoprecipitation	GO:0010692;GO:0070170	regulation of alkaline phosphatase activity;regulation of tooth mineralization	None	None	None	None	29656462	Kdm1a;Plod2	Mus musculus (Mouse);Mus musculus (Mouse)	None	Lysine-specific histone demethylase 1A;Procollagen-lysine,2-oxoglutarate 5-dioxygenase 2	Aof2,Kiaa0601,Lsd1;None
7484	Abca1-Apoa1-Snta1 complex	Mouse	None	Macrophage cell lines	P41233;Q00623;Q61234	11303;11806;20648	MI:0019-coimmunoprecipitation	None	None	None	None	None	The ABCA1-syntrophin protein complex is not essential for ABCA1 macrophage lipid efflux but does directly interact with apoA-I and can modulate the pool of cell surface ABCA1 stabilized by apoA-I (PMID:26506427).	26506427	Abca1;Apoa1;Snta1	Mus musculus (Mouse);Mus musculus (Mouse);Mus musculus (Mouse)	None	ATP-binding cassette sub-family A member 1;Apolipoprotein A-I;Alpha-1-syntrophin	Abc1;None;Snt1
