# Supplementary material for: Quantitative Phosphoproteomics Reveals System-Wide Phosphorylation Network Altered by Spry in Mouse Mammary Stromal Fibroblasts
Source: Int J Mol Sci. 2019 Oct 30;20(21):5400. doi: 10.3390/ijms20215400 (PMC6862705; doi:10.3390/ijms20215400)
Supplement: Supplementary file 1 [file ijms-20-05400-s001.zip › Table S6 Regulated phosphoproteins in the proteome analysis.xlsx]

## Sheet: regPhosListInTotal
Protein.names	logFC	AveExpr	t	P.Value	adj.P.Val	B	regulation
MARCKS	-0.360688	-1.18819	-5.87282	8.59155e-05	0.00431629	1.67739	not_regulated
NAV1	-0.293019	-0.257339	-9.52415	7.78106e-07	0.00020147	6.35855	not_regulated
TPM1	-0.247896	1.02401	-1.98752	0.0709367	0.238892	-4.97573	not_regulated
GJA1	-0.232874	-2.25319	-4.44944	0.000856557	0.0188443	-0.6493	not_regulated
OXR1	-0.23036	0.391196	-3.89333	0.00226247	0.0322297	-1.62751	not_regulated
PBXIP1	-0.228047	0.962658	-6.76493	2.34643e-05	0.00205145	2.98619	not_regulated
PALLD	-0.196598	1.71102	-6.4047	3.91197e-05	0.00281987	2.47168	not_regulated
VCL	-0.17051	4.18775	-4.96827	0.00035856	0.0116049	0.231364	not_regulated
ERBB2	-0.166059	-1.76114	-3.76632	0.00283787	0.0368813	-1.8547	not_regulated
NFIB	-0.156347	-1.21421	-2.79801	0.0165357	0.106423	-3.59768	not_regulated
NOL8	-0.151613	-0.430234	-1.59397	0.137748	0.348879	-5.56516	not_regulated
EFS	-0.143582	-0.0238809	-4.12017	0.00151574	0.0257026	-1.22485	not_regulated
RIOK3	-0.132774	-0.177201	-2.68993	0.0201493	0.120253	-3.78921	not_regulated
KIF13B	-0.126217	0.821867	-3.29316	0.0066797	0.0627639	-2.70767	not_regulated
TGFBR2	-0.123623	0.609236	-4.23913	0.00123144	0.0233022	-1.01559	not_regulated
MAP1B	-0.120335	2.32781	-3.47992	0.00475553	0.0502578	-2.37026	not_regulated
AKAP12	-0.120195	2.53308	-4.18881	0.00134426	0.0243269	-1.10394	not_regulated
CFAP36	-0.116703	-0.920152	-3.20284	0.00787768	0.068695	-2.87083	not_regulated
HMGN1	-0.11481	0.811799	-2.45049	0.031147	0.149453	-4.2071	not_regulated
SQSTM1	-0.113582	-0.265991	-2.55738	0.0256568	0.134205	-4.02183	not_regulated
SORBS1	-0.112603	-1.65986	-3.36437	0.00586664	0.0573211	-2.57898	not_regulated
HSPB1	-0.112297	-0.222572	-2.25685	0.0441215	0.179961	-4.5362	not_regulated
FAM13B	-0.111329	0.192484	-2.4424	0.0316066	0.150531	-4.22104	not_regulated
RSF1	-0.110385	0.595738	-3.46073	0.00492395	0.0514892	-2.4049	not_regulated
ARHGEF12	-0.108624	0.439453	-3.99856	0.00187751	0.028596	-1.44018	not_regulated
AHDC1	-0.105114	-0.0509027	-1.98917	0.0707335	0.238566	-4.97312	not_regulated
SLC4A4	-0.100421	0.336482	-3.13256	0.00895857	0.0737275	-2.99768	not_regulated
EIF4EBP1	-0.0969098	-0.988818	-2.50362	0.0282887	0.14234	-4.11529	not_regulated
HDAC4	-0.0952686	-0.789106	-1.68072	0.11946	0.320401	-5.44172	not_regulated
ASPSCR1	-0.0945017	-0.136848	-2.2645	0.0435229	0.178656	-4.52338	not_regulated
FLNC	-0.093773	3.71106	-3.43183	0.00518926	0.0532798	-2.4571	not_regulated
RPS6	-0.0936688	1.58981	-0.967657	0.352914	0.588251	-6.31329	not_regulated
MAF1	-0.0930429	-2.66101	-0.968751	0.352391	0.588251	-6.31224	not_regulated
ARHGAP42	-0.09217	0.128088	-2.91273	0.0134015	0.0938804	-3.39291	not_regulated
MICAL3	-0.0918529	-0.046096	-2.47765	0.0296525	0.145725	-4.16024	not_regulated
ARHGAP17	-0.0908856	-0.964761	-2.58683	0.0243179	0.131668	-3.97039	not_regulated
CDKN2AIP	-0.0903643	-1.31108	-1.59882	0.136666	0.347251	-5.55838	not_regulated
KIFAP3	-0.0887648	-0.0676364	-2.39278	0.0345693	0.157138	-4.30613	not_regulated
RAB3IP	-0.0886016	0.0830382	-1.58048	0.140802	0.353819	-5.584	not_regulated
SERINC3	-0.0872741	0.757795	-2.87588	0.0143377	0.0975948	-3.45882	not_regulated
PIKFYVE	-0.0850211	0.335631	-2.48374	0.0293271	0.144812	-4.14971	not_regulated
NUCKS1	-0.0828702	-0.275984	-1.58932	0.138795	0.350788	-5.57167	not_regulated
MAPK3	-0.0826209	0.389023	-2.42683	0.0325084	0.152265	-4.24779	not_regulated
RPL24	-0.0823714	1.17357	-1.17623	0.263024	0.49704	-6.09545	not_regulated
MAP2K2	-0.0805195	-0.1307	-1.88463	0.0847143	0.264991	-5.13666	not_regulated
PPFIBP1	-0.0798389	1.97612	-2.50689	0.0281213	0.141886	-4.10962	not_regulated
ADD3	-0.076735	0.353158	-1.90862	0.0812986	0.258283	-5.09953	not_regulated
TNS1	-0.0766788	1.72293	-2.36168	0.0365613	0.162462	-4.35918	not_regulated
GDA	-0.0747348	1.49599	-2.62834	0.0225466	0.126747	-3.89765	not_regulated
NFIX	-0.0741486	-1.1719	-0.924707	0.373913	0.604801	-6.35372	not_regulated
NELFA	-0.0725573	-1.38433	-1.26905	0.229241	0.464135	-5.98777	not_regulated
USP5	-0.0683718	1.8238	-2.41406	0.0332674	0.153714	-4.26971	not_regulated
TBCK	-0.0675704	0.989366	-1.36955	0.196698	0.427427	-5.8643	not_regulated
SASH1	-0.0675408	0.0924179	-1.49844	0.160671	0.382609	-5.69625	not_regulated
HSPB8	-0.0667702	-0.153555	-2.16649	0.0518156	0.197075	-4.68631	not_regulated
CGNL1	-0.0653819	-0.883736	-1.72689	0.110631	0.307627	-5.3744	not_regulated
PLCG1	-0.0649205	0.947434	-2.21417	0.04761	0.186838	-4.60741	not_regulated
PALM	-0.0610628	0.364573	-1.23804	0.240119	0.475575	-6.02445	not_regulated
YAP1	-0.0609856	-0.00422169	-1.75098	0.10626	0.30107	-5.33886	not_regulated
AHNAK	-0.0580003	6.55808	-1.97009	0.0731146	0.243184	-5.00329	not_regulated
ARHGEF2	-0.0579547	1.7238	-1.69151	0.117342	0.317771	-5.42608	not_regulated
AHCTF1	-0.0572559	-0.278417	-1.26501	0.230635	0.465977	-5.99259	not_regulated
MTCL1	-0.0567555	-1.8796	-0.569705	0.579719	0.767886	-6.62441	not_regulated
CRTC3	-0.0558623	0.910171	-1.23891	0.239806	0.475096	-6.02342	not_regulated
EI24	-0.0546343	-0.378321	-0.881454	0.395929	0.622901	-6.39284	not_regulated
TBC1D9B	-0.053589	1.14285	-1.74483	0.10736	0.301823	-5.34795	not_regulated
COG3	-0.0535333	0.979589	-1.74671	0.107023	0.301823	-5.34518	not_regulated
BOLA1	-0.0525147	-0.292531	-1.15754	0.27028	0.506408	-6.11637	not_regulated
ZFYVE16	-0.0519038	0.327345	-1.5321	0.152246	0.369873	-5.65067	not_regulated
TPD52	-0.0516685	-0.336489	-0.825984	0.425439	0.645493	-6.44061	not_regulated
ATXN2	-0.0510256	-0.205611	-0.85978	0.40729	0.631332	-6.41183	not_regulated
UBXN6	-0.0505321	0.69152	-1.60227	0.135898	0.346539	-5.55353	not_regulated
GORASP1	-0.0501763	-0.0178175	-0.884956	0.394114	0.620415	-6.38974	not_regulated
CDKN1B	-0.0499135	-1.46381	-0.625739	0.543575	0.742162	-6.58956	not_regulated
ARFGEF2	-0.0487039	1.93537	-2.02061	0.0669665	0.230897	-4.92308	not_regulated
ARHGAP31	-0.0479114	-0.944073	-0.690001	0.503734	0.705899	-6.54587	not_regulated
EVI5L	-0.045012	-0.609562	-1.15955	0.269492	0.505397	-6.11413	not_regulated
GIGYF2	-0.0433017	0.55828	-1.26863	0.229385	0.464151	-5.98827	not_regulated
AKAP9	-0.0432316	0.316986	-1.61866	0.132309	0.341512	-5.53045	not_regulated
MAGED2	-0.0416561	1.05979	-1.04932	0.315354	0.554009	-6.23215	not_regulated
GGA2	-0.0416249	0.782616	-1.45796	0.171328	0.395943	-5.75015	not_regulated
SOS1	-0.0411588	1.18762	-0.953716	0.359636	0.592471	-6.32658	not_regulated
STK3	-0.0398523	0.890217	-1.26448	0.230819	0.466068	-5.99322	not_regulated
NUFIP2	-0.0394842	1.41081	-1.30919	0.215755	0.449958	-5.9393	not_regulated
ADD1	-0.0394126	0.834353	-0.789406	0.445675	0.664074	-6.47059	not_regulated
SZT2	-0.0384546	-1.98519	-0.652559	0.526733	0.727536	-6.57181	not_regulated
GOLGB1	-0.0383471	3.49739	-1.55217	0.147404	0.363354	-5.62317	not_regulated
WDFY3	-0.0357449	0.516801	-1.1951	0.255858	0.491563	-6.07408	not_regulated
R3HDM1	-0.0348991	-1.17337	-0.620417	0.546952	0.744457	-6.593	not_regulated
TRIM56	-0.0340884	0.378168	-1.28287	0.224522	0.45858	-5.97121	not_regulated
DNM1L	-0.0331615	2.00827	-1.04628	0.316699	0.554912	-6.23527	not_regulated
BMP2K	-0.0291007	-0.29056	-0.577421	0.574667	0.765244	-6.61979	not_regulated
TNKS1BP1	-0.0281217	1.54013	-0.798659	0.440498	0.659866	-6.46312	not_regulated
LMNB1	-0.0281186	1.81317	-1.04302	0.318143	0.555431	-6.2386	not_regulated
FLNA	-0.026062	4.67284	-1.07938	0.302303	0.540532	-6.20091	not_regulated
ATP6V0A2	-0.0239653	-0.306136	-0.596986	0.561962	0.755116	-6.60783	not_regulated
SPTBN1	-0.0238992	4.50678	-0.848914	0.413067	0.635604	-6.42119	not_regulated
BRD8	-0.0234578	-0.00874209	-0.58182	0.571797	0.763568	-6.61713	not_regulated
AAK1	-0.0234275	0.105398	-0.681661	0.508805	0.710343	-6.55176	not_regulated
DAB2IP	-0.02332	-0.192244	-0.429834	0.675175	0.830879	-6.69776	not_regulated
SHC1	-0.0231568	0.453834	-0.678677	0.510626	0.712295	-6.55385	not_regulated
CAMSAP2	-0.0230905	1.07553	-0.775313	0.453636	0.66883	-6.48182	not_regulated
PPP2R5E	-0.0225973	-0.0883244	-0.579187	0.573514	0.764685	-6.61873	not_regulated
MINPP1	-0.0202724	0.140981	-0.54291	0.597446	0.778708	-6.63998	not_regulated
ANKS1	-0.0185847	0.504381	-0.625694	0.543603	0.742162	-6.58959	not_regulated
KIF1A	-0.0182432	0.8102	-0.667366	0.517566	0.71855	-6.56171	not_regulated
SMCR8	-0.0180107	-0.755503	-0.542733	0.597564	0.778708	-6.64008	not_regulated
RPRD2	-0.017996	-0.787458	-0.411086	0.688485	0.838741	-6.70609	not_regulated
SNTB2	-0.0170804	-0.135118	-0.573965	0.576927	0.766457	-6.62186	not_regulated
EFR3A	-0.0158836	0.36185	-0.556639	0.588329	0.773773	-6.63209	not_regulated
RANBP2	-0.014441	3.11474	-0.419764	0.68231	0.835386	-6.70228	not_regulated
FAM114A2	-0.0124655	1.00446	-0.390886	0.70295	0.846407	-6.71466	not_regulated
KIF3B	-0.0120785	-0.27629	-0.26472	0.79586	0.897309	-6.7586	not_regulated
DBNL	-0.0118767	0.62076	-0.442602	0.666175	0.824695	-6.69189	not_regulated
MAP7D1	-0.0107075	0.861067	-0.424672	0.678829	0.833189	-6.70009	not_regulated
TACC2	-0.0101843	1.73567	-0.358516	0.726383	0.858499	-6.72751	not_regulated
FNTB	-0.00974757	-0.619753	-0.317537	0.756467	0.875084	-6.74223	not_regulated
CLASP1	-0.00972684	1.61539	-0.354659	0.729195	0.85986	-6.72897	not_regulated
CTR9	-0.00954426	0.839159	-0.200277	0.844724	0.921123	-6.77459	not_regulated
FRMD6	-0.00948625	-0.924569	-0.205239	0.840935	0.91932	-6.77352	not_regulated
ST5	-0.00944261	-0.718401	-0.267099	0.794072	0.896066	-6.75793	not_regulated
TRIP12	-0.00849924	1.50592	-0.307468	0.763925	0.879227	-6.74557	not_regulated
MTM1	-0.00832102	-0.364584	-0.197095	0.847156	0.922292	-6.77527	not_regulated
SRPK2	-0.00814076	-0.0620152	-0.20023	0.84476	0.921123	-6.7746	not_regulated
SLC2A13	-0.00765995	-2.08584	-0.0840632	0.934436	0.967045	-6.79228	not_regulated
REPS1	-0.00727724	-0.715684	-0.141137	0.890177	0.94383	-6.7854	not_regulated
ANAPC1	-0.00704835	0.701622	-0.242484	0.81263	0.906408	-6.76461	not_regulated
PRPF31	-0.00692708	0.324587	-0.241332	0.813501	0.906963	-6.76491	not_regulated
HNRNPAB	-0.00656649	1.0807	-0.174477	0.864492	0.930897	-6.77976	not_regulated
ARAF	-0.00655051	-0.221441	-0.190206	0.852428	0.924253	-6.7767	not_regulated
RANBP1	-0.00619797	1.2784	-0.22307	0.827352	0.913035	-6.76944	not_regulated
NUP153	-0.00616837	0.28414	-0.154127	0.880153	0.938123	-6.78334	not_regulated
TOP2B	-0.00599677	2.55356	-0.243502	0.81186	0.905924	-6.76435	not_regulated
NUMA1	-0.00593389	1.96632	-0.22557	0.825452	0.91277	-6.76884	not_regulated
STAT5A	-0.00559789	0.491073	-0.136711	0.893598	0.945195	-6.78605	not_regulated
LEO1	-0.00495953	-0.0381154	-0.0796283	0.937887	0.968383	-6.79267	not_regulated
NUP35	-0.0041595	-0.43162	-0.108676	0.915312	0.958301	-6.78974	not_regulated
SLC12A6	-0.00401323	-0.720795	-0.146421	0.886097	0.941518	-6.78458	not_regulated
ARHGAP5	-0.00388342	0.868378	-0.134454	0.895343	0.945779	-6.78638	not_regulated
KLHL9	-0.00381946	-0.0469508	-0.134181	0.895554	0.945854	-6.78642	not_regulated
PAK2	-0.00259877	1.01995	-0.0897227	0.930035	0.964957	-6.79175	not_regulated
CALD1	-0.00230315	-0.2183	-0.0541673	0.957722	0.979091	-6.7945	not_regulated
RAB3IL1	-0.0021269	0.517826	-0.0531906	0.958483	0.979091	-6.79455	not_regulated
SPAG9	-0.00204547	0.90424	-0.0607895	0.952559	0.977049	-6.79409	not_regulated
CAST	-0.00170344	1.33311	-0.0583775	0.954439	0.977927	-6.79424	not_regulated
SNTA1	-0.00134735	1.04886	-0.0525008	0.959021	0.979091	-6.79459	not_regulated
MTA1	-0.000196353	-0.656846	-0.00435413	0.9966	0.998082	-6.79606	not_regulated
ZYX	0.000629684	0.588418	0.0207499	0.983797	0.990566	-6.79584	not_regulated
IVNS1ABP	0.00115778	0.987893	0.0369484	0.971153	0.985488	-6.79534	not_regulated
FMR1	0.00117306	1.95266	0.044957	0.964905	0.981674	-6.79499	not_regulated
AP2M1	0.00151125	1.66839	0.0521257	0.959313	0.979241	-6.79461	not_regulated
DCLK1	0.00296295	1.61841	0.105221	0.917994	0.959469	-6.79014	not_regulated
DCAF6	0.00418105	0.762525	0.100718	0.92149	0.960587	-6.79063	not_regulated
UTRN	0.00434429	2.9242	0.1839	0.85726	0.927109	-6.77796	not_regulated
CCNE1	0.00485216	0.755258	0.121404	0.905444	0.95301	-6.78817	not_regulated
SEC16A	0.00534445	1.70801	0.207927	0.838884	0.918569	-6.77293	not_regulated
DNTTIP1	0.00552933	0.328262	0.180723	0.859697	0.928295	-6.77858	not_regulated
ADAM17	0.00581476	-0.275486	0.222813	0.827548	0.913035	-6.7695	not_regulated
PPME1	0.00689415	1.98819	0.262627	0.797434	0.898314	-6.75919	not_regulated
PDLIM1	0.00696404	0.919567	0.236643	0.817052	0.908705	-6.76611	not_regulated
PNN	0.00725787	0.566862	0.206803	0.839741	0.918897	-6.77318	not_regulated
DPYSL3	0.00729412	2.34935	0.231406	0.821021	0.910817	-6.76742	not_regulated
IWS1	0.00801231	-0.944877	0.244133	0.811382	0.905541	-6.76419	not_regulated
BIRC6	0.00846691	1.62826	0.298988	0.770226	0.882243	-6.74831	not_regulated
CDV3	0.0088692	-0.977254	0.152335	0.881534	0.939002	-6.78364	not_regulated
GOLGA5	0.0100615	1.18826	0.383964	0.707935	0.849825	-6.7175	not_regulated
MAP2K4	0.0104684	0.684503	0.239392	0.81497	0.907922	-6.76541	not_regulated
STAT5B	0.0105964	-0.619348	0.247277	0.809007	0.905093	-6.76336	not_regulated
DYNC1I2	0.0110767	0.15852	0.346321	0.735288	0.862663	-6.73208	not_regulated
DPYSL2	0.0118744	1.75805	0.430395	0.674779	0.830763	-6.69751	not_regulated
DYNC1LI1	0.0123825	1.39791	0.346873	0.734884	0.862339	-6.73187	not_regulated
SERBP1	0.0131071	1.79989	0.355986	0.728227	0.85917	-6.72847	not_regulated
TMEM115	0.0131821	-2.71399	0.105832	0.917519	0.95927	-6.79007	not_regulated
F11R	0.0132613	-0.120334	0.321156	0.753791	0.874065	-6.741	not_regulated
SRRM1	0.0136354	-0.660708	0.287627	0.778695	0.887451	-6.75186	not_regulated
HAUS6	0.0138006	-0.11765	0.28424	0.781225	0.88838	-6.75289	not_regulated
EDC4	0.0161404	1.02614	0.621646	0.546171	0.743995	-6.59221	not_regulated
NCL	0.017404	3.80926	0.512337	0.618008	0.793592	-6.65687	not_regulated
BRMS1L	0.0185405	-2.2938	0.203199	0.842492	0.920276	-6.77396	not_regulated
LARP6	0.0196501	0.572505	0.452769	0.659048	0.819198	-6.68709	not_regulated
KANK2	0.0197599	1.86221	0.755295	0.465099	0.676987	-6.49746	not_regulated
ARL14EP	0.0202884	-0.778392	0.398119	0.697756	0.843926	-6.71164	not_regulated
NOP56	0.0203707	2.1047	0.371982	0.716598	0.854283	-6.7223	not_regulated
PTK2	0.0204113	-0.248844	0.699957	0.497722	0.702734	-6.53874	not_regulated
NAB2	0.0204534	-0.412955	0.447049	0.663054	0.822401	-6.6898	not_regulated
PPP1R18	0.0210287	0.256959	0.791527	0.444486	0.663446	-6.46889	not_regulated
ZMYND8	0.0216599	0.35817	0.521206	0.612007	0.789449	-6.65206	not_regulated
CCT2	0.0220052	2.86385	0.855959	0.409315	0.633005	-6.41513	not_regulated
KAT7	0.0225259	-1.28295	0.706262	0.493936	0.69989	-6.53418	not_regulated
TLN1	0.0239673	4.59141	1.00021	0.337572	0.575213	-6.2816	not_regulated
NDC1	0.0249873	-1.29681	0.481143	0.639343	0.806743	-6.67314	not_regulated
MAP1A	0.025296	1.98978	1.02397	0.326683	0.563906	-6.25792	not_regulated
ARHGEF17	0.0253991	-0.201603	0.618339	0.548274	0.745243	-6.59434	not_regulated
WIPF1	0.0260832	-0.315357	1.01263	0.331849	0.56961	-6.26929	not_regulated
SNX7	0.0264388	-0.316033	0.474486	0.643941	0.809291	-6.67649	not_regulated
ARHGAP23	0.0275083	-0.755208	0.547353	0.594488	0.777626	-6.63744	not_regulated
EIF3C	0.0280674	1.67262	1.0034	0.336094	0.574406	-6.27845	not_regulated
THRAP3	0.0292876	0.560527	0.627893	0.542211	0.741903	-6.58816	not_regulated
NUCB2	0.030013	0.832114	0.846657	0.414274	0.636256	-6.42312	not_regulated
PIK3C2A	0.0301271	1.13892	0.959324	0.356921	0.590777	-6.32126	not_regulated
EPS15L1	0.0301429	0.838943	0.884887	0.39415	0.620415	-6.3898	not_regulated
NCOR2	0.0308856	0.514446	0.945384	0.363697	0.595285	-6.33445	not_regulated
ATXN2L	0.0323039	0.291497	1.22578	0.244531	0.480076	-6.03875	not_regulated
HGSNAT	0.0328157	-2.2872	0.693791	0.50144	0.704738	-6.54316	not_regulated
AFTPH	0.0339598	-2.03595	0.497625	0.628027	0.8001	-6.66467	not_regulated
PLEKHM1	0.0344669	0.247023	0.85379	0.410468	0.633167	-6.417	not_regulated
SNX2	0.034467	0.814366	0.866996	0.403483	0.628616	-6.40556	not_regulated
TMEM209	0.0355031	-2.58046	0.481296	0.639237	0.806743	-6.67306	not_regulated
SMARCA5	0.0367012	1.64658	1.17598	0.263123	0.49704	-6.09574	not_regulated
RRP15	0.0367898	-0.0533869	1.21184	0.249626	0.485338	-6.05488	not_regulated
RTN4	0.0368845	1.49394	1.08421	0.300245	0.538102	-6.19583	not_regulated
HOMER3	0.0371297	0.624717	1.2896	0.222254	0.456493	-5.9631	not_regulated
TMOD3	0.0372815	1.4501	1.39169	0.190068	0.419805	-5.83619	not_regulated
NPHP3	0.0378426	-1.45361	0.595812	0.56272	0.755531	-6.60855	not_regulated
MYEF2	0.0393551	0.48075	1.00481	0.335443	0.573585	-6.27705	not_regulated
PELP1	0.0396782	0.266436	1.27353	0.227703	0.462164	-5.98242	not_regulated
RFTN1	0.0400548	-0.415679	1.13468	0.279361	0.516522	-6.14158	not_regulated
DBR1	0.0412198	-1.48042	0.509975	0.619611	0.794554	-6.65814	not_regulated
YEATS2	0.0432292	-1.34262	0.859036	0.407684	0.631652	-6.41248	not_regulated
SF3B1	0.0440815	1.86157	1.44799	0.174043	0.400431	-5.76327	not_regulated
IK	0.0443108	0.413772	1.1044	0.291752	0.529258	-6.17437	not_regulated
LIMA1	0.0451813	2.07081	1.43624	0.177293	0.404725	-5.77867	not_regulated
KDM1A	0.0462513	-0.288252	1.20485	0.252215	0.486927	-6.06293	not_regulated
AKT1S1	0.0462855	-0.889108	1.26151	0.231848	0.466886	-5.99675	not_regulated
RB1CC1	0.0467247	0.245625	0.750921	0.467627	0.679195	-6.50082	not_regulated
TTC3	0.0470394	-2.19874	0.970963	0.351334	0.58804	-6.31011	not_regulated
CLUH	0.0482629	1.37751	1.59836	0.136768	0.347312	-5.55903	not_regulated
FLNB	0.0484753	4.25215	1.92255	0.0793732	0.255299	-5.07786	not_regulated
ZCCHC8	0.0488015	-0.0793018	1.45395	0.172418	0.397916	-5.75544	not_regulated
CLIP1	0.0493006	1.37872	1.55907	0.145772	0.360786	-5.61367	not_regulated
SCRIB	0.0497081	-1.16019	1.18782	0.258603	0.493807	-6.08235	not_regulated
SCAF11	0.050314	-1.52651	0.949192	0.361837	0.593539	-6.33086	not_regulated
SYDE1	0.0503393	-0.783237	1.25366	0.23459	0.470019	-6.00606	not_regulated
ANK2	0.0517863	0.608033	1.50301	0.159505	0.381045	-5.6901	not_regulated
TWF1	0.0526254	0.768991	1.37859	0.19397	0.424223	-5.85287	not_regulated
PRRC2A	0.0537129	-0.042673	1.7161	0.11264	0.311415	-5.39023	not_regulated
TRIO	0.0542643	0.235033	1.54418	0.149314	0.366827	-5.63414	not_regulated
NCOA7	0.0543088	-0.329249	0.723673	0.483574	0.693113	-6.5214	not_regulated
ELAC2	0.0550784	-0.448647	1.25273	0.234914	0.470438	-6.00715	not_regulated
TRIM28	0.0556373	1.56766	1.50148	0.159893	0.381702	-5.69215	not_regulated
SAFB	0.0559384	1.02929	1.49022	0.162789	0.384503	-5.70728	not_regulated
HIC1	0.0559421	0.263008	1.44102	0.175964	0.402672	-5.77241	not_regulated
UGDH	0.0560912	2.88818	1.9541	0.0751665	0.247026	-5.02847	not_regulated
FAM129B	0.0566439	2.37307	2.19379	0.0493659	0.191124	-4.64121	not_regulated
IBTK	0.0581319	0.402238	1.71762	0.112356	0.31114	-5.38801	not_regulated
STMN1	0.059158	0.372695	0.97503	0.349397	0.586422	-6.30619	not_regulated
FRMD4A	0.0599744	-0.89343	1.26863	0.229387	0.464151	-5.98828	not_regulated
SRRM2	0.0605489	1.25487	2.16358	0.052083	0.197645	-4.69109	not_regulated
SON	0.0606462	0.939248	0.948987	0.361937	0.593558	-6.33106	not_regulated
SMG8	0.0611619	-1.9748	1.42043	0.181741	0.409602	-5.79923	not_regulated
MINK1	0.0612396	0.0925563	0.831619	0.422376	0.642875	-6.43588	not_regulated
PTPN12	0.0617173	-0.0930144	1.48295	0.164681	0.386823	-5.717	not_regulated
RAB13	0.0619337	-0.680911	0.867461	0.403239	0.628381	-6.40515	not_regulated
FGD1	0.0632972	-0.849458	1.21392	0.248863	0.484904	-6.05249	not_regulated
YBX3	0.0658771	-1.68569	0.962102	0.355582	0.590292	-6.31861	not_regulated
RPP30	0.0667965	-0.0924355	1.86088	0.0882262	0.269482	-5.17319	not_regulated
FARP1	0.066823	0.597366	1.71307	0.113211	0.312156	-5.39466	not_regulated
RAB11FIP5	0.068238	0.0330059	1.69259	0.117133	0.317494	-5.42452	not_regulated
FOXK1	0.0685906	0.930337	1.74582	0.107182	0.301823	-5.34648	not_regulated
ATP2B1	0.0692882	1.21507	2.17738	0.0508251	0.194627	-4.66835	not_regulated
RNASEH2A	0.0707764	0.034772	1.71363	0.113106	0.312061	-5.39385	not_regulated
GATAD2B	0.0711147	-2.24817	1.15513	0.271224	0.506945	-6.11904	not_regulated
PRUNE2	0.0715872	-0.152506	1.60833	0.134561	0.345072	-5.54502	not_regulated
CDK17	0.0723145	0.0211571	1.36685	0.19752	0.428409	-5.86771	not_regulated
SRSF11	0.0726462	0.339405	2.57508	0.0248439	0.132313	-3.99094	not_regulated
API5	0.0726613	1.30652	2.44181	0.0316401	0.150531	-4.22205	not_regulated
RHBDF1	0.0740535	-0.308697	1.38713	0.191419	0.421652	-5.84201	not_regulated
PBRM1	0.075744	0.459909	1.49597	0.161304	0.383248	-5.69956	not_regulated
ARHGEF40	0.0788078	0.207728	2.39916	0.0341739	0.156184	-4.29523	not_regulated
LARP1	0.0793813	0.995742	1.82091	0.0944351	0.281051	-5.23407	not_regulated
RBM26	0.079415	0.000503874	2.32171	0.0392844	0.168668	-4.42702	not_regulated
ILK	0.0797976	1.08526	2.36573	0.0362959	0.161496	-4.35229	not_regulated
MTDH	0.0810255	0.386649	2.4472	0.0313332	0.149812	-4.21277	not_regulated
TAB2	0.0820494	-0.881616	2.18472	0.0501672	0.192546	-4.65622	not_regulated
OSMR	0.082383	0.249265	2.32363	0.0391491	0.168511	-4.42376	not_regulated
MPRIP	0.0824191	1.79211	3.23495	0.00742869	0.066463	-2.81284	not_regulated
ZC3H11A	0.082537	0.367041	2.62186	0.0228146	0.127356	-3.90903	not_regulated
TMEM230	0.0836635	-1.62646	1.3071	0.21644	0.450409	-5.94184	not_regulated
YTHDC1	0.0842462	-0.78482	2.70222	0.019702	0.118635	-3.76751	not_regulated
MSH6	0.0863629	-1.3326	1.39125	0.190198	0.419946	-5.83676	not_regulated
CEP170	0.0876313	1.49971	3.48945	0.00467408	0.0497878	-2.35306	not_regulated
EHBP1	0.0891561	0.619389	0.830113	0.423193	0.643682	-6.43715	not_regulated
TTC7B	0.0895895	-2.36592	1.00737	0.334265	0.572296	-6.27452	not_regulated
PRR12	0.0899075	0.0403262	1.29917	0.21906	0.453479	-5.95151	not_regulated
RNF149	0.0901231	-1.59775	0.327178	0.749349	0.871565	-6.73892	not_regulated
WIZ	0.091295	-0.216696	2.71963	0.0190852	0.116695	-3.73674	not_regulated
NOP2	0.094444	0.797963	3.43863	0.00512559	0.0530038	-2.44482	not_regulated
SIPA1L1	0.0949218	0.33295	3.64769	0.00351162	0.0418411	-2.06781	not_regulated
RIPK2	0.0975522	-1.68409	1.5301	0.152735	0.370394	-5.6534	not_regulated
AMFR	0.0988882	-1.60937	1.80863	0.0964222	0.284949	-5.25265	not_regulated
DDX10	0.0992722	0.136745	2.01899	0.0671565	0.231117	-4.92568	not_regulated
RAI14	0.0999475	1.65914	3.9185	0.00216351	0.0314361	-1.58262	not_regulated
CTNND1	0.102479	1.82532	3.76142	0.00286288	0.0369921	-1.86349	not_regulated
ANK3	0.103188	-1.42334	1.50739	0.158392	0.379329	-5.68419	not_regulated
ZC3H4	0.1068	-0.791287	2.84963	0.0150441	0.100974	-3.5057	not_regulated
TMEM131	0.110421	-0.561212	2.2834	0.0420766	0.175068	-4.49165	not_regulated
TSC2	0.11077	-1.03547	1.68221	0.119166	0.32011	-5.43956	not_regulated
PRRC2B	0.110971	-0.583989	2.87243	0.0144285	0.098015	-3.46498	not_regulated
INPP5F	0.111731	-0.300154	2.71614	0.0192072	0.11701	-3.74291	not_regulated
SLC16A3	0.112134	0.348957	2.56031	0.0255205	0.134089	-4.01672	not_regulated
TTI2	0.114588	-0.436974	1.84417	0.0907749	0.274774	-5.19872	not_regulated
PLEC	0.118007	5.68441	4.75894	0.00050728	0.0141702	-0.11976	not_regulated
CCDC22	0.118101	1.48192	2.21691	0.0473782	0.186303	-4.60285	not_regulated
BCLAF1	0.118274	1.17882	4.09707	0.00157843	0.0263719	-1.26565	not_regulated
PICALM	0.123235	1.01267	2.70096	0.0197476	0.118697	-3.76975	not_regulated
MARCKSL1	0.123425	-1.20154	3.00507	0.0113149	0.0852767	-3.22724	not_regulated
GYS1	0.124383	1.06756	4.09667	0.00157955	0.0263719	-1.26636	not_regulated
ARID1A	0.125617	-1.37131	1.75061	0.106326	0.30113	-5.3394	not_regulated
KMT2D	0.126314	-2.40298	2.01077	0.0681249	0.233056	-4.93878	not_regulated
DNAJC8	0.13069	0.473648	2.50857	0.0280357	0.1418	-4.10671	not_regulated
TWISTNB	0.13156	0.10051	3.09963	0.0095153	0.0766232	-3.05706	not_regulated
PEAK1	0.132085	1.20271	3.73381	0.00300813	0.0381248	-1.91304	not_regulated
RPS6KA4	0.135473	-0.646303	2.43193	0.0322107	0.151474	-4.23904	not_regulated
PDLIM7	0.136961	0.607444	3.25186	0.00720276	0.0649116	-2.7823	not_regulated
RAVER1	0.140073	0.0308469	4.5053	0.000778554	0.0177669	-0.552854	not_regulated
NCAPD2	0.143485	-0.119346	2.5882	0.0242575	0.131575	-3.968	not_regulated
YTHDF2	0.147541	-0.894991	2.31732	0.0395955	0.169566	-4.43445	not_regulated
CHAMP1	0.154285	0.294996	3.68856	0.0032627	0.0396418	-1.99432	not_regulated
MICALL2	0.157832	-0.561257	3.1181	0.0091989	0.0750172	-3.02376	not_regulated
LRRK2	0.159144	0.687633	2.45141	0.0310954	0.149422	-4.20552	not_regulated
PHLDB2	0.161223	1.09797	6.21259	5.17449e-05	0.00334949	2.18958	not_regulated
UBE2O	0.167535	1.06808	1.18436	0.25992	0.494473	-6.08628	not_regulated
DOK1	0.17185	-0.981386	3.78351	0.00275194	0.0361131	-1.8239	not_regulated
CTTNBP2NL	0.173908	-0.738393	4.85601	0.000431571	0.0129242	0.0437811	not_regulated
NFATC4	0.186152	-0.663645	4.24308	0.00122302	0.023258	-1.00867	not_regulated
NES	0.186982	-0.64174	4.68794	0.000571416	0.0147953	-0.240181	not_regulated
PCYT1A	0.189636	-0.950233	5.19591	0.000247568	0.00896038	0.60637	not_regulated
ERF	0.190291	-0.478813	0.963957	0.35469	0.589358	-6.31683	not_regulated
HMGA1	0.192229	0.174134	3.52828	0.00435653	0.0479322	-2.28297	not_regulated
SIPA1L3	0.195555	-0.866892	4.13781	0.00146962	0.025604	-1.19374	not_regulated
DGCR8	0.214921	-1.26134	5.20667	0.000243316	0.0089022	0.623912	not_regulated
SLC20A2	0.228954	-2.05078	3.18658	0.00811539	0.0700212	-2.90019	not_regulated
LRRFIP1	0.237578	0.863549	7.2238	1.25368e-05	0.00136358	3.61492	not_regulated
KPNA2	0.241613	0.789173	4.47486	0.000820095	0.01834	-0.605365	not_regulated
RAPH1	0.245067	0.662074	7.79733	5.93918e-06	0.000755434	4.36034	not_regulated
ZSWIM8	0.282278	-0.763206	2.96939	0.0120797	0.088641	-3.29134	not_regulated
FMNL3	0.299034	0.629185	8.79122	1.77664e-06	0.000373761	5.55289	not_regulated
SAP30	0.314392	-1.71296	5.39445	0.000180294	0.00749222	0.927419	not_regulated
ABL2	NA	NA	NA	NA	NA	NA	NA
ACTR8	NA	NA	NA	NA	NA	NA	NA
ADCYAP1R1	NA	NA	NA	NA	NA	NA	NA
AMOTL1	NA	NA	NA	NA	NA	NA	NA
ARL6IP6	NA	NA	NA	NA	NA	NA	NA
ARVCF	NA	NA	NA	NA	NA	NA	NA
ASAP1	NA	NA	NA	NA	NA	NA	NA
ATG16L2	NA	NA	NA	NA	NA	NA	NA
BAZ1A	NA	NA	NA	NA	NA	NA	NA
CASC5	NA	NA	NA	NA	NA	NA	NA
CEP76	NA	NA	NA	NA	NA	NA	NA
CHI3L1	NA	NA	NA	NA	NA	NA	NA
CHKA	NA	NA	NA	NA	NA	NA	NA
CLASRP	NA	NA	NA	NA	NA	NA	NA
CNNM4	NA	NA	NA	NA	NA	NA	NA
COBLL1	NA	NA	NA	NA	NA	NA	NA
CTAGE5	NA	NA	NA	NA	NA	NA	NA
D10WSU102E	NA	NA	NA	NA	NA	NA	NA
DOCK9	NA	NA	NA	NA	NA	NA	NA
DYRK2	NA	NA	NA	NA	NA	NA	NA
ECE2	NA	NA	NA	NA	NA	NA	NA
EIF4G2	NA	NA	NA	NA	NA	NA	NA
FAM134C	NA	NA	NA	NA	NA	NA	NA
FAM21	NA	NA	NA	NA	NA	NA	NA
FAM219A	NA	NA	NA	NA	NA	NA	NA
FAM63A	NA	NA	NA	NA	NA	NA	NA
FAM65A	NA	NA	NA	NA	NA	NA	NA
FAM65B	NA	NA	NA	NA	NA	NA	NA
FAM98C	NA	NA	NA	NA	NA	NA	NA
GM15800	NA	NA	NA	NA	NA	NA	NA
GM28062	NA	NA	NA	NA	NA	NA	NA
GTF2IRD2	NA	NA	NA	NA	NA	NA	NA
GTSE1	NA	NA	NA	NA	NA	NA	NA
HDGFRP2	NA	NA	NA	NA	NA	NA	NA
HSD17B2	NA	NA	NA	NA	NA	NA	NA
JUN	NA	NA	NA	NA	NA	NA	NA
KANSL2	NA	NA	NA	NA	NA	NA	NA
KIF20B	NA	NA	NA	NA	NA	NA	NA
KLHL32	NA	NA	NA	NA	NA	NA	NA
LDHAL6B	NA	NA	NA	NA	NA	NA	NA
LPIN3	NA	NA	NA	NA	NA	NA	NA
MAP3K11	NA	NA	NA	NA	NA	NA	NA
MAPKBP1	NA	NA	NA	NA	NA	NA	NA
MEF2D	NA	NA	NA	NA	NA	NA	NA
MKL1	NA	NA	NA	NA	NA	NA	NA
MKL2	NA	NA	NA	NA	NA	NA	NA
MLANA	NA	NA	NA	NA	NA	NA	NA
MLLT4	NA	NA	NA	NA	NA	NA	NA
MON1A	NA	NA	NA	NA	NA	NA	NA
MPDZ	NA	NA	NA	NA	NA	NA	NA
MPHOSPH8	NA	NA	NA	NA	NA	NA	NA
MRGBP	NA	NA	NA	NA	NA	NA	NA
MYOT	NA	NA	NA	NA	NA	NA	NA
NA	NA	NA	NA	NA	NA	NA	NA
NEDD4L	NA	NA	NA	NA	NA	NA	NA
NSD1	NA	NA	NA	NA	NA	NA	NA
NSMCE4A	NA	NA	NA	NA	NA	NA	NA
PHLPP2	NA	NA	NA	NA	NA	NA	NA
PPAP2B	NA	NA	NA	NA	NA	NA	NA
PPP1R14A	NA	NA	NA	NA	NA	NA	NA
PRKD3	NA	NA	NA	NA	NA	NA	NA
PROSER2	NA	NA	NA	NA	NA	NA	NA
RAI1	NA	NA	NA	NA	NA	NA	NA
REXO1	NA	NA	NA	NA	NA	NA	NA
RGCC	NA	NA	NA	NA	NA	NA	NA
SDPR	NA	NA	NA	NA	NA	NA	NA
SLAIN2	NA	NA	NA	NA	NA	NA	NA
SPICE1	NA	NA	NA	NA	NA	NA	NA
STAC2	NA	NA	NA	NA	NA	NA	NA
STX4	NA	NA	NA	NA	NA	NA	NA
SVIL	NA	NA	NA	NA	NA	NA	NA
TBC1D10A	NA	NA	NA	NA	NA	NA	NA
TBXA2R	NA	NA	NA	NA	NA	NA	NA
TFAP4	NA	NA	NA	NA	NA	NA	NA
TINF2	NA	NA	NA	NA	NA	NA	NA
TNRC18	NA	NA	NA	NA	NA	NA	NA
TROAP	NA	NA	NA	NA	NA	NA	NA
TRRAP	NA	NA	NA	NA	NA	NA	NA
UXT	NA	NA	NA	NA	NA	NA	NA
XPR1	NA	NA	NA	NA	NA	NA	NA
YTHDF1	NA	NA	NA	NA	NA	NA	NA
ZBTB11	NA	NA	NA	NA	NA	NA	NA
ZBTB21	NA	NA	NA	NA	NA	NA	NA
ZFML	NA	NA	NA	NA	NA	NA	NA
ZFP106	NA	NA	NA	NA	NA	NA	NA
ZNF148	NA	NA	NA	NA	NA	NA	NA
ZNF521	NA	NA	NA	NA	NA	NA	NA
2310035C23RIK	NA	NA	NA	NA	NA	NA	NA
